# Supplementary material for: Comparative transcriptomics analysis of contrasting varieties of Eucalyptus camaldulensis reveals wind resistance genes
Source: PeerJ. 2022 Feb 24;10:e12954. doi: 10.7717/peerj.12954 (PMC8882336; doi:10.7717/peerj.12954)
Supplement: Supplemental Information 1 [file peerj-10-12954-s001.xlsx]

## Sheet: Sheet1
Table S1: Primers used in this study and amplification products
	Gene	Primer sequence (5′-3′)	Amplicon size (bp)	Amplicon size (bp)	Tm (℃)
1	Eucalyptus_camaldulensis_newGene_15193-1-F	TTCAGGAAATGAGAGACAGA	20	76	74.4
	Eucalyptus_camaldulensis_newGene_15193-1-R	ACGCTTGATTCAGATATACAG	21
2	Eucalyptus_camaldulensis_newGene_41395-1-F	AGGTCTTTGTTTCTCTCA	18	116	78.5
	Eucalyptus_camaldulensis_newGene_41395-1-R	GTCTCACTCTTCATCTCT	18
3	Eucalyptus_camaldulensis_newGene_41712-1-F	CCTTGTTATGAGTATGAGAG	20	76	77.1
	Eucalyptus_camaldulensis_newGene_41712-1-R	CTTTGAGACGCTTGTATC	18
4	Eucalyptus_camaldulensis_newGene_66296-1-F	GTTGGTTGAGAAAGACAGTA	20	95	74.2
	Eucalyptus_camaldulensis_newGene_66296-1-R	GGTAGTTGAGGATTAAGATTGA	22
5	Gene002172 -1-F	GAGGAAGTCATTGCTAAGAA	20	116	74.6
	Gene002172 -1-R	TTACTAACCAAGAAGGATGTG	21
6	Gene003075 -1-F	GAACCACCAATAATCACT	18	91	75.1
	Gene003075 -1-R	CATCATCAGATACATAGCA	19
7	Gene004774-1-F	AGTTAGTGGAATCTTCTCAT	20	119	75.4
	Gene004774 -1-R	GGGTCTCTTTGGTTTATTG	19
8	Gene004799 -1-F	CAATGCGAGATGTAATGCT	19	75	73.4
	Gene004799 -1-R	AGAAGAGTGTGGAAGGTT	18
9	Gene006683 -1-F	AAGGTCCAGCAAGAACTC	18	95	80.2
	Gene006683 -1-R	TTGAGACAGCACTTGAGAT	19
10	Gene006967 -1-F	ATTACCTGACGGCTAAGA	18	102	75.6
	Gene006967 -1-R	GCATCCACGAATATGAAGT	19
11	Gene008307 -1-F	CAGCAGATGGAAGAGAAG	18	104	76.9
	Gene008307 -1-R	ATTATTATTACGGTTCGGTATG	22
12	Gene012315 -1-F	ATGGATTACAAGCCTCTC	18	87	74.6
	Gene012315 -1-R	CATCAGCAAGTCATTATAGTA	21
