# Supplementary material for: Comparative transcriptomics analysis of contrasting varieties of Eucalyptus camaldulensis reveals wind resistance genes
Source: PeerJ. 2022 Feb 24;10:e12954. doi: 10.7717/peerj.12954 (PMC8882336; doi:10.7717/peerj.12954)
Supplement: Supplemental Information 6 [file peerj-10-12954-s006.xlsx]

## Sheet: C037 0h vs C037 24h
Table S4 Annotated DEGs of C037 0h vs C037 24h
	C037 0h		C037 24h
#ID	C037 0h-1_FPKM	C037 0h-2_FPKM	C037 24h-1_FPKM	C037 24h-2_FPKM	FDR	log2FC	regulated	NR_annotation
Eucalyptus_camaldulensis_newGene_73368	96.3682	114.609	47.4178	46.3348	0.00159626	-1.12138	down	PREDICTED: two-component response regulator-like APRR9 isoform X2 [Eucalyptus grandis]
Eucalyptus_camaldulensis_newGene_35480	5.04805	6.03747	16.977	31.5972	0.00476734	1.7488	up	PREDICTED: trihelix transcription factor GT-2 isoform X1 [Eucalyptus grandis]
Eucalyptus_camaldulensis_newGene_31405	0	0	4.34787	9.22199	0.00111059	2.49334	up	PREDICTED: probable pectinesterase/pectinesterase inhibitor 51 [Eucalyptus grandis]
Gene000322	20.0378	17.314	54.9442	51.1323	1.60476e-06	1.36046	up	PREDICTED: alcohol dehydrogenase-like 5 [Eucalyptus grandis]
Eucalyptus_camaldulensis_newGene_344	50.4996	70.1271	14.9148	9.79726	1.74047e-06	-2.05744	down	PREDICTED: stromal 70 kDa heat shock-related protein, chloroplastic [Eucalyptus grandis]
Gene012524	16.8392	29.0293	5.43726	4.6179	0.000475299	-1.86934	down	hypothetical protein EUGRSUZ_B00176 [Eucalyptus grandis]
Gene012516	4650.04	6465.99	524.128	212.371	7.67387e-11	-3.22255	down	PREDICTED: 17.4 kDa class I heat shock protein [Eucalyptus grandis]
Gene004921	120.563	21.7766	1260.78	1062.53	0.000414222	2.51556	up	PREDICTED: 14 kDa proline-rich protein DC2.15 [Eucalyptus grandis]
Gene004348	7.3129	4.41177	31.3111	15.6285	0.00901091	1.6556	up	PREDICTED: GDSL esterase/lipase At3g27950 isoform X1 [Eucalyptus grandis]
Eucalyptus_camaldulensis_newGene_8324	0	0	17.0568	14.6962	3.04061e-29	5.90477	up	PREDICTED: uncharacterized protein LOC104422304 [Eucalyptus grandis]
Gene001418	6.98366	16.797	157.266	842.434	2.18342e-05	2.93719	up	PREDICTED: acid phosphatase 1 [Eucalyptus grandis]
Gene002684	215.056	329.515	15.5106	17.5007	8.65707e-24	-3.64508	down	PREDICTED: small heat shock protein, chloroplastic [Eucalyptus grandis]
Gene000611	2.58472	6.01647	13.964	26.7348	2.44958e-07	2.62906	up	PREDICTED: cytochrome c oxidase subunit 5b-2, mitochondrial [Eucalyptus grandis]
Gene006184	7.28383	26.137	0.38361	0.306899	1.42437e-08	-3.56664	down	PREDICTED: BAG family molecular chaperone regulator 6 [Eucalyptus grandis]
Gene002430	4.88539	7.76499	0.099559	0.06589	1.98557e-08	-3.50495	down	PREDICTED: tRNA-dihydrouridine(16/17) synthase [NAD(P)(+)]-like [Eucalyptus grandis]
Gene001395	41.131	33.013	132.521	107.045	7.97632e-06	1.53094	up	PREDICTED: uncharacterized protein LOC104444215 isoform X1 [Eucalyptus grandis]
Gene006213	0	0	2.16773	6.99773	8.68808e-06	3.08674	up	PREDICTED: pentatricopeptide repeat-containing protein At5g14770, mitochondrial [Eucalyptus grandis]
Gene005186	36.8885	45.5895	9.92094	12.1203	0.00145982	-1.65989	down	hypothetical protein EUGRSUZ_D01705 [Eucalyptus grandis]
Eucalyptus_camaldulensis_newGene_15841	17.6908	17.308	2.64462	2.51198	8.68808e-06	-2.30399	down	hypothetical protein EUGRSUZ_I01801 [Eucalyptus grandis]
Eucalyptus_camaldulensis_newGene_24626	48.2027	189.598	8.48111	13.0602	0.00182382	-2.27687	down	hypothetical protein EUGRSUZ_J01982, partial [Eucalyptus grandis]
Eucalyptus_camaldulensis_newGene_47194	1.46511	1.96265	76.4098	65.905	1.234e-46	4.83822	up	PREDICTED: leucoanthocyanidin dioxygenase [Eucalyptus grandis]
Gene007176	243.986	1089.53	30.1119	15.24	1.4214e-06	-3.11598	down	PREDICTED: 18.1 kDa class I heat shock protein-like [Eucalyptus grandis]
Gene002980	448.158	143.259	1738.29	2657.67	0.00236617	2.10834	up	PREDICTED: aspartyl protease AED3 [Eucalyptus grandis]
Gene007414	29.3503	33.7494	8.618	6.01017	2.10107e-07	-1.95751	down	PREDICTED: uncharacterized protein LOC104454644 [Eucalyptus grandis]
Gene009885	31.024	15.594	482.951	174.729	2.45652e-06	2.79215	up	PREDICTED: glucose-1-phosphate adenylyltransferase large subunit 1 [Eucalyptus grandis]
Eucalyptus_camaldulensis_newGene_24625	42.0369	113.772	4.06114	5.45829	5.6791e-08	-3.01574	down	hypothetical protein EUGRSUZ_J01977 [Eucalyptus grandis]
Gene004865	2.14639	1.61905	8.15964	10.4533	0.00368307	1.91424	up	PREDICTED: zingipain-2 [Eucalyptus grandis]
Eucalyptus_camaldulensis_newGene_49249	30.033	15.6249	0	0	2.35501e-06	-3.22319	down	UDP-glucuronic acid decarboxylase 1 [Eucalyptus grandis]
Eucalyptus_camaldulensis_newGene_62646	1.47329	0.105289	52.1562	32.4962	0.000838869	2.53158	up	hypothetical protein EUGRSUZ_J01893 [Eucalyptus grandis]
Gene004457	32.6412	14.2739	131.407	94.6093	0.00464614	1.80086	up	PREDICTED: serine carboxypeptidase-like 51 [Eucalyptus grandis]
Gene011832	82.2347	74.7641	9.44855	13.9974	1.0789e-08	-2.39969	down	PREDICTED: protein NRT1/ PTR FAMILY 4.4 [Eucalyptus grandis]
Gene002038	6.20092	5.35622	31.2216	19.39	1.01614e-05	1.87126	up	PREDICTED: protein NRT1/ PTR FAMILY 3.1 [Eucalyptus grandis]
Gene004507	34.6487	31.9907	151.542	437.237	0.000232714	2.34604	up	PREDICTED: protein YLS3 [Eucalyptus grandis]
Gene004126	0.09687	0.099925	6.08065	1.78813	0.00927546	2.17494	up	PREDICTED: pathogenesis-related protein PR-1 [Eucalyptus grandis]
Gene003886	132.511	108.975	14.027	33.9474	0.00882344	-1.80762	down	PREDICTED: 9-cis-epoxycarotenoid dioxygenase NCED1, chloroplastic [Eucalyptus grandis]
Gene005065	1.52272	3.23398	13.6287	7.72818	0.00651768	1.82014	up	PREDICTED: lipoxygenase 6, chloroplastic [Eucalyptus grandis]
Eucalyptus_camaldulensis_newGene_29335	15.9	18.4946	3.2747	2.04256	4.09465e-05	-2.2063	down	hypothetical protein EUGRSUZ_H03597, partial [Eucalyptus grandis]
Gene003609	14.8199	10.8515	46.1323	31.3353	0.00430979	1.40726	up	PREDICTED: transcription factor DIVARICATA [Eucalyptus grandis]
Eucalyptus_camaldulensis_newGene_2878	0	0	24.4835	15.8443	1.112e-30	6.01397	up	hypothetical protein EUGRSUZ_A00519 [Eucalyptus grandis]
Gene012510	59.1245	57.5548	12.2284	8.7165	0.00349663	-1.95816	down	PREDICTED: 17.4 kDa class III heat shock protein [Eucalyptus grandis]
Gene012128	182.054	72.9112	0.185732	0.796992	7.46509e-14	-4.44449	down	hypothetical protein EUGRSUZ_I01801 [Eucalyptus grandis]
Gene000377	68.4364	99.9016	26.7647	23.5833	7.47969e-05	-1.60943	down	PREDICTED: pyruvate dehydrogenase E1 component subunit alpha-3, chloroplastic [Eucalyptus grandis]
Gene013207	255.248	304.568	125.618	86.9935	0.00101179	-1.31874	down	PREDICTED: ethylene-responsive transcription factor RAP2-3 [Eucalyptus grandis]
Gene009002	11.3864	10.89	26.0685	35.3338	0.0073869	1.31275	up	PREDICTED: rop guanine nucleotide exchange factor 1 [Eucalyptus grandis]
Gene006627	138.631	226.961	51.7166	33.4695	5.85905e-05	-1.82748	down	PREDICTED: protein HEAT-STRESS-ASSOCIATED 32 [Eucalyptus grandis]
Gene001065	187.898	162.072	79.396	78.86	0.000414282	-1.10869	down	PREDICTED: B2 protein [Eucalyptus grandis]
Eucalyptus_camaldulensis_newGene_60737	59.9682	69.9433	636.098	347.697	8.28683e-10	2.54633	up	PREDICTED: uncharacterized protein LOC104438549 [Eucalyptus grandis]
Eucalyptus_camaldulensis_newGene_41839	0	0.069911	3.76538	9.35989	0.00232567	2.38521	up	putative TCP9 protein [Rosa chinensis]
Eucalyptus_camaldulensis_newGene_57184	1.58922	0.459313	107.808	20.4579	0.000153183	2.74238	up	PREDICTED: 1-aminocyclopropane-1-carboxylate oxidase [Eucalyptus grandis]
Gene011853	25.0856	20.1934	8.97315	8.39499	0.00081558	-1.29373	down	PREDICTED: protein NLP2 [Eucalyptus grandis]
Gene007658	21.8693	16.5673	51.5912	52.3011	0.00118408	1.31057	up	PREDICTED: uncharacterized protein At4g06744 [Eucalyptus grandis]
Gene000043	374.504	561.961	122.845	119.671	3.6115e-06	-1.79554	down	PREDICTED: uncharacterized protein LOC104421832 [Eucalyptus grandis]
Eucalyptus_camaldulensis_newGene_42105	6.75955	10.7175	1.78335	1.50063	0.00128869	-1.95081	down	PREDICTED: peroxidase 17 [Eucalyptus grandis]
Eucalyptus_camaldulensis_newGene_40329	140.872	195.923	50.5697	30.5224	4.07831e-05	-1.84976	down	PREDICTED: peptidyl-prolyl cis-trans isomerase FKBP62 isoform X2 [Eucalyptus grandis]
Gene001181	15.3105	12.0789	31.8086	28.212	0.000913679	1.08282	up	PREDICTED: uncharacterized protein LOC104432891 [Eucalyptus grandis]
Eucalyptus_camaldulensis_newGene_28026	17.8138	7.07426	2.19382	1.0587	0.00400311	-2.09178	down	PREDICTED: beta-galactosidase 1 isoform X1 [Eucalyptus grandis]
Gene011687	1.63531	2.15209	0.276218	0.214812	0.000597211	-2.28648	down	PREDICTED: chlorophyllide a oxygenase, chloroplastic [Eucalyptus grandis]
Eucalyptus_camaldulensis_newGene_48709	68.1346	66.4532	15.8978	20.47	0.000160952	-1.66258	down	PREDICTED: heat stress transcription factor B-2b [Eucalyptus grandis]
Gene003998	30.7549	30.9486	13.0163	7.75999	0.00958283	-1.40887	down	PREDICTED: phosphoenolpyruvate carboxylase kinase 2 [Eucalyptus grandis]
Eucalyptus_camaldulensis_newGene_73006	2350.25	3838.11	590.803	460.63	9.03621e-09	-2.31061	down	PREDICTED: uncharacterized protein LOC104433761 [Eucalyptus grandis]
Eucalyptus_camaldulensis_newGene_61721	6.63399	7.20773	38.1712	30.5465	4.01482e-07	2.05239	up	PREDICTED: probably inactive leucine-rich repeat receptor-like protein kinase At3g28040 [Eucalyptus grandis]
Eucalyptus_camaldulensis_newGene_7739	0	0	3.45088	2.98542	7.59824e-13	4.32899	up	PREDICTED: protein DEHYDRATION-INDUCED 19 homolog 5 [Eucalyptus grandis]
Gene008723	32.1026	16.7987	4.40944	3.63766	0.00320629	-2.04539	down	PREDICTED: annexin D5 [Eucalyptus grandis]
Eucalyptus_camaldulensis_newGene_15864	20.301	24.9715	55.6879	65.2324	0.00210693	1.29465	up	PREDICTED: protein SPIRAL1-like 5 [Eucalyptus grandis]
Gene006275	4.29453	4.64435	15.3791	25.0659	0.000785883	1.83842	up	PREDICTED: aldehyde dehydrogenase family 2 member B7, mitochondrial [Eucalyptus grandis]
Gene008656	5.22037	4.0941	39.9959	18.2635	0.00154006	1.97266	up	PREDICTED: probable polygalacturonase [Eucalyptus grandis]
Eucalyptus_camaldulensis_newGene_3193	330.887	459.142	69.4218	27.3506	4.39983e-06	-2.48481	down	PREDICTED: chaperone protein ClpB1 [Eucalyptus grandis]
Gene005699	9.69564	8.70658	32.2144	33.8523	4.39446e-08	1.70745	up	PREDICTED: probable amino acid permease 7 isoform X1 [Eucalyptus grandis]
Gene002574	5.65348	7.02636	46.9551	65.453	8.13625e-10	2.71284	up	hypothetical protein EUGRSUZ_J03010 [Eucalyptus grandis]
Eucalyptus_camaldulensis_newGene_35632	8.53964	20.536	0	0	6.30341e-14	-4.52199	down	PREDICTED: uncharacterized protein LOC104456503 [Eucalyptus grandis]
Eucalyptus_camaldulensis_newGene_27118	2.34318	1.00155	28.4178	15.37	0.000184265	2.50377	up	PREDICTED: thioredoxin H-type [Eucalyptus grandis]
Eucalyptus_camaldulensis_newGene_71866	3.15128	1.64232	0	0	0.00239774	-2.37803	down	PREDICTED: B-cell receptor-associated protein 31 [Eucalyptus grandis]
Eucalyptus_camaldulensis_newGene_17192	30.3996	24.9256	6.44549	3.08276	0.00601761	-1.92771	down	PREDICTED: uncharacterized protein LOC104456070 [Eucalyptus grandis]
Gene001578	4.61374	1.29882	57.1543	37.4425	4.77606e-06	2.83618	up	PREDICTED: probable protein ABIL5 [Eucalyptus grandis]
Gene010278	16.9622	35.4636	148.751	224.614	8.68808e-06	2.32552	up	PREDICTED: thioredoxin H2 [Eucalyptus grandis]
Eucalyptus_camaldulensis_newGene_75172	32.9977	40.2276	15.2432	9.74329	0.00114252	-1.44779	down	PREDICTED: uncharacterized protein LOC104414394 isoform X1 [Eucalyptus grandis]
Eucalyptus_camaldulensis_newGene_34544	4.13657	4.57566	25.1346	80.4646	0.00021302	2.48733	up	PREDICTED: thaumatin-like protein 1b [Eucalyptus grandis]
Gene001975	30.0382	18.419	89.5922	89.8638	0.000624181	1.65283	up	hypothetical protein EUGRSUZ_E03922 [Eucalyptus grandis]
Gene000378	13.2418	12.1592	28.4588	25.5986	0.00901091	1.00869	up	PREDICTED: pyruvate dehydrogenase E1 component subunit alpha-3, chloroplastic [Eucalyptus grandis]
Gene003385	9.64273	49.0017	1.23344	1.08636	0.000117953	-2.71021	down	PREDICTED: uncharacterized protein LOC104417097 [Eucalyptus grandis]
Gene002763	5.45653	1.26772	38.397	56.5792	0.00413613	2.19394	up	hypothetical protein EUGRSUZ_B02632 [Eucalyptus grandis]
Eucalyptus_camaldulensis_newGene_26785	36.7609	88.4245	3.98459	1.82579	2.35245e-07	-3.1097	down	PREDICTED: uncharacterized protein LOC104425210 [Eucalyptus grandis]
Gene004646	16.2486	238.463	0.574859	0.286739	0.00182382	-2.4191	down	PREDICTED: 22.0 kDa class IV heat shock protein [Eucalyptus grandis]
Gene009846	0.413952	0.46109	2.93315	1.94476	0.00850839	1.84087	up	PREDICTED: cytokinin dehydrogenase 6 [Eucalyptus grandis]
Gene002626	61.951	78.1878	40.7809	34.4136	0.00123434	-1.06294	down	PREDICTED: serine/arginine-rich splicing factor RS2Z33 isoform X5 [Eucalyptus grandis]
Gene002708	34.1445	65.3215	6.72123	3.00787	2.54796e-05	-2.54813	down	hypothetical protein CCACVL1_20868 [Corchorus capsularis]
Gene005422	62.1451	41.4441	167.75	141.868	0.000608597	1.43445	up	PREDICTED: protein NSP-INTERACTING KINASE 3 isoform X2 [Eucalyptus grandis]
Gene008523	199.45	180.492	427.515	474.993	0.0001881	1.16873	up	PREDICTED: aldehyde dehydrogenase family 2 member B4, mitochondrial [Eucalyptus grandis]
Eucalyptus_camaldulensis_newGene_60314	36.5774	81.4086	4.46167	7.19623	4.36897e-05	-2.49897	down	PREDICTED: 2,3-bisphosphoglycerate-independent phosphoglycerate mutase isoform X2 [Eucalyptus grandis]
Eucalyptus_camaldulensis_newGene_24086	5.42882	5.64245	15.6367	14.7026	0.00958283	1.29202	up	hypothetical protein EUGRSUZ_C03922 [Eucalyptus grandis]
Gene011134	234.502	181.449	469.412	439.12	0.00446197	1.05578	up	PREDICTED: xyloglucan endotransglucosylase/hydrolase 2 [Eucalyptus grandis]
Eucalyptus_camaldulensis_newGene_71743	18.8919	6.94633	0.173826	0.183273	8.622e-07	-3.26268	down	PREDICTED: 5-methyltetrahydropteroyltriglutamate--homocysteine methyltransferase [Eucalyptus grandis]
Eucalyptus_camaldulensis_newGene_34281	3.79702	3.3525	94.582	88.0181	2.05452e-68	4.41798	up	PREDICTED: probable polygalacturonase [Eucalyptus grandis]
Gene004396	0.206286	0.203332	36.456	36.9446	2.1354e-52	6.15695	up	hypothetical protein EUGRSUZ_K02206 [Eucalyptus grandis]
Eucalyptus_camaldulensis_newGene_18920	39.8355	87.53	6.70744	8.42119	1.06475e-05	-2.45493	down	hypothetical protein EUGRSUZ_J01977 [Eucalyptus grandis]
Gene001143	15.7296	19.5143	88.1038	98.6149	3.37571e-11	2.21422	up	PREDICTED: pyrophosphate--fructose 6-phosphate 1-phosphotransferase subunit alpha [Eucalyptus grandis]
Eucalyptus_camaldulensis_newGene_20847	18.7309	19.0929	0.491666	0.149404	7.46509e-14	-4.09837	down	PREDICTED: 20 kDa chaperonin, chloroplastic [Eucalyptus grandis]
Gene000873	11.4478	19.3753	1.3212	0.949278	8.1057e-10	-3.16932	down	PREDICTED: protein phosphatase 2C 77 isoform X1 [Eucalyptus grandis]
Eucalyptus_camaldulensis_newGene_6522	0.139763	0.290732	8.01822	55.0786	1.06475e-05	3.05384	up	PREDICTED: metacaspase-1 isoform X2 [Eucalyptus grandis]
Eucalyptus_camaldulensis_newGene_24794	10.5639	6.49886	0	0	1.18781e-19	-5.12861	down	PREDICTED: tubulin-folding cofactor C [Eucalyptus grandis]
Gene010457	0.224323	0.453445	2.67728	5.37002	0.0020546	2.29822	up	PREDICTED: amino acid permease 3 [Eucalyptus grandis]
Gene013209	4.74939	9.95264	164.13	258.136	1.40644e-13	3.7535	up	PREDICTED: uncharacterized protein LOC108955202 [Eucalyptus grandis]
Eucalyptus_camaldulensis_newGene_10319	0	0	2.66953	3.81336	3.92175e-07	3.39048	up	PREDICTED: F-box protein At3g07870 [Eucalyptus grandis]
Eucalyptus_camaldulensis_newGene_67935	63.0071	100.989	16.7756	10.4906	2.54796e-05	-2.18941	down	PREDICTED: probable cinnamyl alcohol dehydrogenase 1 isoform X3 [Eucalyptus grandis]
Gene010902	929.208	844.373	336.568	410.832	0.00209508	-1.17151	down	Splicing factor-like protein [Trema orientalis]
Gene009736	853.607	832.744	153.864	70.4403	5.45927e-08	-2.52533	down	hypothetical protein EUGRSUZ_F03866 [Eucalyptus grandis]
Eucalyptus_camaldulensis_newGene_11001	3.151	3.01827	0	0	4.83211e-11	-4.07408	down	PREDICTED: tetratricopeptide repeat protein SKI3 isoform X3 [Eucalyptus grandis]
Eucalyptus_camaldulensis_newGene_69334	9.38415	11.5717	1.4729	1.21423	0.000118858	-2.29196	down	PREDICTED: light-regulated protein [Eucalyptus grandis]
Gene000405	11.7416	13.1765	53.7749	38.359	1.72344e-05	1.69564	up	PREDICTED: CASP-like protein 3A1 [Eucalyptus grandis]
Gene006893	375.562	296.164	877.802	1546.9	0.00624609	1.58145	up	PREDICTED: cell wall / vacuolar inhibitor of fructosidase 1-like [Eucalyptus grandis]
Eucalyptus_camaldulensis_newGene_69660	6.38419	16.0789	1.00722	1.36632	0.00688283	-2.09801	down	PREDICTED: heat shock protein 83 [Eucalyptus grandis]
Eucalyptus_camaldulensis_newGene_11808	14.1629	34.4032	1.97071	3.52824	0.00394141	-2.13311	down	hypothetical protein EUGRSUZ_K01314 [Eucalyptus grandis]
Gene002376	5.38912	8.617	37.3883	39.8278	1.99282e-05	2.10961	up	PREDICTED: probable LRR receptor-like serine/threonine-protein kinase At1g56130 isoform X1 [Eucalyptus grandis]
Eucalyptus_camaldulensis_newGene_70188	8.38115	9.36197	0.941244	1.05838	1.01668e-05	-2.48255	down	PREDICTED: uncharacterized protein LOC104417682 isoform X2 [Eucalyptus grandis]
Eucalyptus_camaldulensis_newGene_10396	47.154	41.5516	13.9089	11.7675	9.46959e-07	-1.68592	down	PREDICTED: BTB/POZ domain and ankyrin repeat-containing protein NPR1 isoform X3 [Eucalyptus grandis]
Eucalyptus_camaldulensis_newGene_39679	0.203772	0.100579	3.13445	3.56285	3.84407e-06	2.90827	up	PREDICTED: protein NRT1/ PTR FAMILY 8.1 [Eucalyptus grandis]
Gene005780	2.92942	0.957878	27.5748	14.0787	0.00118352	2.30085	up	PREDICTED: UNC93-like protein 1 [Eucalyptus grandis]
Gene004991	25.1774	24.136	10.8667	7.36629	0.000172223	-1.43317	down	PREDICTED: 70 kDa peptidyl-prolyl isomerase [Eucalyptus grandis]
Gene011286	825.641	811.367	436.38	308.554	0.00122233	-1.08779	down	PREDICTED: superoxide dismutase [Cu-Zn] 1 isoform X1 [Eucalyptus grandis]
Gene007171	170.549	219.946	88.6937	85.3492	0.00374994	-1.11096	down	PREDICTED: phytochrome A-associated F-box protein [Eucalyptus grandis]
Eucalyptus_camaldulensis_newGene_20487	3.18995	3.26202	0	0	4.55065e-06	-3.1505	down	PREDICTED: F-box/FBD/LRR-repeat protein At1g13570 [Eucalyptus grandis]
Gene005393	3.68342	2.82052	97.2205	57.9491	4.24605e-23	3.93172	up	PREDICTED: probable polygalacturonase [Eucalyptus grandis]
Gene009452	0.775561	0.825894	0.031387	0.039926	0.000838869	-2.48173	down	PREDICTED: uncharacterized protein LOC108958207 [Eucalyptus grandis]
Gene005986	30.4541	36.8205	12.2218	12.983	0.00182224	-1.31576	down	PREDICTED: ATP-dependent 6-phosphofructokinase 2 [Eucalyptus grandis]
Gene010606	343.239	578.735	150.64	127.371	0.00336366	-1.53739	down	PREDICTED: heat shock protein 90-1 [Eucalyptus grandis]
Gene009707	358.344	727.939	66.5268	41.6205	1.80404e-08	-2.78296	down	PREDICTED: L-ascorbate peroxidase 2, cytosolic [Eucalyptus grandis]
Gene004287	3.49466	2.6602	0.272268	0.365368	0.00559296	-2.12481	down	PREDICTED: probable nucleoredoxin 2 isoform X2 [Eucalyptus grandis]
Gene008868	14.6154	17.74	45.3628	42.784	7.81071e-05	1.34173	up	PREDICTED: ABC transporter B family member 27 [Eucalyptus grandis]
Eucalyptus_camaldulensis_newGene_42091	10.5079	19.0946	2.12025	3.53524	0.00161168	-1.96411	down	PREDICTED: heat shock factor protein HSF30 [Eucalyptus grandis]
Eucalyptus_camaldulensis_newGene_34072	0	0	3.19782	10.3703	4.07831e-05	2.91492	up	PREDICTED: zinc transporter 8 isoform X2 [Eucalyptus grandis]
Gene010123	9.83595	20.8235	77.4565	93.0519	6.18543e-05	2.08664	up	PREDICTED: non-specific phospholipase C2 [Eucalyptus grandis]
Eucalyptus_camaldulensis_newGene_22043	409.581	98.3533	3.9786	19.6968	0.00712765	-2.20831	down	PREDICTED: beta-galactosidase [Eucalyptus grandis]
Eucalyptus_camaldulensis_newGene_9282	9.87697	11.0083	4.17938	3.13456	0.00903905	-1.34615	down	PREDICTED: UV-stimulated scaffold protein A homolog [Eucalyptus grandis]
Gene002515	114.17	98.7712	226.447	220.469	0.00194182	1.004	up	hypothetical protein EUGRSUZ_B01742 [Eucalyptus grandis]
Gene004660	204.899	203.369	35.8667	26.7001	1.71103e-14	-2.33502	down	PREDICTED: uncharacterized protein LOC104448660 isoform X2 [Eucalyptus grandis]
Gene003992	119.657	317.612	29.7042	9.67264	0.000677408	-2.38171	down	PREDICTED: 17.9 kDa class II heat shock protein [Eucalyptus grandis]
Eucalyptus_camaldulensis_newGene_37610	2.93125	0.826782	22.0835	19.8222	0.00101179	2.31968	up	PREDICTED: sugar transporter ERD6-like 16 isoform X1 [Eucalyptus grandis]
Gene012584	113.418	107.268	51.819	45.6934	3.63901e-05	-1.15092	down	PREDICTED: two-component response regulator ARR5-like [Eucalyptus grandis]
Gene007502	194.531	64.9394	602.069	813.223	0.00850839	1.83104	up	PREDICTED: S-adenosylmethionine decarboxylase proenzyme [Eucalyptus grandis]
Gene004822	17.8646	21.1722	0.76421	0.250211	1.06276e-13	-3.95858	down	PREDICTED: probable zinc metallopeptidase EGY3, chloroplastic [Eucalyptus grandis]
Gene008953	3.01999	3.5997	0.208544	0.193989	0.00362983	-2.26784	down	PREDICTED: seed biotin-containing protein SBP65 [Eucalyptus grandis]
Gene010709	82.8295	83.4803	177.975	201.273	0.000730174	1.17093	up	PREDICTED: calmodulin-binding transcription activator 5 isoform X2 [Eucalyptus grandis]
Eucalyptus_camaldulensis_newGene_49893	12.0672	23.7922	76.3895	95.8764	0.00379285	1.81349	up	PREDICTED: salicylic acid-binding protein 2 [Eucalyptus grandis]
Eucalyptus_camaldulensis_newGene_70770	0	0	15.4876	7.22145	1.92665e-11	4.15924	up	PREDICTED: peroxidase 16 [Eucalyptus grandis]
Gene009722	93.2556	47.3906	530.799	318.097	0.000108379	2.11422	up	hypothetical protein EUGRSUZ_H00727 [Eucalyptus grandis]
Eucalyptus_camaldulensis_newGene_2829	4.24989	0.833496	0	0	0.00710935	-2.20041	down	Synaptobrevin [Corchorus capsularis]
Gene012121	23.2644	35.9809	1.49825	1.84089	7.31168e-10	-3.15379	down	PREDICTED: uncharacterized protein LOC104425032 [Eucalyptus grandis]
Gene000457	1718.75	1744.32	602.721	354.627	8.41822e-06	-1.71834	down	hypothetical protein EUGRSUZ_F02918 [Eucalyptus grandis]
Gene003049	3.7687	3.01492	140.199	140.499	2.6564e-65	4.9765	up	hypothetical protein EUGRSUZ_F04121 [Eucalyptus grandis]
Gene003228	35.6785	44.152	12.9062	11.5585	0.00546867	-1.31272	down	PREDICTED: CSC1-like protein ERD4 [Eucalyptus grandis]
Eucalyptus_camaldulensis_newGene_31774	5.29598	5.56826	1.37699	1.40001	0.000392139	-1.78954	down	PREDICTED: uncharacterized protein LOC104443655 [Eucalyptus grandis]
Eucalyptus_camaldulensis_newGene_26480	14.1591	5.92828	49.3812	42.6968	0.00067151	1.76196	up	PREDICTED: transcription factor AS1 [Eucalyptus grandis]
Eucalyptus_camaldulensis_newGene_21433	0.585865	0.115806	9.8306	4.40324	0.00627367	2.22181	up	PREDICTED: UNC93-like protein 1 [Eucalyptus grandis]
Gene013213	0.42657	0.079747	4.04958	14.6271	0.00537336	2.26124	up	hypothetical protein EUGRSUZ_B02378 [Eucalyptus grandis]
Gene004185	49.5255	59.8563	16.067	19.0066	7.51615e-05	-1.52315	down	PREDICTED: LOW QUALITY PROTEIN: uncharacterized protein LOC104442314 [Eucalyptus grandis]
Gene006669	77.7024	95.2093	22.701	24.0339	3.48517e-08	-1.77164	down	PREDICTED: ACT domain-containing protein ACR10 [Eucalyptus grandis]
Gene002460	311.125	385.86	93.5032	29.342	0.00360758	-1.95894	down	hypothetical protein EUGRSUZ_F03980 [Eucalyptus grandis]
Gene002033	137.893	90.5103	39.5162	26.5816	0.000811997	-1.61208	down	PREDICTED: uncharacterized protein LOC104422399 [Eucalyptus grandis]
Gene007404	31.2165	32.4334	90.4906	74.1934	4.24474e-07	1.32879	up	PREDICTED: oligopeptide transporter 3 [Eucalyptus grandis]
Gene011874	81.8954	92.1351	33.6842	35.5053	2.48148e-05	-1.30935	down	PREDICTED: LOW QUALITY PROTEIN: monosaccharide-sensing protein 2 [Eucalyptus grandis]
Gene007147	51.5905	26.1059	168.241	220.024	0.00072396	1.91819	up	PREDICTED: zinc finger protein CONSTANS-LIKE 1 isoform X2 [Eucalyptus grandis]
Gene002273	39.3183	30.1796	377.927	356.63	1.07482e-29	3.18055	up	PREDICTED: E3 ubiquitin-protein ligase ARIH1 [Eucalyptus grandis]
Gene007480	10.5455	12.3988	58.0231	109.647	2.71322e-06	2.35422	up	PREDICTED: probable vacuolar amino acid transporter YPQ1 [Eucalyptus grandis]
Eucalyptus_camaldulensis_newGene_7709	4.27095	5.02066	15.3991	26.1134	0.00651089	1.76295	up	PREDICTED: zinc finger protein CONSTANS-LIKE 10 isoform X1 [Eucalyptus grandis]
Eucalyptus_camaldulensis_newGene_34111	6.367	6.30661	1.48875	1.50449	7.47988e-05	-1.84799	down	PREDICTED: putative disease resistance protein RGA4 [Eucalyptus grandis]
Eucalyptus_camaldulensis_newGene_42072	4.73683	1.83769	62.6679	20.5155	0.000452145	2.41016	up	PREDICTED: uncharacterized protein LOC104450244 [Eucalyptus grandis]
Eucalyptus_camaldulensis_newGene_33180	0.85671	0.972264	26.9609	11.8125	4.99469e-12	3.47274	up	PREDICTED: transcription factor MYB44 [Eucalyptus grandis]
Eucalyptus_camaldulensis_newGene_19538	4.47883	3.30913	0.524546	0.413413	0.000812652	-2.21902	down	hypothetical protein EUGRSUZ_C034412, partial [Eucalyptus grandis]
Gene000515	8.00349	4.78284	40.4816	24.3552	0.00209368	1.87298	up	PREDICTED: 7-deoxyloganetin glucosyltransferase [Eucalyptus grandis]
Gene000364	20.5925	36.344	7.53687	5.25465	0.00959212	-1.67007	down	PREDICTED: uncharacterized protein LOC104441128 isoform X1 [Eucalyptus grandis]
Eucalyptus_camaldulensis_newGene_40617	64.4925	35.6242	8.14094	2.3481	0.00264088	-2.14999	down	PREDICTED: uncharacterized protein LOC104456070 [Eucalyptus grandis]
Eucalyptus_camaldulensis_newGene_64001	0	0	10.1562	7.04942	7.97803e-07	3.32567	up	PREDICTED: uncharacterized protein LOC104454203 [Eucalyptus grandis]
Gene002448	1601.07	2559.87	431.993	318.802	2.71963e-08	-2.23951	down	PREDICTED: uncharacterized protein LOC104433761 [Eucalyptus grandis]
Eucalyptus_camaldulensis_newGene_40328	41.1583	63.2057	12.4036	7.55855	0.000414282	-1.99292	down	PREDICTED: peptidyl-prolyl cis-trans isomerase FKBP62 isoform X2 [Eucalyptus grandis]
Gene003055	18.5837	21.0023	69.5007	102.42	5.38017e-06	1.85775	up	hypothetical protein EUGRSUZ_K01476 [Eucalyptus grandis]
Gene012126	0	0	5.2493	11.727	6.48119e-05	2.85739	up	hypothetical protein EUGRSUZ_A025051, partial [Eucalyptus grandis]
Eucalyptus_camaldulensis_newGene_38570	52.108	57.6076	14.0197	5.98791	0.00074921	-2.01002	down	PREDICTED: zinc finger HIT domain-containing protein 2 isoform X3 [Eucalyptus grandis]
Eucalyptus_camaldulensis_newGene_16582	5.44802	1.53421	0.196862	0.121815	0.00179485	-2.3818	down	PREDICTED: kinesin-3 isoform X1 [Eucalyptus grandis]
Gene002491	256.705	311.157	119.133	74.7395	0.00159626	-1.42467	down	PREDICTED: activator of 90 kDa heat shock protein ATPase homolog 1 [Eucalyptus grandis]
Gene008726	46.4414	56.2585	240.414	211.825	2.8841e-16	2.01703	up	PREDICTED: proline transporter 2 isoform X2 [Eucalyptus grandis]
Gene004696	14.3807	18.0116	7.88996	5.88325	0.00079314	-1.28781	down	PREDICTED: inositol transporter 1 isoform X2 [Eucalyptus grandis]
Gene006938	15.5428	19.5939	33.5265	43.6988	0.00309356	1.04192	up	hypothetical protein EUGRSUZ_C03825 [Eucalyptus grandis]
Eucalyptus_camaldulensis_newGene_73008	1894.29	3166.43	475.998	400.909	1.80404e-08	-2.28029	down	PREDICTED: uncharacterized protein LOC104433761 [Eucalyptus grandis]
Gene001293	8.01766	9.39811	1.08234	0.923273	0.00198647	-2.15816	down	PREDICTED: heavy metal-associated isoprenylated plant protein 3 [Eucalyptus grandis]
Gene006992	16.6224	42.2463	192.062	167.925	3.1405e-05	2.24191	up	hypothetical protein EUGRSUZ_J01087 [Eucalyptus grandis]
Gene010710	68.1333	78.4179	156.851	163.061	0.000117953	1.1071	up	PREDICTED: calmodulin-binding transcription activator 5 isoform X2 [Eucalyptus grandis]
Gene000232	8.61428	8.94153	2.21544	1.50883	5.17664e-05	-1.97845	down	PREDICTED: uncharacterized protein LOC104425227 [Eucalyptus grandis]
Eucalyptus_camaldulensis_newGene_2254	4.09144	9.82125	1.17977	0.944158	0.0049843	-1.90219	down	PREDICTED: serine/threonine-protein kinase tricorner isoform X1 [Eucalyptus grandis]
Eucalyptus_camaldulensis_newGene_17567	24.3522	26.6065	9.59034	9.47302	0.000414222	-1.33621	down	PREDICTED: uncharacterized protein At4g22758 [Eucalyptus grandis]
Gene002775	81.8098	75.8695	35.7768	34.0409	5.05258e-05	-1.14495	down	PREDICTED: protein TIFY 4B [Eucalyptus grandis]
Eucalyptus_camaldulensis_newGene_52609	224.948	165.733	592.391	315.345	0.00252219	1.21692	up	PREDICTED: granule-bound starch synthase 1, chloroplastic/amyloplastic [Eucalyptus grandis]
Eucalyptus_camaldulensis_newGene_3195	72.6986	66.2808	7.44007	1.04955	0.0073869	-2.18519	down	chaperone protein ClpB1 [Carica papaya]
Gene009680	64.3918	56.0294	3.01094	7.77919	9.31208e-06	-2.62358	down	PREDICTED: eukaryotic translation initiation factor 5B isoform X3 [Eucalyptus grandis]
Gene012024	1.59759	0.504455	10.0991	12.893	0.00349663	2.20759	up	PREDICTED: endoglucanase 24 [Eucalyptus grandis]
Gene004703	35.4751	64.7704	764.189	189.41	0.00276478	2.18185	up	PREDICTED: GPI-anchored CFEM domain protein A [Eucalyptus grandis]
Gene002288	1.89119	0.908251	147.426	34.9748	1.0789e-08	3.58302	up	hypothetical protein EUGRSUZ_D02043, partial [Eucalyptus grandis]
Gene000284	1266.95	1530.13	3425.45	3722.45	0.000141259	1.26523	up	PREDICTED: neurofilament medium polypeptide [Eucalyptus grandis]
Gene000575	0.042902	0.026379	1.89438	5.28354	0.00160369	2.4434	up	PREDICTED: early nodulin-75 [Eucalyptus grandis]
Gene006786	26.4943	29.7637	6.37654	5.15838	3.21832e-10	-2.12894	down	PREDICTED: beta-glucosidase-like SFR2, chloroplastic [Eucalyptus grandis]
Gene001565	7.31041	14.9488	0.632974	0.090177	0.00145757	-2.4548	down	PREDICTED: BAG family molecular chaperone regulator 6 [Eucalyptus grandis]
Gene003506	168.468	154.185	63.1541	67.9902	4.04315e-05	-1.24687	down	PREDICTED: auxin response factor 9 [Eucalyptus grandis]
Gene005336	65.1313	75.0495	30.915	25.6219	0.00074921	-1.24701	down	PREDICTED: flowering-promoting factor 1-like protein 3 [Eucalyptus grandis]
Eucalyptus_camaldulensis_newGene_20330	0	0	2.969	1.33113	0.000180026	2.73384	up	PREDICTED: diacylglycerol kinase 5 [Eucalyptus grandis]
Gene004304	50.9796	76.6754	7.8696	6.99315	5.70014e-13	-2.78939	down	PREDICTED: uncharacterized protein LOC104456721 [Eucalyptus grandis]
Eucalyptus_camaldulensis_newGene_29736	134.6	228.928	33.2024	17.7579	1.932e-06	-2.40186	down	PREDICTED: small heat shock protein, chloroplastic isoform X2 [Eucalyptus grandis]
Gene005766	1.79093	1.8165	12.7491	13.5041	5.46864e-13	2.78662	up	PREDICTED: putative E3 ubiquitin-protein ligase LIN-1 [Eucalyptus grandis]
Eucalyptus_camaldulensis_newGene_4444	101.163	147.328	281.913	288.621	0.0073869	1.16076	up	hypothetical protein GLYMA_06G012600 [Glycine max]
Gene007340	49.6981	51.6041	1.45009	0.369826	3.44043e-07	-3.29496	down	PREDICTED: heat shock factor protein HSF30 [Eucalyptus grandis]
Gene002383	57.1413	58.5548	125.583	135.028	0.000392139	1.104	up	PREDICTED: glucan endo-1,3-beta-glucosidase 5 [Eucalyptus grandis]
Gene011931	791.412	776.056	405.532	390.555	0.00236617	-1.1302	down	PREDICTED: polyadenylate-binding protein RBP45C [Eucalyptus grandis]
Eucalyptus_camaldulensis_newGene_40954	6.4736	2.8497	0	0	8.62928e-10	-3.89193	down	PREDICTED: metal tolerance protein 1 [Eucalyptus grandis]
Gene000345	769.286	400.106	179.546	89.4283	0.00736041	-1.73577	down	hypothetical protein EUGRSUZ_B01910 [Eucalyptus grandis]
Eucalyptus_camaldulensis_newGene_4600	1.59757	3.03377	0.053673	0.068624	0.00158401	-2.41453	down	PREDICTED: ethylene-responsive transcription factor ERF008 [Eucalyptus grandis]
Gene003893	0.555504	1.78481	8.71394	11.7565	0.00774483	2.07055	up	PREDICTED: WAT1-related protein At3g28050 [Eucalyptus grandis]
Eucalyptus_camaldulensis_newGene_27147	14.7349	14.6336	38.2965	37.1911	2.91952e-05	1.27749	up	PREDICTED: heptahelical transmembrane protein 2 [Eucalyptus grandis]
Gene005117	64.288	106.625	12.4967	3.86171	4.36897e-05	-2.517	down	PREDICTED: heat shock 70 kDa protein 8 [Eucalyptus grandis]
Gene000304	8.90069	8.38113	49.5227	24.2213	0.00535064	1.69988	up	PREDICTED: uncharacterized protein LOC108956054 isoform X1 [Eucalyptus grandis]
Gene013137	53.0314	47.5357	216.212	377.737	3.56159e-06	2.20602	up	PREDICTED: protein FAF-like, chloroplastic [Eucalyptus grandis]
Gene010050	155.299	173.971	60.6921	27.9813	0.00989848	-1.5546	down	PREDICTED: T-complex protein 1 subunit beta isoform X1 [Eucalyptus grandis]
Gene001214	2.25897	1.40633	20.0443	22.6001	1.42437e-08	2.86614	up	PREDICTED: uncharacterized protein LOC104445314 [Eucalyptus grandis]
Eucalyptus_camaldulensis_newGene_16976	3.94882	6.02162	1.19877	0.73398	0.00709486	-1.83621	down	PREDICTED: uncharacterized protein LOC104443655 [Eucalyptus grandis]
Gene003755	25.1196	48.1952	4.72322	3.89085	1.88289e-06	-2.5186	down	PREDICTED: LOW QUALITY PROTEIN: expansin-A6 [Eucalyptus grandis]
Gene007704	2.96451	2.84112	24.1692	44.0595	6.86213e-08	2.84118	up	hypothetical protein EUGRSUZ_D02205, partial [Eucalyptus grandis]
Eucalyptus_camaldulensis_newGene_5560	20.179	32.5575	4.79284	6.78027	0.000971733	-1.84111	down	PREDICTED: protein DA1-related 1 [Eucalyptus grandis]
Gene000326	25.3646	25.2679	86.8467	73.9927	1.95421e-09	1.56231	up	PREDICTED: transcription factor AS1 [Eucalyptus grandis]
Gene008724	1.93745	5.27135	0.097335	0.101416	0.00433933	-2.28587	down	PREDICTED: caffeic acid 3-O-methyltransferase [Eucalyptus grandis]
Gene010477	1166.95	1324.01	555.877	542.364	0.000601145	-1.08799	down	hypothetical protein EUGRSUZ_J00292 [Eucalyptus grandis]
Eucalyptus_camaldulensis_newGene_48535	1451.11	3335.63	353.86	388.057	5.17664e-05	-2.21396	down	hypothetical protein EUGRSUZ_B03591 [Eucalyptus grandis]
Eucalyptus_camaldulensis_newGene_46397	41.3026	30.7085	2.5491	3.21223	6.42979e-14	-3.16541	down	hypothetical protein EUGRSUZ_J02589 [Eucalyptus grandis]
Eucalyptus_camaldulensis_newGene_3711	10.7133	7.25784	29.6319	24.3059	0.00615463	1.35295	up	PREDICTED: circumsporozoite protein-like isoform X1 [Eucalyptus grandis]
Gene007872	97.9035	83.8966	41.8553	36.1016	0.000123502	-1.18374	down	PREDICTED: phospho-2-dehydro-3-deoxyheptonate aldolase 2, chloroplastic [Eucalyptus grandis]
Gene003369	89.3677	98.2602	29.8887	18.7318	4.88462e-06	-1.88937	down	hypothetical protein EUGRSUZ_I01145, partial [Eucalyptus grandis]
Eucalyptus_camaldulensis_newGene_32883	10.4169	10.1542	35.845	32.7993	3.21832e-10	1.65182	up	PREDICTED: transcription factor AS1 [Eucalyptus grandis]
Eucalyptus_camaldulensis_newGene_10608	3.35862	2.6388	21.1457	19.7673	7.9528e-10	2.45216	up	PREDICTED: probable LRR receptor-like serine/threonine-protein kinase At1g56130 isoform X1 [Eucalyptus grandis]
Gene012725	23.3917	214.561	1.38049	3.07808	0.00147278	-2.45617	down	PREDICTED: 18.1 kDa class I heat shock protein [Eucalyptus grandis]
Eucalyptus_camaldulensis_newGene_41287	4.75511	7.86179	71.4663	161.462	5.31836e-08	3.12028	up	PREDICTED: ubiquitin-conjugating enzyme E2 28 [Eucalyptus grandis]
Gene001614	167.555	151.167	67.9021	61.8975	2.19906e-06	-1.25773	down	PREDICTED: probable ascorbate-specific transmembrane electron transporter 1 [Eucalyptus grandis]
Eucalyptus_camaldulensis_newGene_35384	0	0.10305	50.5353	33.9584	1.07169e-24	5.63499	up	PREDICTED: ethylene-responsive transcription factor ABR1 [Eucalyptus grandis]
Gene005459	40.8358	57.7903	10.6636	8.28751	7.95912e-08	-2.15659	down	PREDICTED: stromal 70 kDa heat shock-related protein, chloroplastic [Eucalyptus grandis]
Eucalyptus_camaldulensis_newGene_30532	0.521874	0.037142	26.7438	24.8637	3.3567e-06	3.16087	up	PREDICTED: dCTP pyrophosphatase 1 [Eucalyptus grandis]
Eucalyptus_camaldulensis_newGene_41596	0.814382	0.308169	17.7586	8.12543	4.07831e-05	2.7731	up	PREDICTED: uncharacterized protein LOC104421701 [Eucalyptus grandis]
Gene008387	62.0288	67.8237	7.54494	1.69478	0.000105597	-2.59868	down	PREDICTED: abscisic acid receptor PYR1 [Eucalyptus grandis]
Gene007386	14.7184	23.4912	160.044	71.3708	0.000379596	2.07069	up	PREDICTED: metal transporter Nramp3 [Eucalyptus grandis]
Gene012071	27.3029	309.646	5.662	1.8753	0.00332866	-2.33731	down	hypothetical protein EUGRSUZ_J03127 [Eucalyptus grandis]
Gene002849	1.00534	0.786835	7.92798	5.06229	5.13027e-05	2.26709	up	PREDICTED: polygalacturonase At1g48100 [Eucalyptus grandis]
Eucalyptus_camaldulensis_newGene_9660	1.22273	0.205831	35.9444	23.1223	0.000117953	2.74778	up	PREDICTED: protein trichome birefringence-like 45 [Eucalyptus grandis]
Gene004702	922.503	739.873	1875.99	1163.29	0.000730174	1.2008	up	PREDICTED: GPI-anchored CFEM domain protein A [Eucalyptus grandis]
Gene000443	21.3189	39.6472	4.20057	1.68904	3.01355e-06	-2.49689	down	heat shock protein 83 isoform X2 [Hevea brasiliensis]
Eucalyptus_camaldulensis_newGene_36637	10.7539	15.4497	0	0	2.41586e-23	-5.45068	down	PREDICTED: serine/threonine-protein kinase/endoribonuclease IRE1b isoform X1 [Eucalyptus grandis]
Gene003665	61.7624	62.879	29.4311	29.2853	0.000878187	-1.05292	down	PREDICTED: serine/threonine-protein kinase STY8 isoform X1 [Eucalyptus grandis]
Gene009213	0.837061	1.6202	13.0721	9.96698	2.19735e-08	2.40211	up	PREDICTED: uncharacterized protein LOC104450719 [Eucalyptus grandis]
Eucalyptus_camaldulensis_newGene_40546	3.13599	4.81285	0	0	7.45529e-06	-3.10124	down	PREDICTED: protein ESKIMO 1 [Eucalyptus grandis]
Eucalyptus_camaldulensis_newGene_38656	17.2672	24.8742	2.34589	1.74103	2.09953e-10	-2.88343	down	PREDICTED: uncharacterized protein LOC104448405 [Eucalyptus grandis]
Gene012075	10.4844	22.4372	68.323	125.666	0.00352138	1.96232	up	PREDICTED: aspartyl protease family protein At5g10770 [Eucalyptus grandis]
Eucalyptus_camaldulensis_newGene_17870	9.39837	11.1218	65.8045	58.6872	6.09308e-14	2.39779	up	PREDICTED: non-specific phospholipase C2 [Eucalyptus grandis]
Eucalyptus_camaldulensis_newGene_49904	1.34628	5.19447	30.8626	40.0608	0.00315487	2.21903	up	PREDICTED: salicylic acid-binding protein 2 [Eucalyptus grandis]
Gene011720	46.3093	49.8773	20.1476	16.0802	5.04579e-06	-1.37552	down	PREDICTED: EIN3-binding F-box protein 1 [Eucalyptus grandis]
Eucalyptus_camaldulensis_newGene_54691	1.3718	0.475101	14.0536	16.4123	2.25562e-15	3.74917	up	PREDICTED: leucoanthocyanidin dioxygenase [Eucalyptus grandis]
Gene000551	274.3	278.641	3057.86	3209.82	4.39503e-50	3.35104	up	PREDICTED: defensin Ec-AMP-D2 [Eucalyptus grandis]
Gene008018	9.95745	16.38	2.41346	0.997187	0.00236617	-2.13509	down	hypothetical protein EUGRSUZ_A01153 [Eucalyptus grandis]
Gene004812	113.24	115.825	42.9951	36.52	1.51997e-09	-1.49012	down	PREDICTED: dnaJ homolog subfamily B member 1 [Eucalyptus grandis]
Gene006464	134.499	168.216	2.29875	3.54048	7.12718e-37	-4.94709	down	PREDICTED: putative lipid-transfer protein DIR1 [Eucalyptus grandis]
Eucalyptus_camaldulensis_newGene_35706	0	0	7.18404	4.28514	0.0051826	2.25669	up	PREDICTED: uncharacterized protein LOC108960902 [Eucalyptus grandis]
Gene009130	650.581	634.584	68.1583	133.09	1.7464e-05	-2.21492	down	hypothetical protein COLO4_29234 [Corchorus olitorius]
Gene006695	54.5928	33.6522	5.35422	1.07156	0.00132736	-2.3565	down	hypothetical protein EUGRSUZ_B03883 [Eucalyptus grandis]
Gene004057	20.3017	20.5857	10.0209	9.28706	0.0022768	-1.03216	down	PREDICTED: cyclic nucleotide-gated ion channel 1 [Eucalyptus grandis]

## Sheet: C037 0h vs CA5 0h
Table S4 Annotated DEGs of C037 0h vs CA5 0h
	C037 0h		CA5 0h
#ID	C037 0h-1_FPKM	C037 0h-2_FPKM	CA5 0h-1_FPKM	CA5 0h-2_FPKM	CA5 0h-3_FPKM	FDR	log2FC	NR_annotation
Eucalyptus_camaldulensis_newGene_28230	0.193426	0.453656	3.02555	2.36082	3.40937	0.000100114	2.94184	PREDICTED: LOW QUALITY PROTEIN: probable glutamyl endopeptidase, chloroplastic [Eucalyptus grandis]
Eucalyptus_camaldulensis_newGene_28762	1.632	1.12503	0.226437	0.046262	0.101175	2.64685e-05	-3.31465	PREDICTED: ATP-dependent DNA helicase Q-like 1 isoform X2 [Eucalyptus grandis]
Gene011707	0.974641	5.80515	61.87	15.8164	26.0824	0.00304375	2.97915	PREDICTED: uncharacterized protein LOC104414940 [Eucalyptus grandis]
Gene006501	9.09433	7.17631	15.7951	17.8332	22.67	0.000589418	1.29995	PREDICTED: syntaxin-31 [Eucalyptus grandis]
Gene003721	22.8884	40.3116	3.69854	7.21581	3.24845	1.87639e-05	-2.48149	PREDICTED: uncharacterized protein LOC104440760 isoform X4 [Eucalyptus grandis]
Eucalyptus_camaldulensis_newGene_1265	4.7071	6.76332	16.3946	12.0998	18.4242	0.00107961	1.52286	PREDICTED: mitochondrial dicarboxylate/tricarboxylate transporter DTC [Eucalyptus grandis]
Eucalyptus_camaldulensis_newGene_22057	4.59535	3.0259	15.6175	7.92206	15.6364	0.00389823	1.79971	PREDICTED: ethanolamine-phosphate cytidylyltransferase isoform X1 [Eucalyptus grandis]
Gene007689	9.95194	14.8245	4.67822	4.44443	4.36256	5.01906e-05	-1.34787	PREDICTED: alkaline/neutral invertase E, chloroplastic isoform X1 [Eucalyptus grandis]
Eucalyptus_camaldulensis_newGene_42157	24.7174	25.9519	158.424	135.274	321.655	2.88671e-07	3.00061	PREDICTED: BAG family molecular chaperone regulator 1 [Eucalyptus grandis]
Gene007203	6.31555	6.02701	17.7179	17.5309	19.5277	9.18418e-11	1.48815	PREDICTED: protein transport protein SEC23 [Eucalyptus grandis]
Gene009434	54.2476	4.09294	499.881	218.123	798.813	0.00104281	3.53177	hypothetical protein EUGRSUZ_I00988 [Eucalyptus grandis]
Eucalyptus_camaldulensis_newGene_44380	1.0886	1.09359	12.1728	7.35613	4.6343	1.01342e-05	2.80256	PREDICTED: alpha-glucosidase [Eucalyptus grandis]
Eucalyptus_camaldulensis_newGene_6414	9.07295	14.0092	44.0407	30.9841	31.7983	0.00012821	1.68287	hypothetical protein EUGRSUZ_J00128 [Eucalyptus grandis]
Eucalyptus_camaldulensis_newGene_42615	1.334	0.447971	4.27348	5.14666	5.98277	0.00491517	2.37058	PREDICTED: IAA-amino acid hydrolase ILR1-like 5 [Eucalyptus grandis]
Gene007090	32.7191	38.2445	10.562	10.6496	13.0322	6.86897e-07	-1.44426	PREDICTED: uncharacterized protein LOC104449112 [Eucalyptus grandis]
Eucalyptus_camaldulensis_newGene_75337	0	0	5.76845	3.41332	3.04263	6.34036e-09	6.44536	PREDICTED: calmodulin-binding protein 60 B-like [Eucalyptus grandis]
Gene009216	24.064	31.266	61.4889	46.54	54.1637	0.000308377	1.07533	PREDICTED: mitogen-activated protein kinase 20 isoform X2 [Eucalyptus grandis]
Gene001557	0.809573	2.87759	19.887	11.7627	32.3177	4.65666e-05	3.32777	PREDICTED: uncharacterized protein LOC104448039 [Eucalyptus grandis]
Gene000517	0.071283	0	2.07814	1.65948	2.82473	5.24065e-06	4.74422	hypothetical protein EUGRSUZ_C01095 [Eucalyptus grandis]
Gene005234	53.9874	32.4834	158.852	228.204	548.374	0.000202252	2.76273	hypothetical protein EUGRSUZ_B00168 [Eucalyptus grandis]
Gene005091	25.8531	7.23389	123.944	82.9393	187.127	0.000212414	2.87924	PREDICTED: rho GTPase-activating protein 5 [Eucalyptus grandis]
Eucalyptus_camaldulensis_newGene_51838	0.24576	0.070371	3.94634	3.52116	2.30294	0.000193182	3.3816	hypothetical protein EUGRSUZ_H009502, partial [Eucalyptus grandis]
Eucalyptus_camaldulensis_newGene_73368	96.3682	114.609	28.4525	23.9582	14.3665	9.08286e-08	-2.11014	PREDICTED: two-component response regulator-like APRR9 isoform X2 [Eucalyptus grandis]
Gene002346	19.4679	46.3803	102.546	75.215	112.956	0.00835419	1.6035	PREDICTED: homeobox-leucine zipper protein REVOLUTA [Eucalyptus grandis]
Gene005985	6.42917	30.2717	0.025687	0.74342	0	0.00447838	-4.07241	PREDICTED: serpin-ZX [Eucalyptus grandis]
Gene005872	10.7761	10.8619	13.8446	16.2699	22.4206	0.00504165	1.04924	PREDICTED: probable bifunctional methylthioribulose-1-phosphate dehydratase/enolase-phosphatase E1 isoform X3 [Eucalyptus grandis]
Eucalyptus_camaldulensis_newGene_75010	0.908627	0.537431	3.57971	1.88541	3.01953	0.00215313	1.93603	PREDICTED: uncharacterized protein LOC104453080 isoform X1 [Eucalyptus grandis]
Gene003705	38.3651	24.4667	95.0812	58.6666	111.315	0.00302123	1.4679	PREDICTED: protein WVD2-like 2 isoform X3 [Eucalyptus grandis]
Eucalyptus_camaldulensis_newGene_57523	2.45664	2.75612	15.9201	14.9949	20.1133	1.44508e-11	2.74657	PREDICTED: purple acid phosphatase 23 [Eucalyptus grandis]
Gene005255	0.081664	1.63578	16.558	13.0398	21.4546	0.0012226	3.59677	hypothetical protein EUGRSUZ_H04654 [Eucalyptus grandis]
Eucalyptus_camaldulensis_newGene_1710	0	0	1.30839	1.19716	1.04006	4.39358e-06	5.49368	PREDICTED: probable inactive tRNA-specific adenosine deaminase-like protein 3 isoform X7 [Eucalyptus grandis]
Gene006836	0.826907	1.60511	10.1531	5.9232	5.46334	3.39268e-05	2.59544	hypothetical protein EUGRSUZ_B00542 [Eucalyptus grandis]
Gene003838	47.1038	62.8434	29.5529	23.6685	20.9785	0.000832096	-1.00973	hypothetical protein EUGRSUZ_J02609 [Eucalyptus grandis]
Gene000700	2.43035	0.720971	12.5937	5.17045	15.5562	0.009222	2.57199	hypothetical protein EUGRSUZ_B03967 [Eucalyptus grandis]
Gene002991	19.5816	13.8533	5.76499	5.40713	3.76271	2.17334e-05	-1.64058	hypothetical protein EUGRSUZ_D01906 [Eucalyptus grandis]
Eucalyptus_camaldulensis_newGene_10018	1.24967	0.311089	7.99163	5.23932	6.61653	0.000574496	2.83645	PREDICTED: TMV resistance protein N-like isoform X1 [Eucalyptus grandis]
Gene003753	31.2516	33.4633	91.912	81.5602	93.2759	1.07944e-11	1.55311	hypothetical protein EUGRSUZ_I00598, partial [Eucalyptus grandis]
Eucalyptus_camaldulensis_newGene_30080	0.839661	0.17316	2.94713	4.53028	3.59235	0.0019256	2.66789	hypothetical protein EUGRSUZ_L00910 [Eucalyptus grandis]
Eucalyptus_camaldulensis_newGene_21819	0	0.160772	1.81782	3.14108	6.2302	0.00266232	3.87045	PREDICTED: sugar transporter ERD6-like 10 isoform X3 [Eucalyptus grandis]
Eucalyptus_camaldulensis_newGene_37965	1.93343	2.66982	10.9405	7.57661	11.8046	4.74373e-05	2.17131	hypothetical protein EUGRSUZ_J01177 [Eucalyptus grandis]
Eucalyptus_camaldulensis_newGene_35094	1.38316	0.113155	34.6537	64.3001	117.798	4.17613e-09	5.62651	PREDICTED: probable carboxylesterase 2 isoform X1 [Eucalyptus grandis]
Gene003789	252.101	271.389	66.8367	68.5742	29.9874	5.38411e-06	-2.10405	PREDICTED: adagio protein 3 [Eucalyptus grandis]
Eucalyptus_camaldulensis_newGene_11486	0	0	0.29546	1.40197	1.35898	0.000457896	4.67466	hypothetical protein EUGRSUZ_J00145 [Eucalyptus grandis]
Gene004648	4.65281	2.90033	26.5067	12.3203	8.61588	0.00712458	2.00664	PREDICTED: germin-like protein subfamily 1 member 1 [Eucalyptus grandis]
Eucalyptus_camaldulensis_newGene_24467	0.699952	1.15481	4.8798	2.79515	2.53774	0.00775023	1.75832	PREDICTED: uncharacterized protein LOC104429568 [Eucalyptus grandis]
Eucalyptus_camaldulensis_newGene_16908	0	0	4.16462	5.77382	11.6833	4.27748e-14	7.83503	PREDICTED: microtubule-associated protein TORTIFOLIA1 [Eucalyptus grandis]
Eucalyptus_camaldulensis_newGene_2025	1.14283	1.32423	4.77233	3.61031	8.97063	0.00296647	2.19595	PREDICTED: ras-related protein RABA5e [Eucalyptus grandis]
Eucalyptus_camaldulensis_newGene_41961	7.33491	9.93715	0.156581	0.134854	0.50623	1.75229e-05	-4.17833	PREDICTED: tropinone reductase homolog At5g06060 [Eucalyptus grandis]
Eucalyptus_camaldulensis_newGene_23120	2.86615	9.72298	0.177953	0.067349	0	0.00435515	-3.74622	PREDICTED: TMV resistance protein N, partial [Eucalyptus grandis]
Eucalyptus_camaldulensis_newGene_39196	10.0798	28.5137	111.832	66.8353	112.469	0.000497415	2.31007	hypothetical protein EUGRSUZ_G03063 [Eucalyptus grandis]
Eucalyptus_camaldulensis_newGene_22086	0.12898	0.453037	1.82275	8.90841	1.38606	0.000266451	3.33296	hypothetical protein EUGRSUZ_G00700 [Eucalyptus grandis]
Gene003465	0.932546	4.10321	31.6016	15.0256	15.143	0.00101341	2.82012	PREDICTED: germin-like protein subfamily 3 member 4 [Eucalyptus grandis]
Eucalyptus_camaldulensis_newGene_32643	1.17876	6.01549	0.061308	0.269608	0.036708	0.00935069	-3.24318	PREDICTED: putative HVA22-like protein g isoform X1 [Eucalyptus grandis]
Eucalyptus_camaldulensis_newGene_65077	1.76371	0.577299	4.01403	20.232	9.93735	0.00841894	2.80108	PREDICTED: low-temperature-induced cysteine proteinase [Eucalyptus grandis]
Gene001119	13.528	15.9027	5.68866	8.22422	5.56044	0.00626984	-1.06157	PREDICTED: uncharacterized protein LOC104440898 [Eucalyptus grandis]
Eucalyptus_camaldulensis_newGene_34222	26.468	109.651	846.195	480.033	611.867	1.54781e-05	3.11642	caffeic O-methyltransferase 1 [Eucalyptus camaldulensis]
Eucalyptus_camaldulensis_newGene_30797	1.6419	0.594773	4.86157	5.07146	4.21209	0.00602747	1.78854	hypothetical protein EUGRSUZ_J00724 [Eucalyptus grandis]
Gene001053	35.0423	36.7895	16.1357	20.1926	12.0474	0.000830244	-1.01495	PREDICTED: uncharacterized protein LOC104422737 [Eucalyptus grandis]
Eucalyptus_camaldulensis_newGene_23337	6.12386	4.22507	0	0	0	3.6128e-08	-6.55421	hypothetical protein EUGRSUZ_F02481 [Eucalyptus grandis]
Gene012504	5.91314	6.78478	22.362	14.9623	32.4793	0.00114457	1.91451	PREDICTED: protein LNK2 isoform X5 [Eucalyptus grandis]
Eucalyptus_camaldulensis_newGene_14305	0	0	4.42434	3.2683	2.18324	3.43714e-11	7.02771	uncharacterized protein LOC110625582 [Manihot esculenta]
Eucalyptus_camaldulensis_newGene_48750	18.0365	14.6523	6.33257	5.63919	5.98266	0.000106835	-1.30174	PREDICTED: U11/U12 small nuclear ribonucleoprotein 59 kDa protein [Eucalyptus grandis]
Eucalyptus_camaldulensis_newGene_30955	0	0	101.669	428.847	57.4852	4.01432e-29	10.7918	4-coumarate:coenzyme A ligase [Eucalyptus camaldulensis]
Eucalyptus_camaldulensis_newGene_69969	1.02133	1.08553	0	0	0	0.00397285	-4.21564	hypothetical protein EUGRSUZ_B01582 [Eucalyptus grandis]
Eucalyptus_camaldulensis_newGene_32813	1.48052	1.94354	5.90307	3.06388	5.98911	0.0052285	1.62859	PREDICTED: aminodeoxychorismate synthase, chloroplastic isoform X2 [Eucalyptus grandis]
Eucalyptus_camaldulensis_newGene_14525	0	0	5.12523	4.55858	2.66106	1.90695e-05	5.25995	PREDICTED: TMV resistance protein N [Eucalyptus grandis]
Eucalyptus_camaldulensis_newGene_21479	12.4777	9.51654	35.1983	30.8787	43.3195	1.88719e-06	1.80791	hypothetical protein EUGRSUZ_B02169 [Eucalyptus grandis]
Gene001924	55.5242	31.2005	98.8466	90.2294	112.958	0.00790324	1.15607	PREDICTED: receptor protein kinase TMK1 [Eucalyptus grandis]
Eucalyptus_camaldulensis_newGene_11694	4.4231	5.10072	11.9172	8.49869	14.4418	0.00653848	1.36371	PREDICTED: SEC12-like protein 1 [Eucalyptus grandis]
Gene008026	13.9099	37.1703	1.82334	1.49946	0.330583	3.4542e-06	-3.86622	PREDICTED: putative serine/threonine-protein kinase [Eucalyptus grandis]
Eucalyptus_camaldulensis_newGene_28737	7.52739	0.627447	0	0	0	6.23905e-06	-5.98283	PREDICTED: ankyrin repeat-containing protein ITN1 [Eucalyptus grandis]
Gene012341	345.597	236.629	69.9649	115.547	50.5799	0.00100668	-1.69976	PREDICTED: KRR1 small subunit processome component homolog [Eucalyptus grandis]
Gene001918	53.0226	46.6022	17.1225	21.5666	19.1596	6.03455e-07	-1.22101	PREDICTED: glucose-6-phosphate 1-dehydrogenase 4, chloroplastic [Eucalyptus grandis]
Gene010650	66.9112	66.0651	30.1015	31.5045	28.1327	9.52439e-15	-1.04594	PREDICTED: uncharacterized protein LOC104433792 [Eucalyptus grandis]
Eucalyptus_camaldulensis_newGene_65302	4.35811	3.99432	0	0	0	3.36456e-09	-6.82543	PREDICTED: protein SUPPRESSOR OF npr1-1, CONSTITUTIVE 1-like isoform X4 [Eucalyptus grandis]
Gene003694	51.1738	76.36	24.0615	19.4208	16.3689	1.7504e-05	-1.55174	PREDICTED: somatic embryogenesis receptor kinase 2 [Eucalyptus grandis]
Eucalyptus_camaldulensis_newGene_47583	6.36886	1.3976	24.5097	19.2363	24.0399	0.00135147	2.2925	PREDICTED: beta-glucuronosyltransferase GlcAT14A isoform X2 [Eucalyptus grandis]
Gene003085	7.20995	2.67371	61.1282	50.9045	94.9153	9.9792e-22	4.37541	PREDICTED: kinesin-like protein KIN-7G [Eucalyptus grandis]
Eucalyptus_camaldulensis_newGene_69872	0.070264	0	0.936989	1.28745	1.13964	0.0014312	3.80758	hypothetical protein EUGRSUZ_G02536 [Eucalyptus grandis]
Gene010759	10.0913	9.58623	41.4048	38.3907	51.9551	7.64555e-13	2.15229	PREDICTED: katanin p80 WD40 repeat-containing subunit B1 homolog isoform X2 [Eucalyptus grandis]
Eucalyptus_camaldulensis_newGene_44766	2.31736	287.537	1.11569	0.277486	0	0.00261044	-4.33362	hypothetical protein EUGRSUZ_C01569 [Eucalyptus grandis]
Gene008624	0.968452	0.92386	18.5296	8.66814	24.6627	7.70758e-10	4.0097	PREDICTED: uncharacterized protein LOC104419136 isoform X1 [Eucalyptus grandis]
Eucalyptus_camaldulensis_newGene_1059	0	0	131.467	94.8061	105.711	8.74723e-35	10.5525	PREDICTED: uncharacterized protein LOC104425273 [Eucalyptus grandis]
Eucalyptus_camaldulensis_newGene_40101	3.92782	5.35671	11.6652	10.961	12.7192	0.000295425	1.52293	PREDICTED: uncharacterized protein At4g06598 [Eucalyptus grandis]
Gene005463	17.3386	14.1524	6.41092	8.58265	6.12387	0.00150411	-1.04865	PREDICTED: pentatricopeptide repeat-containing protein At1g08610 [Eucalyptus grandis]
Gene011098	20.9576	20.0577	5.34582	7.36937	4.45205	4.74864e-07	-1.7178	PREDICTED: peroxisomal membrane protein 11A [Eucalyptus grandis]
Gene001068	9.26644	2.50986	45.6423	20.0541	65.1746	0.00246242	2.54352	PREDICTED: uncharacterized protein LOC104425130 [Eucalyptus grandis]
Gene000047	49.4145	26.3222	482.464	426.301	540.998	1.04512e-12	3.78937	hypothetical protein EUGRSUZ_K02283 [Eucalyptus grandis]
Gene001566	20.1627	19.0597	78.2226	75.1001	127.136	1.19111e-07	2.31486	PREDICTED: protein ABIL1 [Eucalyptus grandis]
Eucalyptus_camaldulensis_newGene_14575	11.0715	15.688	0.823454	0.551786	0.446471	1.60837e-17	-4.16751	PREDICTED: uncharacterized protein LOC104457139 [Eucalyptus grandis]
Gene003007	52.8797	73.0907	14.4819	32.9003	12.2896	0.00638501	-1.57338	PREDICTED: SMR domain-containing protein At5g58720 [Eucalyptus grandis]
Eucalyptus_camaldulensis_newGene_39705	0.923436	1.49428	0	0	0	0.000388957	-4.90123	hypothetical protein EUGRSUZ_A01568 [Eucalyptus grandis]
Eucalyptus_camaldulensis_newGene_34915	9.71306	9.47855	4.43311	2.97213	3.39397	0.000443903	-1.26405	PREDICTED: putative F-box/LRR-repeat protein At5g02700 [Eucalyptus grandis]
Gene000193	9.91273	10.2826	42.3747	27.5284	98.5327	0.00124828	2.43171	PREDICTED: ATP-citrate synthase beta chain protein 1 [Eucalyptus grandis]
Gene013318	15.1044	14.0804	51.9454	26.9527	47.8482	0.000648744	1.62311	PREDICTED: kinesin KP1 [Eucalyptus grandis]
Eucalyptus_camaldulensis_newGene_17981	0.125733	0.36883	3.26314	1.52851	2.0861	0.00343875	2.80637	PREDICTED: E2F transcription factor-like E2FE [Eucalyptus grandis]
Gene001199	8.78631	4.25253	28.2272	17.0986	31.4309	0.00194153	1.98385	PREDICTED: uncharacterized protein LOC104437620 [Eucalyptus grandis]
Gene012832	71.0055	22.4864	407.965	283.232	547.024	6.26045e-06	3.06053	PREDICTED: LIM domain-containing protein WLIM1 [Eucalyptus grandis]
Gene001356	194.882	204.121	378.862	307.347	410.907	0.00194828	1.05	PREDICTED: calreticulin-like [Eucalyptus grandis]
Eucalyptus_camaldulensis_newGene_13972	0	0	10.6067	3.75055	2.59713	4.69887e-06	5.61113	hypothetical protein EUGRSUZ_I00661 [Eucalyptus grandis]
Gene006629	4.83902	4.39433	14.1755	10.7488	21.3792	0.00202565	1.83276	PREDICTED: uncharacterized membrane protein At4g09580 [Eucalyptus grandis]
Eucalyptus_camaldulensis_newGene_49551	0.019133	0	3.4934	2.30481	2.96208	2.43011e-05	4.7765	hypothetical protein EUGRSUZ_B01498 [Eucalyptus grandis]
Gene000840	21.8762	32.9751	12.1518	14.0966	11.1619	0.00443768	-1.00571	hypothetical protein EUGRSUZ_C02178 [Eucalyptus grandis]
Gene012579	0.789036	0.970679	53.5011	8.98767	30.9131	1.52563e-08	4.68597	PREDICTED: uncharacterized protein LOC100788606 isoform X2 [Glycine max]
Eucalyptus_camaldulensis_newGene_12903	0.48146	0.611616	16.4794	7.96564	11.2169	1.15375e-19	4.36752	PREDICTED: probable disease resistance protein At5g66900 [Eucalyptus grandis]
Gene000756	19.19	10.8945	57.6956	43.5447	81.6384	0.000188236	2.05813	PREDICTED: coatomer subunit zeta-3 isoform X1 [Eucalyptus grandis]
Eucalyptus_camaldulensis_newGene_36845	0.309004	1.68089	23.0984	5.70524	4.56804	0.00814107	2.95505	PREDICTED: glutathione transferase GST 23 [Eucalyptus grandis]
Eucalyptus_camaldulensis_newGene_33888	6.48819	0.846049	0	0	0	3.89663e-05	-5.55726	hypothetical protein EUGRSUZ_L00344 [Eucalyptus grandis]
Gene007552	24.3106	22.1155	84.9217	70.531	96.2391	1.79056e-09	1.9879	PREDICTED: uncharacterized protein LOC104432886 [Eucalyptus grandis]
Eucalyptus_camaldulensis_newGene_5709	0	0	40.6662	9.81387	5.62151	9.93077e-11	7.24767	PREDICTED: probable xyloglucan endotransglucosylase/hydrolase protein 23 [Eucalyptus grandis]
Eucalyptus_camaldulensis_newGene_3317	23.1827	28.9776	89.5218	92.2612	103.573	4.9662e-13	1.95689	PREDICTED: chorismate mutase 1, chloroplastic [Eucalyptus grandis]
Eucalyptus_camaldulensis_newGene_36558	12.6489	8.24367	45.5887	27.6383	76.8417	0.00107165	2.25271	PREDICTED: copper transport protein ATX1 [Eucalyptus grandis]
Gene005975	48.8793	57.8747	122.704	89.6691	147.422	0.00329774	1.25859	PREDICTED: protein GPR107 [Eucalyptus grandis]
Eucalyptus_camaldulensis_newGene_43956	5.48421	3.07943	19.3379	18.4184	24.0899	5.57658e-06	2.29735	PREDICTED: microtubule-associated protein TORTIFOLIA1 [Eucalyptus grandis]
Eucalyptus_camaldulensis_newGene_40606	6.96939	4.11449	25.8968	28.307	62.6485	3.33452e-05	2.76452	PREDICTED: pectinesterase/pectinesterase inhibitor PPE8B [Eucalyptus grandis]
Eucalyptus_camaldulensis_newGene_45247	23.7292	19.3814	5.62021	7.72569	3.7197	0.000487964	-1.752	PREDICTED: protein NLP8 [Eucalyptus grandis]
Eucalyptus_camaldulensis_newGene_10557	4.16022	6.93612	0.353187	0.382712	1.25161	0.00248286	-2.38038	hypothetical protein EUGRSUZ_H024812, partial [Eucalyptus grandis]
Eucalyptus_camaldulensis_newGene_20718	1.22324	3.45632	7.85671	11.3261	8.42495	0.00464708	1.95695	PREDICTED: uncharacterized protein LOC104448680 [Eucalyptus grandis]
Eucalyptus_camaldulensis_newGene_14714	0	0	0.653271	0.534983	0.523126	2.67424e-05	5.17735	PREDICTED: type I inositol polyphosphate 5-phosphatase 12 isoform X2 [Eucalyptus grandis]
Gene011670	21.2333	19.1005	63.5631	48.0183	73.7254	1.48835e-06	1.74166	PREDICTED: probable inactive receptor kinase At5g58300 [Eucalyptus grandis]
Gene001994	13.9082	12.7976	4.37976	6.0337	5.40957	2.75767e-05	-1.25019	hypothetical protein EUGRSUZ_B01578 [Eucalyptus grandis]
Gene001263	63.0529	3.54347	393.461	251.474	508.654	0.00529482	3.05066	PREDICTED: protein trichome birefringence-like 36 [Eucalyptus grandis]
Gene003379	7.07949	0.748514	0	0	0	1.99078e-08	-6.98116	PREDICTED: rust resistance kinase Lr10-like isoform X4 [Eucalyptus grandis]
Eucalyptus_camaldulensis_newGene_68122	21.2517	28.9005	175.54	182.413	205.96	3.84067e-28	3.02067	PREDICTED: shikimate O-hydroxycinnamoyltransferase [Eucalyptus grandis]
Gene008652	17.762	19.7345	43.0688	45.8296	72.3055	0.000550993	1.59742	PREDICTED: transmembrane 9 superfamily member 3 [Eucalyptus grandis]
Eucalyptus_camaldulensis_newGene_13284	12.1525	10.3484	40.3397	31.8056	49.514	9.51539e-07	1.92579	PREDICTED: AUGMIN subunit 1 [Eucalyptus grandis]
Eucalyptus_camaldulensis_newGene_37649	28.3593	24.4758	8.80024	10.7213	9.66227	1.09529e-07	-1.32264	PREDICTED: arginine--tRNA ligase, cytoplasmic isoform X1 [Eucalyptus grandis]
Eucalyptus_camaldulensis_newGene_45311	31.6848	10.9786	58.8581	76.4895	107.882	0.00621891	1.92688	PREDICTED: endoglucanase 17 [Eucalyptus grandis]
Eucalyptus_camaldulensis_newGene_27898	2.85639	2.45004	0.3787	0.491266	0.656941	0.000603995	-2.12889	PREDICTED: uncharacterized protein LOC108957839 [Eucalyptus grandis]
Gene007322	86.7838	64.0333	35.042	30.2658	28.5835	3.0413e-05	-1.15587	PREDICTED: pre-mRNA-splicing factor CWC25 homolog [Eucalyptus grandis]
Eucalyptus_camaldulensis_newGene_9213	154.236	160.365	719.595	623.007	913.076	4.41215e-13	2.33908	endo-1,4-beta-glucanase, partial [Eucalyptus globulus]
Gene004921	120.563	21.7766	354.706	384.488	1078.03	0.00323594	2.83812	PREDICTED: 14 kDa proline-rich protein DC2.15 [Eucalyptus grandis]
Eucalyptus_camaldulensis_newGene_29485	1.11721	1.50351	3.67588	6.16088	12.2313	0.00514716	2.38075	PREDICTED: GDSL esterase/lipase At5g45920 [Eucalyptus grandis]
Gene008591	42.7961	44.9772	9.11789	11.791	8.75458	5.02959e-20	-2.03456	PREDICTED: uncharacterized protein LOC104453597 isoform X3 [Eucalyptus grandis]
Gene003312	15.5807	17.8432	9.06834	7.22911	5.91144	0.000858281	-1.06475	PREDICTED: uncharacterized protein LOC104422158 [Eucalyptus grandis]
Eucalyptus_camaldulensis_newGene_63569	1.32875	1.10982	38.6875	27.2759	48.8442	1.84449e-23	4.8196	CIP-like protein, partial [Eucalyptus cladocalyx]
Eucalyptus_camaldulensis_newGene_26386	4.71176	5.09766	17.139	11.5976	23.1425	0.000738114	1.81277	hypothetical protein EUGRSUZ_G03246 [Eucalyptus grandis]
Gene003822	0	0.031375	9.72638	4.42822	9.21001	8.45231e-18	7.31787	hypothetical protein EUGRSUZ_C00539 [Eucalyptus grandis]
Gene008784	31.3302	32.6976	14.4903	17.8207	9.9408	0.00241717	-1.08066	PREDICTED: CWF19-like protein 2 [Eucalyptus grandis]
Eucalyptus_camaldulensis_newGene_41261	4.03515	3.72021	18.1241	10.6951	12.6652	4.58702e-06	1.89098	PREDICTED: protein indeterminate-domain 12 [Eucalyptus grandis]
Gene006451	17.5783	14.0426	3.16659	3.02525	2.1078	8.67642e-13	-2.312	hypothetical protein EUGRSUZ_H04903 [Eucalyptus grandis]
Eucalyptus_camaldulensis_newGene_46191	0	0	2.09137	1.29919	4.06366	1.5272e-05	5.37501	hypothetical protein EUGRSUZ_D00019 [Eucalyptus grandis]
Eucalyptus_camaldulensis_newGene_30380	1.42399	0.962258	5.46346	3.43178	3.01824	0.00218278	1.5078	PREDICTED: growth-regulating factor 1 isoform X2 [Eucalyptus grandis]
Eucalyptus_camaldulensis_newGene_69531	0.032429	0.157093	6.87802	4.06029	7.87101	1.55716e-12	5.54035	hypothetical protein EUGRSUZ_J02272 [Eucalyptus grandis]
Eucalyptus_camaldulensis_newGene_16503	23.5075	13.3792	77.096	47.8677	66.3782	8.58505e-05	1.84186	PREDICTED: uncharacterized protein LOC104433587 [Eucalyptus grandis]
Eucalyptus_camaldulensis_newGene_4638	21.2754	22.9011	47.5001	37.1903	54.1166	0.00145294	1.16322	PREDICTED: brefeldin A-inhibited guanine nucleotide-exchange protein 5 [Eucalyptus grandis]
Eucalyptus_camaldulensis_newGene_23590	1.64863	1.61938	5.18081	3.6436	4.07852	0.000521457	1.42674	PREDICTED: transcription factor CPC [Eucalyptus grandis]
Eucalyptus_camaldulensis_newGene_64334	7.43081	8.36046	17.9154	16.9856	16.5392	0.00133054	1.20017	cellulose synthase A [Eucalyptus camaldulensis]
Eucalyptus_camaldulensis_newGene_12164	1.49043	1.91473	4.50204	3.91268	3.05897	0.00504563	1.01972	PREDICTED: ras-related protein RABA5a [Eucalyptus grandis]
Eucalyptus_camaldulensis_newGene_32855	55.0142	43.8139	17.9409	25.4272	13.1353	0.00304406	-1.27371	PREDICTED: probable adenylate kinase 7, mitochondrial [Eucalyptus grandis]
Eucalyptus_camaldulensis_newGene_72303	0.22822	0.774573	4.80495	3.94199	3.71969	0.000725471	2.79267	glucose-6-phosphate isomerase [Trifolium pratense]
Gene009727	18.1923	16.557	47.1945	44.4209	62.4128	1.82093e-05	1.65699	PREDICTED: ras-related protein RABA5b [Eucalyptus grandis]
Eucalyptus_camaldulensis_newGene_68242	0.230273	0.103311	5.95728	3.1179	6.88424	8.43795e-07	4.32492	hypothetical protein EUGRSUZ_H006462, partial [Eucalyptus grandis]
Gene012416	50.7919	44.1738	0	0.573246	0.016569	3.68065e-06	-5.70471	hypothetical protein EUGRSUZ_H04405 [Eucalyptus grandis]
Eucalyptus_camaldulensis_newGene_10779	1.17671	0.716376	5.83635	5.57563	6.65389	0.000364078	2.33219	PREDICTED: protein ABIL3 isoform X2 [Eucalyptus grandis]
Gene012401	26.7259	15.7968	0.079402	0.488107	0	3.19852e-05	-5.05634	PREDICTED: glutaredoxin-C13 [Eucalyptus grandis]
Eucalyptus_camaldulensis_newGene_39973	0	0	0.818561	0.750905	0.6969	1.17141e-17	8.22254	hypothetical protein EUGRSUZ_H05107 [Eucalyptus grandis]
Gene010293	69.2977	64.0931	23.2873	32.666	15.3825	0.00137725	-1.38013	PREDICTED: pre-mRNA-splicing factor CWC22 homolog [Eucalyptus grandis]
Gene002130	3.25856	3.02105	0.937127	1.25309	0.648136	0.00945458	-1.5753	PREDICTED: probable long-chain-alcohol O-fatty-acyltransferase 5 [Eucalyptus grandis]
Eucalyptus_camaldulensis_newGene_32043	3.73535	9.93271	19.5896	27.9387	22.1956	0.00704344	1.77414	PREDICTED: COP9 signalosome complex subunit 1 [Eucalyptus grandis]
Gene011805	5.31128	6.61012	82.8776	55.8496	72.2089	1.42662e-33	3.59111	PREDICTED: uncharacterized protein LOC104448751 isoform X1 [Eucalyptus grandis]
Eucalyptus_camaldulensis_newGene_26858	22.949	30.7697	10.858	9.88231	6.04847	0.00147	-1.45027	PREDICTED: pre-mRNA-processing protein 40C isoform X2 [Eucalyptus grandis]
Gene011193	62.0603	18.1419	8.00647	5.53808	2.96874	0.00132023	-2.56226	PREDICTED: uncharacterized protein LOC104448984 [Eucalyptus grandis]
Eucalyptus_camaldulensis_newGene_17287	5.13486	6.68143	2.00286	1.77058	1.86425	6.66377e-06	-1.51861	PREDICTED: U3 small nucleolar RNA-associated protein 18 homolog [Eucalyptus grandis]
Eucalyptus_camaldulensis_newGene_5652	6.35938	4.5057	1.73403	2.39005	1.71238	0.00228249	-1.34459	PREDICTED: mitochondrial arginine transporter BAC2 [Eucalyptus grandis]
Gene004572	52.9491	54.8918	27.135	36.025	17.1793	0.00859081	-1.03762	PREDICTED: serine/threonine-protein kinase STY17 isoform X1 [Eucalyptus grandis]
Gene011827	1.51936	0.923734	5.22658	3.50381	2.13779	0.00290146	1.83931	PREDICTED: protein PHYLLO, chloroplastic isoform X1 [Eucalyptus grandis]
Eucalyptus_camaldulensis_newGene_28845	2.06326	1.62624	0.055317	0	0	0.00611736	-3.90967	PREDICTED: uncharacterized protein LOC108960864 [Eucalyptus grandis]
Eucalyptus_camaldulensis_newGene_56244	3.01059	2.54445	9.27644	6.92533	6.10247	0.00164298	1.47315	PREDICTED: protein UPSTREAM OF FLC [Eucalyptus grandis]
Gene006937	18.8988	19.7784	129.356	82.8615	104.231	2.53585e-14	2.51356	PREDICTED: calcium-binding protein CML24 [Eucalyptus grandis]
Gene003405	3.38194	3.50047	9.88563	5.78483	9.8379	0.0053966	1.37597	PREDICTED: uncharacterized protein LOC104419789 [Eucalyptus grandis]
Eucalyptus_camaldulensis_newGene_51552	0.114151	0.13336	1.76677	1.32795	3.59931	0.0050963	3.10048	PREDICTED: multiple organellar RNA editing factor 8, chloroplastic/mitochondrial [Eucalyptus grandis]
Gene000221	34.7009	24.6209	79.1278	106.096	74.0566	2.79505e-06	1.61298	PREDICTED: mitochondrial pyruvate carrier 1 [Eucalyptus grandis]
Eucalyptus_camaldulensis_newGene_7879	0.609345	0.369399	7.81465	4.73002	5.15945	1.96596e-10	3.48118	PREDICTED: 1-acyl-sn-glycerol-3-phosphate acyltransferase 2 [Eucalyptus grandis]
Eucalyptus_camaldulensis_newGene_35721	0.056056	0.016856	0.453979	0.306814	1.00009	0.0010081	3.22705	hypothetical protein EUGRSUZ_E02023 [Eucalyptus grandis]
Eucalyptus_camaldulensis_newGene_8324	0	0	8.13277	9.91811	0.340601	2.32877e-05	5.46094	PREDICTED: uncharacterized protein LOC104422304 [Eucalyptus grandis]
Gene003574	6.56885	7.77138	14.5724	11.5269	14.9506	0.00254856	1.01845	PREDICTED: rab3 GTPase-activating protein catalytic subunit isoform X2 [Eucalyptus grandis]
Eucalyptus_camaldulensis_newGene_4340	9.80255	8.3822	0.134912	0	0	0.000758451	-4.70456	PREDICTED: uncharacterized threonine-rich GPI-anchored glycoprotein PJ4664.02 [Eucalyptus grandis]
Eucalyptus_camaldulensis_newGene_41721	0.076006	0.09298	1.21404	0.353071	4.46718	0.00684788	3.41202	PREDICTED: GDSL esterase/lipase At5g45910 [Eucalyptus grandis]
Eucalyptus_camaldulensis_newGene_22358	1.65394	1.43988	0.025029	0	0	3.28515e-06	-5.52547	PREDICTED: pentatricopeptide repeat-containing protein At5g11310, mitochondrial isoform X1 [Eucalyptus grandis]
Eucalyptus_camaldulensis_newGene_5123	45.1603	35.8929	19.4599	16.231	12.6397	0.000141403	-1.21993	PREDICTED: 3-dehydrosphinganine reductase TSC10A [Eucalyptus grandis]
Eucalyptus_camaldulensis_newGene_72482	19.0446	14.6606	43.6476	32.9723	29.6541	0.00200977	1.15066	hypothetical protein EUGRSUZ_B03672 [Eucalyptus grandis]
Eucalyptus_camaldulensis_newGene_54357	0.22711	0.754058	4.98012	3.0699	6.91746	7.44568e-05	3.10964	PREDICTED: receptor-like cytosolic serine/threonine-protein kinase RBK1 [Eucalyptus grandis]
Eucalyptus_camaldulensis_newGene_17155	4.00542	7.44493	0.150013	0	0.219825	0.00112607	-4.01572	PREDICTED: uncharacterized protein LOC108955772 isoform X1 [Eucalyptus grandis]
Gene010219	3.20545	5.93784	0.421665	1.10299	0.918938	1.68996e-09	-3.28162	PREDICTED: protein LNK2 isoform X4 [Eucalyptus grandis]
Eucalyptus_camaldulensis_newGene_240	2.85747	3.11845	0.068582	0.465249	0.096191	0.00265981	-3.17389	PREDICTED: protein CHUP1, chloroplastic [Eucalyptus grandis]
Eucalyptus_camaldulensis_newGene_48252	0.539717	0.362162	4.67418	2.02378	5.67284	0.000276287	2.72525	PREDICTED: glucose-6-phosphate isomerase 1, chloroplastic-like [Eucalyptus grandis]
Eucalyptus_camaldulensis_newGene_23367	0	0	1.01382	0.870849	0.942735	2.8395e-06	5.56027	PREDICTED: TMV resistance protein N isoform X2 [Eucalyptus grandis]
Eucalyptus_camaldulensis_newGene_1235	0	0	9.21201	8.63665	4.82912	6.90314e-23	9.15524	PREDICTED: peptide-N4-(N-acetyl-beta-glucosaminyl)asparagine amidase A [Eucalyptus grandis]
Eucalyptus_camaldulensis_newGene_28610	1.19719	0.782027	41.5407	38.7442	34.6137	1.31141e-91	5.3066	PREDICTED: protein WVD2-like 3 isoform X2 [Eucalyptus grandis]
Gene009348	161.718	231.49	73.5525	109.467	86.7019	0.00799316	-1.00837	hypothetical protein EUGRSUZ_J00743 [Eucalyptus grandis]
Eucalyptus_camaldulensis_newGene_10584	7.33637	6.18587	0	0	0	1.1356e-14	-8.03537	PREDICTED: uncharacterized protein LOC104454035 [Eucalyptus grandis]
Gene009887	5.19502	4.24105	15.6105	12.234	17.3017	4.29358e-07	1.77697	PREDICTED: probable LRR receptor-like serine/threonine-protein kinase At2g16250 [Eucalyptus grandis]
Gene006520	14.6794	39.4414	78.528	137.831	138.787	0.00097406	2.12888	PREDICTED: flavin-dependent oxidoreductase FOX2 [Eucalyptus grandis]
Eucalyptus_camaldulensis_newGene_48784	2.09413	18.4414	0.152157	0.196657	0	0.000407316	-4.55613	PREDICTED: uncharacterized protein LOC104433286 [Eucalyptus grandis]
Gene008711	17.2954	11.9408	92.5393	114.973	221.325	1.41075e-08	3.28458	PREDICTED: protein trichome birefringence-like 33 [Eucalyptus grandis]
Gene000611	2.58472	6.01647	8.90751	6.64232	11.1566	0.00202671	1.72207	PREDICTED: cytochrome c oxidase subunit 5b-2, mitochondrial [Eucalyptus grandis]
Gene005180	0	0	0.089095	0.912273	0.395029	0.00145436	4.4005	PREDICTED: uncharacterized protein LOC104427129 [Eucalyptus grandis]
Gene004008	2.75371	2.9231	1.15823	1.21795	1.22359	0.000571853	-1.11786	PREDICTED: uncharacterized protein LOC104434227 isoform X2 [Eucalyptus grandis]
Eucalyptus_camaldulensis_newGene_5038	4.69468	3.31594	35.7391	14.0185	8.79824	0.00691997	2.1581	PREDICTED: beta-amyrin 28-oxidase [Eucalyptus grandis]
Eucalyptus_camaldulensis_newGene_8275	0.305813	0.239159	2.61407	2.47642	8.0405	0.00015057	3.58063	hypothetical protein EUGRSUZ_G02424 [Eucalyptus grandis]
Eucalyptus_camaldulensis_newGene_27115	4.62106	3.06227	10.8007	11.3685	9.09728	0.000962682	1.48581	hypothetical protein EUGRSUZ_C01879 [Eucalyptus grandis]
Gene008232	8.61196	5.21147	52.6821	37.4828	36.4946	6.63095e-06	2.13903	PREDICTED: LOW QUALITY PROTEIN: protein LATERAL ROOT PRIMORDIUM 1 [Eucalyptus grandis]
Eucalyptus_camaldulensis_newGene_12651	5.29496	4.32576	0	0	0	6.82099e-08	-6.45631	hypothetical protein EUGRSUZ_J026621, partial [Eucalyptus grandis]
Eucalyptus_camaldulensis_newGene_49214	25.8228	22.1069	68.4064	48.8834	63.4033	1.31349e-05	1.41868	PREDICTED: kinesin-like protein KIN-4A isoform X2 [Eucalyptus grandis]
Eucalyptus_camaldulensis_newGene_8140	2.81538	4.50316	0.191904	0.162573	0.114528	1.98628e-14	-4.17397	hypothetical protein EUGRSUZ_H03796 [Eucalyptus grandis]
Eucalyptus_camaldulensis_newGene_41011	0.978639	0.856328	7.64533	3.54259	4.55325	6.30696e-05	2.38964	PREDICTED: protein At-4/1 isoform X2 [Eucalyptus grandis]
Gene012634	90.3554	84.2324	27.1714	48.0618	30.5343	0.00348746	-1.18702	PREDICTED: monothiol glutaredoxin-S17 [Eucalyptus grandis]
Gene008006	17.2917	15.1112	80.5726	63.1713	97.4942	4.96185e-11	2.38646	hypothetical protein B456_011G115000 [Gossypium raimondii]
Gene010472	99.1542	97.9731	280.159	292.182	486.416	0.00018595	1.85968	PREDICTED: ATP-citrate synthase alpha chain protein 3 [Eucalyptus grandis]
Gene003996	1.25205	1.37469	2.34095	6.54742	10.2815	0.000801389	2.70537	PREDICTED: uncharacterized protein LOC104417453 isoform X2 [Eucalyptus grandis]
Eucalyptus_camaldulensis_newGene_57707	9.52716	10.9912	2.93348	3.35031	1.8259	0.0010091	-1.76194	PREDICTED: probable GTP-binding protein OBGC2 [Eucalyptus grandis]
Gene002572	2.91309	5.08332	20.3985	14.4804	27.3597	8.54742e-06	2.33936	PREDICTED: protein trichome berefringence-like 7 [Eucalyptus grandis]
Eucalyptus_camaldulensis_newGene_24969	2.22918	1.91455	6.51024	12.7194	14.4916	0.000100507	2.42778	PREDICTED: uncharacterized protein LOC104424814 [Eucalyptus grandis]
Gene013293	1.67687	1.71457	0.606654	0.499832	0.406271	0.00478136	-1.57803	uncharacterized protein LOC111784655 [Cucurbita pepo subsp. pepo]
Gene006785	6.74563	2.49912	20.577	19.5953	42.3687	0.000968277	2.50673	PREDICTED: sphinganine C4-monooxygenase 1 [Eucalyptus grandis]
Eucalyptus_camaldulensis_newGene_22921	0	0	3.64299	2.03944	0.447005	3.23748e-05	5.29368	leucine aminopeptidase 1 [Prunus persica]
Gene006349	49.3442	68.7108	114.523	136.371	130.978	8.19993e-05	1.1969	PREDICTED: hemiasterlin resistant protein 1 [Eucalyptus grandis]
Eucalyptus_camaldulensis_newGene_2798	0.043903	0.406143	3.00845	1.80453	3.09352	0.00424893	3.02801	PREDICTED: uncharacterized protein LOC104426515 isoform X2 [Eucalyptus grandis]
Gene004901	96.7941	93.1834	650.984	591.482	951.766	1.43575e-14	2.99718	PREDICTED: glutamine synthetase cytosolic isozyme 2 [Eucalyptus grandis]
Eucalyptus_camaldulensis_newGene_12970	1.38026	2.286	10.4366	6.53999	13.6578	5.91609e-05	2.5782	PREDICTED: uncharacterized protein LOC104419048 [Eucalyptus grandis]
Eucalyptus_camaldulensis_newGene_60909	5.88344	11.122	40.9505	33.2741	25.7959	0.00049815	1.97962	PREDICTED: uncharacterized protein LOC104433829 [Eucalyptus grandis]
Gene007484	3.3735	3.79615	25.167	19.7054	14.5636	3.93597e-13	2.50902	PREDICTED: beta-glucuronosyltransferase GlcAT14A [Eucalyptus grandis]
Gene000701	12.2985	11.8645	30.4382	22.9659	30.1	2.23941e-05	1.31407	PREDICTED: uncharacterized protein LOC104449412 [Eucalyptus grandis]
Gene002276	0	0	0.834239	0.106362	0.714014	0.00551765	3.97222	PREDICTED: F-box/kelch-repeat protein At1g57790 [Eucalyptus grandis]
Gene012300	10.5349	11.3006	38.829	28.4534	46.7385	2.14816e-06	1.87438	PREDICTED: uncharacterized protein LOC104441010 isoform X1 [Eucalyptus grandis]
Gene001256	2.09441	2.49679	0.103688	0.056186	0	0.000797141	-3.99876	PREDICTED: (+)-neomenthol dehydrogenase [Eucalyptus grandis]
Eucalyptus_camaldulensis_newGene_22936	3.49993	7.39925	71.8859	59.0949	69.3158	3.08543e-15	3.60893	PREDICTED: filament-like plant protein 3 [Eucalyptus grandis]
Gene008584	13.0075	12.782	31.3333	21.3447	29.6563	0.000811651	1.18277	PREDICTED: CDPK-related kinase 5 [Eucalyptus grandis]
Eucalyptus_camaldulensis_newGene_43379	3.08923	7.35147	0.868981	0.099335	0.772412	0.00833797	-2.73282	PREDICTED: uncharacterized protein LOC104442411 isoform X2 [Eucalyptus grandis]
Eucalyptus_camaldulensis_newGene_66884	4.86574	6.88726	0.726899	1.39598	0.26917	0.00490848	-2.3682	PREDICTED: cullin-2-like, partial [Camelina sativa]
Gene002021	38.0913	38.0388	159.21	99.7193	175.125	3.59102e-07	1.96033	PREDICTED: molybdate-anion transporter [Eucalyptus grandis]
Eucalyptus_camaldulensis_newGene_3934	0.081596	0.049053	0.755513	0.715002	2.47722	0.00210688	3.43894	PREDICTED: peroxidase A2-like [Eucalyptus grandis]
Eucalyptus_camaldulensis_newGene_2091	1.53903	4.92831	40.5123	10.0172	27.2704	0.0015639	2.83092	PREDICTED: rac-like GTP-binding protein RAC2 isoform X2 [Glycine max]
Eucalyptus_camaldulensis_newGene_10977	6.99791	8.26233	15.0187	19.0107	19.8822	0.000312147	1.32501	hypothetical protein EUGRSUZ_C00541 [Eucalyptus grandis]
Gene012273	17.2579	15.144	51.0885	41.3504	65.5643	1.13326e-06	1.79125	PREDICTED: binding partner of ACD11 1 isoform X1 [Eucalyptus grandis]
Eucalyptus_camaldulensis_newGene_334	11.0657	7.91007	0.890638	1.35992	1.0378	2.50753e-11	-2.91596	hypothetical protein EUGRSUZ_F02883 [Eucalyptus grandis]
Eucalyptus_camaldulensis_newGene_68798	8.44788	5.50415	1.67682	0.923876	0.909144	0.00011615	-2.35632	PREDICTED: probable linoleate 9S-lipoxygenase 5 [Eucalyptus grandis]
Eucalyptus_camaldulensis_newGene_35985	0.786243	1.72197	5.62017	4.08059	3.78451	0.00815148	1.82005	PREDICTED: uncharacterized protein At1g28695 [Eucalyptus grandis]
Eucalyptus_camaldulensis_newGene_11772	10.9557	4.325	0.296649	0.392135	0	0.00973273	-3.49421	PREDICTED: uncharacterized protein LOC104418158 [Eucalyptus grandis]
Gene005966	2.3695	0.592991	17.9424	7.75328	20.8071	0.000180351	3.16104	PREDICTED: receptor protein kinase-like protein ZAR1 isoform X1 [Eucalyptus grandis]
Gene002526	79.1427	102.928	35.5104	28.6473	16.2535	0.000509491	-1.62571	PREDICTED: V-type proton ATPase subunit D [Eucalyptus grandis]
Gene009175	16.1491	18.3868	34.7886	26.9501	38.1102	0.00425062	1.04281	PREDICTED: vacuolar protein sorting-associated protein 52 A [Eucalyptus grandis]
Gene007617	31.7415	28.5882	10.0863	17.4852	10.4875	0.00851251	-1.12933	PREDICTED: acetylglutamate kinase, chloroplastic [Eucalyptus grandis]
Eucalyptus_camaldulensis_newGene_74738	4.25809	4.99209	46.8995	45.6724	60.8757	6.46279e-32	3.48542	hypothetical protein EUGRSUZ_F03419 [Eucalyptus grandis]
Gene002971	0.635776	10.0489	100.565	53.3193	59.7278	0.00246915	3.22797	PREDICTED: 2-alkenal reductase (NADP(+)-dependent) [Eucalyptus grandis]
Gene008848	15.7457	14.7868	35.9484	41.7109	42.2572	4.88655e-08	1.71591	PREDICTED: boron transporter 1 isoform X1 [Eucalyptus grandis]
Gene003773	2.16184	4.80035	6.3628	4.98394	8.3605	0.000312311	1.67059	PREDICTED: ubiquitin carboxyl-terminal hydrolase 26 isoform X3 [Eucalyptus grandis]
Gene009365	136.496	133.736	258.981	226.483	347.985	0.00349808	1.13844	PREDICTED: 14-3-3-like protein [Eucalyptus grandis]
Gene005833	11.381	13.4324	27.4424	20.1617	34.2635	0.0071822	1.22666	hypothetical protein EUGRSUZ_C03063 [Eucalyptus grandis]
Eucalyptus_camaldulensis_newGene_38347	0.694672	0.405914	3.48718	5.30169	6.13164	3.04011e-06	3.10594	PREDICTED: protein DETOXIFICATION 40 [Eucalyptus grandis]
Eucalyptus_camaldulensis_newGene_12514	9.07081	11.3229	22.088	17.6555	26.2706	0.00435515	1.20071	Glycosyl transferase, family 31 [Corchorus olitorius]
Gene003967	60.963	101.517	227.881	245.083	269.061	5.35473e-06	1.69939	hypothetical protein EUGRSUZ_G02924 [Eucalyptus grandis]
Gene001442	0.145946	0.062308	0.549927	5.2547	1.14287	0.00142803	3.66998	hypothetical protein EUGRSUZ_E00228 [Eucalyptus grandis]
Eucalyptus_camaldulensis_newGene_10968	0.000272	0	0.276441	0.775534	1.06669	0.00676437	3.69663	PREDICTED: TMV resistance protein N-like [Eucalyptus grandis]
Eucalyptus_camaldulensis_newGene_36173	9.60588	27.0952	0.761604	3.72725	0.384899	0.00936745	-2.8912	PREDICTED: light-regulated protein [Eucalyptus grandis]
Gene007296	440.918	310.029	165.869	189.587	143.885	0.000417794	-1.06348	histone H4 [Zea mays]
Eucalyptus_camaldulensis_newGene_14091	8.42445	9.23072	40.4255	28.0023	51.7548	1.35067e-06	2.23689	PREDICTED: polygalacturonase 1 beta-like protein 3 [Eucalyptus grandis]
Gene008864	18.8621	18.9917	36.5484	28.734	41.9914	0.00780784	1.01616	PREDICTED: CRAL-TRIO domain-containing protein C23B6.04c [Eucalyptus grandis]
Eucalyptus_camaldulensis_newGene_34	0.245799	0.277748	9.585	5.85354	1.92147	2.36323e-05	3.86236	PREDICTED: uncharacterized protein LOC104436475 isoform X3 [Eucalyptus grandis]
Eucalyptus_camaldulensis_newGene_58692	7.97195	5.189	27.0249	15.1981	39.2646	0.00823079	2.01429	PREDICTED: probable prolyl 4-hydroxylase 10 [Eucalyptus grandis]
Eucalyptus_camaldulensis_newGene_73047	0.61218	2.06522	9.23574	9.42194	9.00389	3.18895e-05	2.84894	PREDICTED: acyl-CoA-binding domain-containing protein 2 [Eucalyptus grandis]
Eucalyptus_camaldulensis_newGene_32505	0.049218	0	2.65877	1.35661	1.38446	2.3459e-06	4.82839	PREDICTED: protein NRT1/ PTR FAMILY 3.1 [Eucalyptus grandis]
Eucalyptus_camaldulensis_newGene_33065	0	0.024629	1.04561	1.14325	0.708778	1.01799e-06	4.85444	PREDICTED: AP2/ERF and B3 domain-containing transcription factor At1g50680 [Eucalyptus grandis]
Eucalyptus_camaldulensis_newGene_19327	2.00444	1.79738	0	0	0	2.50836e-05	-5.50399	PREDICTED: probable receptor-like protein kinase At5g15080 [Eucalyptus grandis]
Gene006776	14.8065	41.195	118.906	103.289	75.2112	0.00325923	1.83126	PREDICTED: uncharacterized protein LOC104436511 [Eucalyptus grandis]
Eucalyptus_camaldulensis_newGene_30953	4.37488	6.43035	62.6243	36.9476	58.4733	5.6489e-15	3.30899	4-coumarate:CoA ligase [Eucalyptus camaldulensis]
Eucalyptus_camaldulensis_newGene_67034	0	0	0.547034	1.23484	5.41273	0.000146999	5.00687	PREDICTED: glucose-6-phosphate isomerase 1, chloroplastic [Eucalyptus grandis]
Eucalyptus_camaldulensis_newGene_35083	62.612	86.9012	31.306	38.6294	26.5513	0.0009763	-1.10168	PREDICTED: uncharacterized protein At5g64816 [Eucalyptus grandis]
Eucalyptus_camaldulensis_newGene_67867	0	0	4.43896	6.57638	11.5816	2.40895e-08	6.35667	pectin methylesterase 7, partial [Eucalyptus globulus subsp. globulus]
Gene001647	23.1862	15.1924	3.77356	7.58652	3.29854	0.00204055	-1.80767	PREDICTED: systemin receptor SR160 [Eucalyptus grandis]
Eucalyptus_camaldulensis_newGene_75053	1.39438	2.11372	0.046578	0	0.052053	0.000396369	-4.19687	PREDICTED: uncharacterized protein LOC104430222 [Eucalyptus grandis]
Eucalyptus_camaldulensis_newGene_47113	76.8808	87.7946	23.3732	15.1934	12.6484	3.54756e-08	-2.13162	PREDICTED: probable linoleate 9S-lipoxygenase 5 [Eucalyptus grandis]
Eucalyptus_camaldulensis_newGene_15644	1.70512	7.98276	136.604	117.46	238.21	6.85767e-10	4.73658	PREDICTED: uncharacterized protein LOC104432797 [Eucalyptus grandis]
Gene007082	12.9897	14.9458	256.595	311.164	290.801	7.73345e-102	4.43413	hypothetical protein EUGRSUZ_E00054 [Eucalyptus grandis]
Gene005164	26.6049	29.3223	7.58475	13.3439	6.6981	0.00092272	-1.46428	PREDICTED: protein MEI2-like 4 isoform X2 [Eucalyptus grandis]
Eucalyptus_camaldulensis_newGene_7913	25.2963	31.0394	9.52913	14.4745	9.09394	0.00205502	-1.22929	hypothetical protein EUGRSUZ_E00871 [Eucalyptus grandis]
Gene002475	1.62077	0.260053	23.6395	16.3089	33.2111	5.49288e-07	4.26613	PREDICTED: transcription factor MYB46 [Eucalyptus grandis]
Eucalyptus_camaldulensis_newGene_27332	0	0	2.74388	0.201613	9.75215	0.00151218	4.44572	calmodulin-5 [Capsella rubella]
Eucalyptus_camaldulensis_newGene_15105	128.619	121.321	53.2975	68.7759	49.7936	5.47676e-05	-1.01806	NHP2-like protein 1-like [Trifolium pratense]
Gene002512	34.8991	29.9112	77.0447	55.1908	63.3812	0.000317932	1.11641	PREDICTED: hepatocyte growth factor-regulated tyrosine kinase substrate [Eucalyptus grandis]
Eucalyptus_camaldulensis_newGene_42699	174.734	281.173	84.7068	76.9626	59.2654	0.00790091	-1.47401	PREDICTED: cysteine protease RD19A [Eucalyptus grandis]
Eucalyptus_camaldulensis_newGene_6050	1.94057	2.11791	5.77288	3.53721	4.12974	0.00625767	1.53736	PREDICTED: uncharacterized protein LOC104429377 [Eucalyptus grandis]
Eucalyptus_camaldulensis_newGene_68496	0	0	0.406648	2.44449	6.81569	0.000295348	4.85212	PREDICTED: probable cellulose synthase A catalytic subunit 9 [UDP-forming] [Eucalyptus grandis]
Eucalyptus_camaldulensis_newGene_45963	0	0	0.646517	4.68329	5.34531	0.000123081	5.02083	hypothetical protein EUGRSUZ_G03296, partial [Eucalyptus grandis]
Gene000032	1812.75	1436.15	668.791	990.823	472.683	0.00918302	-1.08471	PREDICTED: glyceraldehyde-3-phosphate dehydrogenase, cytosolic [Eucalyptus grandis]
Gene002430	4.88539	7.76499	0.379942	1.01577	0.070026	0.0072297	-3.00564	PREDICTED: tRNA-dihydrouridine(16/17) synthase [NAD(P)(+)]-like [Eucalyptus grandis]
Eucalyptus_camaldulensis_newGene_13027	2.20693	0.842921	6.02104	5.37156	5.69224	0.00397517	1.89028	PREDICTED: kinesin-like protein KIN-12B [Eucalyptus grandis]
Gene002915	8.92245	12.6842	180.248	233.251	196.1	1.56208e-48	4.27511	hypothetical protein EUGRSUZ_H03487 [Eucalyptus grandis]
Gene002414	3.15812	2.22999	13.9743	14.6188	13.2275	1.04204e-13	2.40034	PREDICTED: QWRF motif-containing protein 2 isoform X1 [Eucalyptus grandis]
Eucalyptus_camaldulensis_newGene_24934	1.46282	0.911427	5.27907	3.68011	8.29878	0.000725863	2.20294	PREDICTED: geranylgeranyl pyrophosphate synthase, chloroplastic [Eucalyptus grandis]
Eucalyptus_camaldulensis_newGene_60898	78.9013	60.7182	26.5386	36.8994	23.0637	0.0054018	-1.15631	PREDICTED: eukaryotic translation initiation factor 3 subunit B isoform X2 [Eucalyptus grandis]
Gene006642	5.3204	3.68132	28.3453	17.3026	42.4741	1.70208e-09	2.8175	hypothetical protein EUGRSUZ_C02197 [Eucalyptus grandis]
Eucalyptus_camaldulensis_newGene_12823	12.8379	13.0097	27.8432	21.5645	30.9475	0.0018457	1.12878	hypothetical protein EUGRSUZ_B02260 [Eucalyptus grandis]
Eucalyptus_camaldulensis_newGene_26389	2.64841	1.74102	0.281233	0.450194	0.086779	0.00887091	-2.51571	PREDICTED: heat stress transcription factor C-1-like [Eucalyptus grandis]
Eucalyptus_camaldulensis_newGene_35169	0	0	1.98301	1.9265	2.01374	2.79237e-08	6.20832	PREDICTED: psbQ-like protein 3, chloroplastic [Eucalyptus grandis]
Gene003735	2.77233	14.0688	154.208	145.842	207.865	5.10063e-08	4.07134	hypothetical protein EUGRSUZ_D02158 [Eucalyptus grandis]
Gene009613	21.0788	27.7249	54.7442	47.5269	56.8044	9.86089e-05	1.21499	hypothetical protein EUGRSUZ_I01571 [Eucalyptus grandis]
Eucalyptus_camaldulensis_newGene_67316	32.9466	25.7417	7.04358	7.24898	3.74492	1.74486e-05	-2.12237	PREDICTED: uncharacterized protein LOC108953953 isoform X2 [Eucalyptus grandis]
Gene006355	0	0	6.33511	3.20736	3.25606	6.48732e-17	8.20178	PREDICTED: TMV resistance protein N-like [Eucalyptus grandis]
Eucalyptus_camaldulensis_newGene_13224	0	0	3.3965	14.6307	11.6856	1.21548e-08	6.51694	PREDICTED: IAA-amino acid hydrolase ILR1-like 5, partial [Eucalyptus grandis]
Gene012843	16.2418	15.9149	4.21984	7.38961	2.66701	0.00157096	-1.59102	PREDICTED: protein argonaute 5 [Eucalyptus grandis]
Eucalyptus_camaldulensis_newGene_23264	1.46728	0.818496	0	0	0	0.000847187	-4.69963	PREDICTED: probable serine/threonine-protein kinase NAK [Eucalyptus grandis]
Gene006213	0	0	0.50686	1.20205	2.87421	3.08984e-07	6.11312	PREDICTED: pentatricopeptide repeat-containing protein At5g14770, mitochondrial [Eucalyptus grandis]
Eucalyptus_camaldulensis_newGene_59690	40.3938	56.7064	3.83374	10.8162	6.09678	4.99456e-05	-2.57201	hypothetical protein EUGRSUZ_C00360 [Eucalyptus grandis]
Gene002905	60.8014	61.0449	126.646	99.763	143.191	0.00119347	1.11298	hypothetical protein EUGRSUZ_E04296 [Eucalyptus grandis]
Eucalyptus_camaldulensis_newGene_67868	4.6267	5.68872	35.0303	32.7898	70.2728	1.04907e-07	3.13127	PREDICTED: pectinesterase-like [Eucalyptus grandis]
Gene004211	160.644	212.813	38.8566	69.5866	27.0308	0.000386128	-1.89665	PREDICTED: stem-specific protein TSJT1 [Eucalyptus grandis]
Gene010194	12.401	11.7923	38.8059	23.9937	47.0287	0.000578545	1.66887	PREDICTED: BTB/POZ domain-containing protein At1g30440 [Eucalyptus grandis]
Eucalyptus_camaldulensis_newGene_22651	3.62317	2.61902	0	0	0	4.3744e-12	-7.52991	PREDICTED: uncharacterized protein LOC104428099 [Eucalyptus grandis]
Gene005186	36.8885	45.5895	384.239	153.203	580.654	1.01514e-05	3.0894	hypothetical protein EUGRSUZ_D01705 [Eucalyptus grandis]
Gene008883	33.7682	25.1121	172.383	134.112	244.92	2.65048e-08	2.632	PREDICTED: ATP-citrate synthase alpha chain protein 1 [Eucalyptus grandis]
Eucalyptus_camaldulensis_newGene_72727	0.541632	1.48804	10.9964	5.25834	8.2239	0.000207496	2.85274	hypothetical protein EUGRSUZ_G034192, partial [Eucalyptus grandis]
Gene003486	43.3928	43.3095	91.8897	79.0272	115.797	0.000469149	1.21246	hypothetical protein EUGRSUZ_B02811 [Eucalyptus grandis]
Gene007206	34.2943	1.48254	0.646804	1.38505	0.675595	0.00664147	-3.33859	PREDICTED: universal stress protein PHOS34 [Eucalyptus grandis]
Eucalyptus_camaldulensis_newGene_73457	35.1485	25.9511	0.468501	1.50824	0	0.00189355	-4.03244	PREDICTED: vacuolar cation/proton exchanger 3 isoform X1 [Eucalyptus grandis]
Gene010795	12.0494	9.25916	3.3049	3.96102	5.03981	0.00879009	-1.08379	PREDICTED: F-box protein At1g78280 [Eucalyptus grandis]
Eucalyptus_camaldulensis_newGene_59550	0	0	3.59483	0.545299	3.70475	0.00185209	4.32261	PREDICTED: serine carboxypeptidase-like 20 [Eucalyptus grandis]
Gene007623	14.0738	9.50501	4.22662	4.51849	3.76574	0.000162315	-1.34183	PREDICTED: uncharacterized protein LOC104445854 isoform X3 [Eucalyptus grandis]
Eucalyptus_camaldulensis_newGene_66738	0.266778	0.205334	2.45432	1.54938	1.27046	1.1573e-05	2.85455	PREDICTED: protein NTM1-like 9 [Eucalyptus grandis]
Eucalyptus_camaldulensis_newGene_15621	0.016294	0	0.444173	1.52079	4.13824	1.84135e-05	5.16142	PREDICTED: TMV resistance protein N-like isoform X1 [Eucalyptus grandis]
Eucalyptus_camaldulensis_newGene_1245	51.9671	61.5173	177.158	135.362	193.472	8.48268e-07	1.66065	PREDICTED: pyrophosphate--fructose 6-phosphate 1-phosphotransferase subunit beta [Eucalyptus grandis]
Gene012829	117.147	81.1821	318.243	311.259	492.768	0.000212256	1.77048	UDP-glucuronic acid decarboxylase 1 [Eucalyptus grandis]
Gene008097	19.2965	18.8951	6.49766	3.30014	4.16001	0.000140865	-1.78974	PREDICTED: TMV resistance protein N-like [Eucalyptus grandis]
Eucalyptus_camaldulensis_newGene_39734	0.456708	0.221004	1.78438	1.50477	1.49897	0.00389823	2.19966	PREDICTED: exonuclease V, chloroplastic isoform X1 [Eucalyptus grandis]
Gene003858	391.396	705.085	106.174	215.529	85.6097	0.00145294	-1.87122	PREDICTED: putative dual specificity protein phosphatase DSP8 [Eucalyptus grandis]
Gene006598	141.306	60.1831	454.285	354.305	1232.28	0.00127988	2.64933	PREDICTED: protein E6 [Eucalyptus grandis]
Gene002139	31.0266	14.6406	150.684	123.073	175.541	2.61093e-09	2.84243	PREDICTED: protein MID1-COMPLEMENTING ACTIVITY 1 isoform X2 [Eucalyptus grandis]
Eucalyptus_camaldulensis_newGene_15841	17.6908	17.308	119.065	74.8267	161.674	4.16589e-08	2.78105	hypothetical protein EUGRSUZ_I01801 [Eucalyptus grandis]
Gene010655	56.4549	102.858	14.5156	20.566	4.40206	0.00211863	-2.37787	PREDICTED: CTD small phosphatase-like protein [Eucalyptus grandis]
Eucalyptus_camaldulensis_newGene_55454	0.701687	2.39099	19.2789	14.2329	18.753	4.62048e-06	3.16453	hypothetical protein EUGRSUZ_C01045 [Eucalyptus grandis]
Eucalyptus_camaldulensis_newGene_58701	0.045305	0.09954	1.64306	1.46671	2.3217	0.000154841	3.65211	PREDICTED: dynein light chain 1, cytoplasmic [Eucalyptus grandis]
Eucalyptus_camaldulensis_newGene_35625	0	0	0.739383	1.34845	0.898051	2.20624e-10	6.86782	PREDICTED: uncharacterized protein LOC104445137 [Eucalyptus grandis]
Gene002257	40.3701	45.9734	89.657	94.4059	74.7975	1.90818e-06	1.07162	PREDICTED: serine/threonine-protein kinase tricorner [Eucalyptus grandis]
Gene001721	7.62651	26.2855	421.679	274.745	486.245	2.60087e-11	4.36073	PREDICTED: uncharacterized membrane protein At1g06890 [Eucalyptus grandis]
Gene003651	19.3237	23.101	7.95326	11.4134	7.99989	0.00870442	-1.03452	PREDICTED: inorganic pyrophosphatase 3 [Eucalyptus grandis]
Gene008681	45.609	27.4553	19.8847	18.2495	9.16841	0.00609976	-1.40016	PREDICTED: cyclic nucleotide-gated ion channel 1 [Eucalyptus grandis]
Eucalyptus_camaldulensis_newGene_42336	39.0921	50.0275	15.522	17.8392	15.4641	4.55374e-08	-1.3381	PREDICTED: peroxisome biogenesis factor 10 [Eucalyptus grandis]
Gene001105	85.8907	79.9434	171.978	175.688	279.082	0.00155103	1.43596	PREDICTED: tubulin alpha-3 chain [Eucalyptus grandis]
Eucalyptus_camaldulensis_newGene_33564	0.628998	0.836281	3.32967	2.28604	3.76821	0.000652522	2.05361	PREDICTED: phosphoglycerate mutase-like protein 4 [Eucalyptus grandis]
Eucalyptus_camaldulensis_newGene_55401	31.8748	33.2691	16.6325	13.769	10.1535	0.00409239	-1.14893	PREDICTED: uncharacterized protein LOC104449502 [Eucalyptus grandis]
Eucalyptus_camaldulensis_newGene_8135	3.53566	2.95436	0.047932	0	0	3.79861e-05	-5.07782	hypothetical protein EUGRSUZ_J02946 [Eucalyptus grandis]
Eucalyptus_camaldulensis_newGene_43766	7.17085	14.1585	42.6712	43.1541	24.8652	0.00139761	1.80962	PREDICTED: myosin-17 isoform X3 [Eucalyptus grandis]
Eucalyptus_camaldulensis_newGene_53726	0.083686	0.574739	9.31465	6.1789	4.86852	8.64591e-05	3.76981	PREDICTED: NAC domain-containing protein 104 [Eucalyptus grandis]
Eucalyptus_camaldulensis_newGene_7571	0	0	0.640755	0.463288	0.527801	0.00010232	4.92266	PREDICTED: TMV resistance protein N [Eucalyptus grandis]
Eucalyptus_camaldulensis_newGene_41358	0.28809	0	6.48925	3.89798	1.64303	0.00705975	3.50333	PREDICTED: alpha-glucosidase [Eucalyptus grandis]
Gene004739	12.5445	13.441	31.7416	25.4297	32.8631	6.13766e-06	1.30431	PREDICTED: conserved oligomeric Golgi complex subunit 1 [Eucalyptus grandis]
Eucalyptus_camaldulensis_newGene_40458	22.3572	18.2443	39.5281	47.3338	50.5673	2.34619e-05	1.26916	PREDICTED: ETO1-like protein 1 [Eucalyptus grandis]
Gene010453	66.8558	58.1357	189.056	102.424	211.223	0.00446608	1.49361	PREDICTED: glycine cleavage system H protein 2, mitochondrial [Eucalyptus grandis]
Eucalyptus_camaldulensis_newGene_6888	1.42003	1.39632	0.153059	0.018465	0.054126	0.00317898	-3.23875	PREDICTED: probable linoleate 9S-lipoxygenase 5 isoform X2 [Eucalyptus grandis]
Gene007907	34.7228	29.1834	136.041	103.089	249.552	1.00989e-05	2.35208	PREDICTED: UMP-CMP kinase 3 isoform X3 [Eucalyptus grandis]
Eucalyptus_camaldulensis_newGene_7297	0.037061	0	3.9019	2.11783	3.05279	2.67244e-07	5.47131	PREDICTED: TMV resistance protein N-like [Eucalyptus grandis]
Gene004129	48.1286	32.5607	14.7056	14.2428	13.0169	2.30716e-05	-1.40644	PREDICTED: nucleolar protein 16 [Eucalyptus grandis]
Eucalyptus_camaldulensis_newGene_47616	9.07081	9.84963	1.27039	1.67808	1.98502	4.04742e-06	-2.31827	hypothetical protein EUGRSUZ_L019712, partial [Eucalyptus grandis]
Gene007520	13.0019	4.00957	59.7771	44.2912	72.1261	7.49277e-05	2.69415	PREDICTED: glutathione S-transferase F9 [Eucalyptus grandis]
Eucalyptus_camaldulensis_newGene_18946	0	0	2.7373	1.48672	0.245623	2.16872e-05	5.3805	hypothetical protein EUGRSUZ_E00716 [Eucalyptus grandis]
Eucalyptus_camaldulensis_newGene_2505	0	0	3.28761	3.3222	0.270167	0.00209567	4.29569	hypothetical protein EUGRSUZ_E022322, partial [Eucalyptus grandis]
Eucalyptus_camaldulensis_newGene_32531	0	1.0739	16.7334	31.2085	14.5601	0.00303955	3.80821	hypothetical protein EUGRSUZ_K03171 [Eucalyptus grandis]
Eucalyptus_camaldulensis_newGene_60562	17.0202	17.6862	6.87022	6.03489	5.9551	2.31941e-06	-1.3223	PREDICTED: uncharacterized protein LOC104421952 [Eucalyptus grandis]
Eucalyptus_camaldulensis_newGene_21998	2.90958	3.79101	9.80415	8.37915	10.173	0.0019817	1.47387	PREDICTED: sugar transporter ERD6-like 5 [Eucalyptus grandis]
Gene012661	3.58819	3.74232	13.3395	8.42406	7.98505	0.0065169	1.47949	PREDICTED: B-box zinc finger protein 18 isoform X1 [Eucalyptus grandis]
Gene000732	3.32597	0.785058	0.089687	0.052425	0.027184	3.91673e-05	-4.16355	PREDICTED: potassium channel SKOR [Eucalyptus grandis]
Gene008059	3.36787	3.49767	12.1306	8.89108	15.5845	2.15695e-05	1.96854	PREDICTED: protein YIPF1 homolog [Eucalyptus grandis]
Eucalyptus_camaldulensis_newGene_38886	3.99573	3.39486	0.981722	1.00078	0.514861	0.00432872	-1.80132	PREDICTED: methylcrotonoyl-CoA carboxylase subunit alpha, mitochondrial isoform X3 [Eucalyptus grandis]
Eucalyptus_camaldulensis_newGene_33755	10.1133	9.09369	19.7359	17.3867	23.6408	0.000595059	1.18635	PREDICTED: uncharacterized protein LOC104447795 [Eucalyptus grandis]
Eucalyptus_camaldulensis_newGene_29046	27.9594	26.4022	10.8411	7.93312	3.53955	0.00896066	-1.66095	PREDICTED: prostaglandin E synthase 2 [Eucalyptus grandis]
Gene003466	8.79419	13.5723	1.82061	2.76076	1.1073	0.000101194	-2.34266	PREDICTED: uncharacterized protein LOC104452422 isoform X2 [Eucalyptus grandis]
Gene006128	31.7828	21.5636	85.7363	63.5207	111.704	0.000255461	1.77177	PREDICTED: uncharacterized protein LOC104446855 [Eucalyptus grandis]
Eucalyptus_camaldulensis_newGene_17779	20.7356	22.3884	6.53305	6.62903	2.35602	0.00229342	-1.88777	PREDICTED: F-box protein SKIP23 [Eucalyptus grandis]
Gene007286	5.65202	1.53969	55.7344	26.3252	53.6652	3.30227e-05	3.25916	PREDICTED: omega-hydroxypalmitate O-feruloyl transferase [Eucalyptus grandis]
Gene012714	4.21547	1.12698	35.8507	18.8098	98.5211	0.000163634	3.753	PREDICTED: filament-like plant protein 7 [Eucalyptus grandis]
Eucalyptus_camaldulensis_newGene_50472	0	0	1.45778	0.274408	0.933296	0.00172753	4.31909	PREDICTED: uncharacterized protein LOC104420896 isoform X1 [Eucalyptus grandis]
Gene008827	13.7706	9.2055	135.376	222.417	318.359	2.56719e-15	4.22848	hypothetical protein EUGRSUZ_J00937 [Eucalyptus grandis]
Gene003906	52.2688	42.6576	3.85709	6.78543	7.3359	2.03529e-09	-2.78271	PREDICTED: protein DOWNY MILDEW RESISTANCE 6 [Eucalyptus grandis]
Eucalyptus_camaldulensis_newGene_21153	27.9086	35.2885	87.6262	69.277	91.3451	2.76428e-06	1.48166	PREDICTED: 3beta-hydroxysteroid-dehydrogenase/decarboxylase [Eucalyptus grandis]
Eucalyptus_camaldulensis_newGene_47082	0.176946	0.11389	2.75958	10.1389	0.423738	0.00404585	3.6324	PREDICTED: protein OSB2, chloroplastic [Eucalyptus grandis]
Gene000708	4.2139	6.37459	16.9347	11.3158	12.8112	0.00156774	1.4311	hypothetical protein EUGRSUZ_E03521 [Eucalyptus grandis]
Eucalyptus_camaldulensis_newGene_21895	37.584	44.6957	17.1455	20.6815	14.1054	0.00018293	-1.11054	PREDICTED: FACT complex subunit SPT16 isoform X4 [Eucalyptus grandis]
Gene008998	11.816	5.51069	24.9125	20.8664	32.3212	0.0030399	1.69763	PREDICTED: glycine-rich domain-containing protein 1 isoform X1 [Eucalyptus grandis]
Gene000868	0.932134	1.09953	5.90323	3.79635	5.57421	0.00012502	2.31563	PREDICTED: phospho-N-acetylmuramoyl-pentapeptide-transferase homolog [Eucalyptus grandis]
Eucalyptus_camaldulensis_newGene_34440	2.53056	4.89918	0	0	0	4.61525e-09	-6.85791	PREDICTED: uncharacterized protein LOC104432493 [Eucalyptus grandis]
Eucalyptus_camaldulensis_newGene_5838	0.063426	0.190312	8.16883	1.59748	3.35093	1.55882e-06	4.21678	hypothetical protein EUGRSUZ_L02075 [Eucalyptus grandis]
Eucalyptus_camaldulensis_newGene_3532	1.1418	1.63043	9.60371	5.27131	8.11103	1.15694e-06	2.43897	PREDICTED: TMV resistance protein N-like [Eucalyptus grandis]
Gene006210	81.3691	67.8566	27.8663	32.9606	36.0848	0.000352781	-1.09178	hypothetical protein EUGRSUZ_H01869 [Eucalyptus grandis]
Eucalyptus_camaldulensis_newGene_29855	0.431824	0.536718	2.22662	2.11629	7.20196	0.00277201	2.7781	PREDICTED: protein kinase PINOID 2 [Eucalyptus grandis]
Gene004212	54.8468	41.6337	16.9646	24.2857	14.8979	0.00156057	-1.24662	PREDICTED: ribosome biogenesis protein BRX1 [Eucalyptus grandis]
Eucalyptus_camaldulensis_newGene_22922	3.70968	3.84256	26.1301	24.297	9.27639	4.01216e-05	2.37	PREDICTED: probable receptor-like protein kinase At2g39360 [Eucalyptus grandis]
Gene003003	38.6883	27.1121	243.721	162.517	257.745	6.4471e-08	2.12094	PREDICTED: protein STRUBBELIG-RECEPTOR FAMILY 7 [Eucalyptus grandis]
Eucalyptus_camaldulensis_newGene_27913	0	0.306201	2.48156	1.88139	1.30276	0.00606221	3.45036	hypothetical protein EUGRSUZ_H03774 [Eucalyptus grandis]
Gene003644	69.248	75.8473	166.69	160.08	244.18	0.000192892	1.48207	PREDICTED: clathrin light chain 2 [Eucalyptus grandis]
Eucalyptus_camaldulensis_newGene_9024	0.111989	0.052334	12.842	7.50106	20.7208	8.6049e-18	6.40915	PREDICTED: cytochrome b561 domain-containing protein At4g18260 [Eucalyptus grandis]
Eucalyptus_camaldulensis_newGene_26663	0	0	1.44432	1.6964	1.73266	0.000168815	4.81645	PREDICTED: TMV resistance protein N-like [Eucalyptus grandis]
Eucalyptus_camaldulensis_newGene_29364	0.494512	0.227713	4.47981	5.90025	3.22379	2.48238e-06	3.32417	hypothetical protein EUGRSUZ_E01187 [Eucalyptus grandis]
Eucalyptus_camaldulensis_newGene_72280	29.2676	55.6984	360.326	466.578	580.847	9.17533e-14	3.47096	hypothetical protein EUGRSUZ_A02190 [Eucalyptus grandis]
Eucalyptus_camaldulensis_newGene_2334	0.374603	0.563378	5.70211	5.18456	3.00237	3.94563e-11	3.22902	PREDICTED: mechanosensitive ion channel protein 10 [Eucalyptus grandis]
Eucalyptus_camaldulensis_newGene_69633	0.720595	9.14519	147.113	86.1928	307.792	2.00404e-05	4.42261	PREDICTED: high affinity nitrate transporter 2.5 [Eucalyptus grandis]
Gene005601	63.3076	54.3169	153.805	115.568	242.624	0.00282721	1.59567	PREDICTED: probable methyltransferase PMT26 [Eucalyptus grandis]
Gene010173	10.7181	14.5923	4.33803	3.53101	1.63151	0.00792161	-1.71202	PREDICTED: inositol hexakisphosphate and diphosphoinositol-pentakisphosphate kinase 1 isoform X2 [Eucalyptus grandis]
Eucalyptus_camaldulensis_newGene_21768	0.713701	4.50704	26.4306	13.0176	15.054	0.00620942	2.57354	PREDICTED: protein DETOXIFICATION 40 [Eucalyptus grandis]
Gene007936	7.29265	8.40424	124.388	111.53	124.131	1.25241e-86	4.00602	PREDICTED: uncharacterized protein LOC104448416 [Eucalyptus grandis]
Gene001896	18.5165	16.4218	32.8052	30.5638	35.261	5.92812e-05	1.01546	PREDICTED: probable apyrase 6 isoform X1 [Eucalyptus grandis]
Gene004039	100.222	99.166	177.756	210.867	197.016	1.69512e-08	1.07048	PREDICTED: heat shock cognate 70 kDa protein 2 [Eucalyptus grandis]
Gene001646	23.1944	15.2466	3.7471	7.53369	3.29868	0.0018465	-1.81684	PREDICTED: systemin receptor SR160 [Eucalyptus grandis]
Gene006539	1.4994	1.42023	7.51734	7.21457	16.4414	3.38615e-05	2.61333	hypothetical protein EUGRSUZ_B01827 [Eucalyptus grandis]
Gene011022	1.00309	5.37413	105.235	90.5126	631.512	3.67185e-07	5.33006	PREDICTED: cytochrome P450 CYP73A100 [Eucalyptus grandis]
Gene005071	1.9541	1.97207	5.60721	3.32488	6.34646	0.00323594	1.63106	PREDICTED: uncharacterized protein LOC104444542 isoform X4 [Eucalyptus grandis]
Eucalyptus_camaldulensis_newGene_19883	14.4095	12.2641	1.13723	2.61824	0.308121	0.00247765	-2.85919	PREDICTED: probable LRR receptor-like serine/threonine-protein kinase RFK1 isoform X3 [Eucalyptus grandis]
Gene000074	16.0924	10.6599	111.454	100.664	127.809	3.07918e-20	3.15024	hypothetical protein EUGRSUZ_F03419 [Eucalyptus grandis]
Eucalyptus_camaldulensis_newGene_23245	0.053205	0.559102	1.18923	0.823242	1.93154	0.00161457	3.31075	PREDICTED: probable polygalacturonase [Eucalyptus grandis]
Eucalyptus_camaldulensis_newGene_35182	1.18345	0.892974	8.69076	9.688	16.1449	3.11089e-09	3.36002	PREDICTED: soluble inorganic pyrophosphatase 1 [Eucalyptus grandis]
Gene000170	4.3359	7.08175	13.3654	8.16958	11.8547	0.00125814	1.50699	PREDICTED: lisH domain and HEAT repeat-containing protein KIAA1468 homolog isoform X2 [Eucalyptus grandis]
Eucalyptus_camaldulensis_newGene_23531	0	0	2.51615	3.90328	1.59251	1.03889e-09	6.69159	PREDICTED: probable myosin-binding protein 6 isoform X2 [Eucalyptus grandis]
Eucalyptus_camaldulensis_newGene_52399	0.413196	0.392971	4.03896	2.26693	1.57233	0.00583771	2.4782	PREDICTED: uncharacterized protein LOC104436088 [Eucalyptus grandis]
Gene000399	18.9148	27.9194	125.197	86.6678	75.7609	4.1137e-08	2.0891	PREDICTED: polyol transporter 5 [Eucalyptus grandis]
Gene008340	15.0573	21.8911	40.6347	41.7489	26.1007	0.00565957	1.14698	PREDICTED: bZIP transcription factor TRAB1 [Eucalyptus grandis]
Gene011568	3.38928	7.10294	42.9047	36.4868	32.7042	4.31385e-10	2.8468	PREDICTED: myb-related protein 308 [Eucalyptus grandis]
Eucalyptus_camaldulensis_newGene_41105	20.8393	18.717	7.00353	10.5175	8.19834	0.0016338	-1.08699	PREDICTED: SPX domain-containing protein 4 [Eucalyptus grandis]
Gene006958	243.843	215.406	8.80913	29.3189	6.9667	7.53602e-11	-3.89853	PREDICTED: uncharacterized protein LOC104442025 [Eucalyptus grandis]
Gene005837	11.9117	2.67506	150.673	77.5578	270.618	1.30663e-06	4.13636	PREDICTED: endoglucanase 8 [Eucalyptus grandis]
Gene011778	33.3097	32.3235	67.1802	58.1775	72.6943	0.00068108	1.11627	hypothetical protein CRG98_045129 [Punica granatum]
Gene011501	5.24948	3.33673	12.6415	11.179	26.902	0.00179708	2.19657	hypothetical protein EUGRSUZ_F00125 [Eucalyptus grandis]
Eucalyptus_camaldulensis_newGene_60208	0.853614	2.35144	18.0906	11.4911	12.7858	7.38239e-06	3.0305	PREDICTED: uncharacterized protein LOC104437938 [Eucalyptus grandis]
Eucalyptus_camaldulensis_newGene_9136	6.24531	4.99813	0	0	0	8.40622e-05	-5.25396	PREDICTED: DExH-box ATP-dependent RNA helicase DExH9 [Eucalyptus grandis]
Gene012260	15.5272	7	34.6567	29.7242	32.3404	0.00389674	1.56582	PREDICTED: uncharacterized protein LOC104430475 [Eucalyptus grandis]
Gene011145	25.6293	22.6569	57.7573	38.4952	40.6646	0.000149919	1.07898	PREDICTED: malate dehydrogenase, mitochondrial [Eucalyptus grandis]
Eucalyptus_camaldulensis_newGene_13375	0.844028	1.75754	18.5051	14.4314	18.9675	1.48497e-12	3.6424	PREDICTED: uncharacterized membrane protein At1g06890 [Eucalyptus grandis]
Gene003189	7.59443	5.01408	20.213	18.2672	25.2089	1.21085e-05	1.82763	hypothetical protein EUGRSUZ_I01173 [Eucalyptus grandis]
Eucalyptus_camaldulensis_newGene_46256	0	0.2891	9.28559	5.73591	7.43838	0.00202104	3.82906	PREDICTED: 4-hydroxy-tetrahydrodipicolinate reductase 1, chloroplastic-like [Eucalyptus grandis]
Eucalyptus_camaldulensis_newGene_13326	1.17762	1.45694	12.1148	8.0942	7.8766	0.000187912	1.70995	PREDICTED: receptor-like serine/threonine-protein kinase NCRK [Eucalyptus grandis]
Gene004021	12.5973	13.6346	29.215	39.5903	29.8273	4.09786e-14	1.49052	PREDICTED: NAC domain-containing protein 73 [Eucalyptus grandis]
Eucalyptus_camaldulensis_newGene_58933	0.35856	0.208858	2.06173	1.23342	1.19948	0.00953629	2.21386	PREDICTED: glutaminyl-peptide cyclotransferase [Eucalyptus grandis]
Gene007946	24.7112	19.9686	9.30447	12.9168	8.06337	0.00528936	-1.0351	PREDICTED: glucan endo-1,3-beta-glucosidase 2 [Eucalyptus grandis]
Gene002800	0.283091	0.225768	10.3201	10.5604	22.9963	4.72707e-16	5.49186	PREDICTED: probable purple acid phosphatase 20 [Eucalyptus grandis]
Gene011982	9.0562	7.90132	149.347	158.175	162.245	2.03938e-98	4.28082	PREDICTED: BAG family molecular chaperone regulator 4 [Eucalyptus grandis]
Eucalyptus_camaldulensis_newGene_23446	0.646056	0.99262	40.0784	7.15941	34.7326	1.34932e-08	4.64569	PREDICTED: phenylalanine ammonia-lyase [Eucalyptus grandis]
Eucalyptus_camaldulensis_newGene_22272	29.9218	24.2784	10.542	11.9991	7.31535	0.000264144	-1.32903	PREDICTED: ribosomal RNA small subunit methyltransferase [Eucalyptus grandis]
Eucalyptus_camaldulensis_newGene_29793	0.920856	1.37823	0	0	0	0.000550993	-4.81226	PREDICTED: endochitinase [Eucalyptus grandis]
Gene007856	2.68435	2.09905	0.003749	0.002434	0.00401	5.37789e-19	-7.23417	PREDICTED: protein phosphatase 2C 32 [Eucalyptus grandis]
Gene004607	179.878	179.21	42.511	63.4299	17.1574	0.00271851	-1.9533	PREDICTED: enolase 1 isoform X1 [Eucalyptus grandis]
Eucalyptus_camaldulensis_newGene_40730	5.45247	2.95819	9.83783	9.61602	9.87515	0.00551765	1.24822	PREDICTED: uncharacterized protein LOC104433858 [Eucalyptus grandis]
Gene006118	22.5137	30.3315	11.1086	6.54912	5.77395	0.00112307	-1.61249	PREDICTED: F-box protein SKIP1 [Eucalyptus grandis]
Eucalyptus_camaldulensis_newGene_39412	1.28651	1.50178	0.163425	0.072944	0.254786	1.70178e-06	-3.3982	hypothetical protein EUGRSUZ_C04026, partial [Eucalyptus grandis]
Eucalyptus_camaldulensis_newGene_56955	7.41535	7.51763	1.5921	3.07381	2.64885	0.00887029	-1.43411	hypothetical protein EUGRSUZ_E00029 [Eucalyptus grandis]
Eucalyptus_camaldulensis_newGene_16177	0	0	0.284081	0.10762	0.395923	0.00134557	4.37213	hypothetical protein EUGRSUZ_G00700 [Eucalyptus grandis]
Eucalyptus_camaldulensis_newGene_32738	0.868967	0.387756	4.91062	5.1635	6.19613	1.36237e-05	2.92721	PREDICTED: protein SULFUR DEFICIENCY-INDUCED 1 [Eucalyptus grandis]
Eucalyptus_camaldulensis_newGene_5262	9.65627	4.7781	21.2997	17.8868	15.616	0.00556237	1.39342	PREDICTED: kinetochore protein NDC80 homolog [Eucalyptus grandis]
Eucalyptus_camaldulensis_newGene_14918	183.984	107.905	1186.5	1008.63	1469.81	5.87152e-14	3.1029	PREDICTED: 5-methyltetrahydropteroyltriglutamate--homocysteine methyltransferase [Eucalyptus grandis]
Gene011230	4.79127	6.31437	19.7575	30.1985	17.4965	3.47078e-06	2.05259	PREDICTED: thioredoxin-like 3-2, chloroplastic isoform X1 [Eucalyptus grandis]
Eucalyptus_camaldulensis_newGene_69305	0	0.051915	5.64415	1.13857	0.491758	0.00579048	3.80507	PREDICTED: peroxidase 10-like [Eucalyptus grandis]
Gene003488	0.198379	0.185471	3.27977	1.61734	3.98244	2.45368e-06	3.7046	PREDICTED: uncharacterized protein LOC104415777 [Eucalyptus grandis]
Eucalyptus_camaldulensis_newGene_26368	0.582882	0.134283	2.23823	3.32538	2.78321	0.00377085	2.58968	PREDICTED: 3-deoxy-manno-octulosonate cytidylyltransferase, mitochondrial [Eucalyptus grandis]
Eucalyptus_camaldulensis_newGene_62327	34.1049	43.6173	14.2811	21.12	13.6391	0.00735749	-1.12551	hypothetical protein CUMW_199910 [Citrus unshiu]
Gene013109	19.389	17.7184	139.75	82.3822	156.46	4.52021e-11	3.12371	PREDICTED: ATP-citrate synthase beta chain protein 2 [Eucalyptus grandis]
Eucalyptus_camaldulensis_newGene_66386	0	0	10.3937	8.1262	5.87866	4.6741e-10	6.72483	hypothetical protein EUGRSUZ_B01498 [Eucalyptus grandis]
Gene004086	7.48343	6.22666	85.4417	49.9098	78.2432	1.83035e-18	3.38569	PREDICTED: armadillo repeat-containing kinesin-like protein 3 [Eucalyptus grandis]
Eucalyptus_camaldulensis_newGene_10777	0.333854	0.622745	4.49004	3.66835	4.50508	1.82218e-09	3.13336	PREDICTED: dynamin-related protein 1C [Eucalyptus grandis]
Gene011261	29.869	25.9187	68.8666	53.6005	82.9772	0.000262624	1.38747	hypothetical protein EUGRSUZ_J00193 [Eucalyptus grandis]
Gene012494	4.50863	0.489402	25.1159	25.9327	25.5054	0.0021042	2.98512	PREDICTED: uncharacterized protein LOC104417229 [Eucalyptus grandis]
Eucalyptus_camaldulensis_newGene_7068	0	0.187916	2.05978	3.42133	1.80477	0.00765741	3.42062	hypothetical protein EUGRSUZ_F03877 [Eucalyptus grandis]
Eucalyptus_camaldulensis_newGene_56440	20.1892	23.5435	9.65765	11.3035	7.96267	0.000533551	-1.07019	PREDICTED: uncharacterized protein LOC104419852 [Eucalyptus grandis]
Gene006325	29.1203	27.803	11.8333	10.3498	13.3429	0.000676393	-1.13697	PREDICTED: uncharacterized protein LOC104424909 [Eucalyptus grandis]
Gene002965	527.672	411.553	125.716	247.59	128.707	0.00551131	-1.3582	hypothetical protein EUGRSUZ_G01492 [Eucalyptus grandis]
Gene004200	7.96178	12.0825	159.07	182.034	289.148	4.61704e-21	4.37751	PREDICTED: probable beta-1,4-xylosyltransferase IRX10 [Eucalyptus grandis]
Gene012124	240.478	1060.28	114.105	148.587	44.2449	0.00650447	-2.37941	PREDICTED: E3 ubiquitin-protein ligase MIEL1 [Eucalyptus grandis]
Eucalyptus_camaldulensis_newGene_35543	0	0.15101	2.84105	0.991345	3.43435	0.00659381	3.55335	PREDICTED: cytochrome P450 87A3 [Eucalyptus grandis]
Eucalyptus_camaldulensis_newGene_49249	30.033	15.6249	78.0367	64.7826	127.595	0.00210331	1.99526	UDP-glucuronic acid decarboxylase 1 [Eucalyptus grandis]
Eucalyptus_camaldulensis_newGene_23862	0	0	2.24515	2.14276	2.82194	3.1659e-11	6.97577	PREDICTED: TMV resistance protein N-like [Eucalyptus grandis]
Eucalyptus_camaldulensis_newGene_1864	0.502504	0.594712	25.6052	8.27374	11.6562	4.5453e-09	4.00474	PREDICTED: uncharacterized protein LOC108958207 [Eucalyptus grandis]
Gene010215	171.283	60.7171	813.927	439.361	1016.2	0.000144582	2.6498	PREDICTED: WEB family protein At2g40480 [Eucalyptus grandis]
Gene011800	0	0	0.230688	0.911182	2.98941	2.69233e-05	5.39685	PREDICTED: eukaryotic translation initiation factor [Eucalyptus grandis]
Eucalyptus_camaldulensis_newGene_50146	59.1989	55.7686	99.4867	124.166	139.822	0.00107337	1.16937	hypothetical protein EUGRSUZ_G02824 [Eucalyptus grandis]
Eucalyptus_camaldulensis_newGene_34414	0.073876	0	4.15043	5.05946	6.49867	1.09739e-11	5.88869	PREDICTED: uncharacterized protein LOC108958207 [Eucalyptus grandis]
Eucalyptus_camaldulensis_newGene_11050	2.35352	4.7146	8.05442	9.09955	10.2192	0.00920392	1.43762	PREDICTED: uncharacterized protein LOC104453783 [Eucalyptus grandis]
Gene006238	26.3955	12.6391	129.229	86.8514	118.322	3.95532e-07	2.51951	PREDICTED: uncharacterized protein LOC104436600 [Eucalyptus grandis]
Gene000941	21.7958	12.2757	133.591	108.049	132.445	1.85339e-13	2.9319	PREDICTED: protein WVD2-like 3 isoform X2 [Eucalyptus grandis]
Gene002342	11.1264	3.40994	58.284	33.191	65.3959	9.49823e-05	2.76796	PREDICTED: kinesin-like protein KIN-5D [Eucalyptus grandis]
Eucalyptus_camaldulensis_newGene_57144	22.8782	24.7972	5.11598	9.52825	7.02348	0.00364208	-1.55491	PREDICTED: 110 kDa U5 small nuclear ribonucleoprotein component CLO [Eucalyptus grandis]
Eucalyptus_camaldulensis_newGene_66296	0.737413	16.008	411.549	201.586	612.807	1.9408e-05	4.61732	hypothetical protein EUGRSUZ_A01282 [Eucalyptus grandis]
Eucalyptus_camaldulensis_newGene_38928	3.40962	2.30493	0	0	0	5.03873e-07	-6.18349	PREDICTED: TMV resistance protein N isoform X2 [Eucalyptus grandis]
Eucalyptus_camaldulensis_newGene_47531	1.29454	0.560949	21.9512	3.38479	10.6596	0.000882287	3.2711	PREDICTED: rac-like GTP-binding protein 5 [Eucalyptus grandis]
Eucalyptus_camaldulensis_newGene_63904	11.8588	8.36273	80.4731	58.0225	130.408	3.56711e-08	3.12531	PREDICTED: probable protein S-acyltransferase 22 [Eucalyptus grandis]
Eucalyptus_camaldulensis_newGene_11767	11.6822	6.95796	21.2998	24.9978	19.858	0.0019817	1.31122	PREDICTED: LOW QUALITY PROTEIN: phospholipase D delta [Eucalyptus grandis]
Eucalyptus_camaldulensis_newGene_44433	6.24276	14.1579	0	0	0	1.40955e-08	-6.74555	PREDICTED: uncharacterized protein LOC104428559 [Eucalyptus grandis]
Eucalyptus_camaldulensis_newGene_62215	0	0	9.25536	6.41327	4.76338	3.83866e-10	6.7642	PREDICTED: uncharacterized protein LOC104450907 isoform X1 [Eucalyptus grandis]
Gene011047	16.2802	5.48853	45.5927	33.5516	51.7408	0.00265697	2.00508	PREDICTED: probable inactive receptor kinase At1g48480 [Eucalyptus grandis]
Eucalyptus_camaldulensis_newGene_54362	0.288769	0.346908	2.11605	2.21593	2.47473	0.0080348	2.42284	PREDICTED: uncharacterized protein LOC104444720 isoform X1 [Eucalyptus grandis]
Eucalyptus_camaldulensis_newGene_47075	10.2494	16.8783	1.42549	2.35446	0.264368	0.00437983	-2.83446	hypothetical protein EUGRSUZ_B00400 [Eucalyptus grandis]
Gene005697	88.0131	91.9675	30.7801	45.2813	21.0896	0.00150741	-1.36539	PREDICTED: dynamin-related protein 1E [Eucalyptus grandis]
Gene011057	9.81572	8.1209	16.4146	16.229	18.8426	0.00117132	1.05708	hypothetical protein EUGRSUZ_H00962 [Eucalyptus grandis]
Eucalyptus_camaldulensis_newGene_455	0.562779	0.982881	2.14843	3.66001	5.29081	0.00531466	2.07317	PREDICTED: uncharacterized protein LOC104424520 [Eucalyptus grandis]
Eucalyptus_camaldulensis_newGene_19502	0	0	2.74771	4.61865	5.25837	1.38545e-11	7.12071	PREDICTED: uncharacterized protein LOC104431118 [Eucalyptus grandis]
Eucalyptus_camaldulensis_newGene_9442	0.154129	0	6.96643	5.50304	3.27055	3.23534e-05	4.65178	PREDICTED: DExH-box ATP-dependent RNA helicase DExH3 [Eucalyptus grandis]
Gene002418	44.1602	50.186	2.50753	5.99185	1.69203	5.49895e-05	-3.21687	PREDICTED: alcohol dehydrogenase 1 [Eucalyptus grandis]
Gene002146	23.8133	18.8063	46.8889	41.4677	52.8458	0.000135539	1.2445	PREDICTED: F-box protein At4g00755 [Eucalyptus grandis]
Gene010794	72.6474	60.2814	127.869	125.171	185.911	0.00269628	1.23306	hypothetical protein EUGRSUZ_F00370 [Eucalyptus grandis]
Eucalyptus_camaldulensis_newGene_13925	2.08014	2.61994	0.913938	0.778798	0.780225	0.0014051	-1.26208	PREDICTED: L-aspartate oxidase, chloroplastic [Eucalyptus grandis]
Eucalyptus_camaldulensis_newGene_48243	77.4868	87.2535	6.70394	18.4361	9.01803	7.74565e-06	-2.63152	PREDICTED: transcription factor bHLH69 [Eucalyptus grandis]
Gene002451	36.2559	31.9728	123.353	108.947	150.667	5.5887e-10	1.99465	PREDICTED: uncharacterized protein LOC104423261 [Eucalyptus grandis]
Gene001969	6.59646	16.9561	40.3076	38.2764	38.1758	0.001831	1.76061	hypothetical protein EUGRSUZ_K00766 [Eucalyptus grandis]
Eucalyptus_camaldulensis_newGene_71468	0.644154	0.438162	0	0	0	2.23169e-05	-5.53739	PREDICTED: putative disease resistance protein RGA3 [Eucalyptus grandis]
Eucalyptus_camaldulensis_newGene_18089	0.026888	0	0.75205	0.250081	0.612589	0.00757641	3.51216	PREDICTED: probable inactive receptor kinase At5g10020 [Eucalyptus grandis]
Gene003817	14.5241	18.0115	6.14863	6.94641	4.84823	8.58556e-06	-1.32965	PREDICTED: elongation factor-like GTPase 1 [Eucalyptus grandis]
Eucalyptus_camaldulensis_newGene_26446	2.3727	2.69509	6.93712	7.23919	8.74863	0.000178507	1.65169	PREDICTED: ubiquitin-conjugating enzyme E2-23 kDa [Eucalyptus grandis]
Eucalyptus_camaldulensis_newGene_17925	5.49359	5.78326	1.9293	2.05151	2.424	0.0033876	-1.25353	PREDICTED: putative receptor-like protein kinase At4g00960 [Eucalyptus grandis]
Eucalyptus_camaldulensis_newGene_7721	7.09378	5.35008	18.6248	12.855	17.2097	0.00484641	1.43741	PREDICTED: actin-related protein 2/3 complex subunit 4 isoform X2 [Nicotiana attenuata]
Eucalyptus_camaldulensis_newGene_12758	0	0.137193	2.98297	1.38492	4.48958	0.00116904	4.04374	PREDICTED: probable pectinesterase 53 isoform X2 [Eucalyptus grandis]
Eucalyptus_camaldulensis_newGene_37964	0.835241	0.395464	8.28617	4.89521	7.82371	5.63194e-09	3.26926	PREDICTED: uncharacterized protein LOC104421864 [Eucalyptus grandis]
Gene004193	29.2504	19.9623	65.4115	44.1737	52.7048	0.00298715	1.1959	PREDICTED: ubiquitin-conjugating enzyme E2 22 [Eucalyptus grandis]
Gene011138	73.6179	47.0609	13.9181	28.5106	19.5888	0.00660822	-1.465	PREDICTED: spermidine synthase 1 [Eucalyptus grandis]
Gene006268	20.8801	16.9395	62.3518	39.2061	54.2625	6.12279e-05	1.5812	PREDICTED: omega-hydroxypalmitate O-feruloyl transferase [Eucalyptus grandis]
Gene004164	0.092399	0.062482	0.731486	2.36493	2.20545	2.26981e-07	4.09551	PREDICTED: putative ABC transporter C family member 15 [Eucalyptus grandis]
Gene004370	14.0506	9.20294	43.5641	29.3889	40.9787	1.68953e-05	1.77837	PREDICTED: protein IQ-DOMAIN 31 [Eucalyptus grandis]
Eucalyptus_camaldulensis_newGene_67951	0.515254	0.853266	7.80889	2.87549	3.75307	0.00128119	2.62039	hypothetical protein EUGRSUZ_D02349 [Eucalyptus grandis]
Gene007801	1.00251	0.986965	14.0265	13.846	15.2631	3.91092e-40	3.86565	PREDICTED: hydroxymethylglutaryl-CoA lyase, mitochondrial [Eucalyptus grandis]
Gene007798	10.1414	14.508	2.08264	3.41984	4.26079	0.00568561	-1.71244	PREDICTED: blue copper protein [Eucalyptus grandis]
Eucalyptus_camaldulensis_newGene_39868	0	0	0.981396	1.27904	0.472178	9.35662e-06	5.42183	PREDICTED: uncharacterized protein LOC104447022 isoform X2 [Eucalyptus grandis]
Gene005643	14.0019	8.82312	30.0634	29.9299	44.5263	0.000391552	1.68761	PREDICTED: trifunctional UDP-glucose 4,6-dehydratase/UDP-4-keto-6-deoxy-D-glucose 3,5-epimerase/UDP-4-keto-L-rhamnose-reductase RHM1 [Eucalyptus grandis]
Gene005225	23.4074	29.481	5.83621	5.59072	5.16044	4.88626e-16	-2.1274	hypothetical protein EUGRSUZ_H02940 [Eucalyptus grandis]
Gene007210	2.46627	4.2242	0.696859	1.22807	0.538197	0.000743676	-2.16292	hypothetical protein EUGRSUZ_F01009 [Eucalyptus grandis]
Gene002832	6.76431	7.01161	11.782	10.7265	14.2045	0.00848315	1.08345	PREDICTED: peroxisomal nicotinamide adenine dinucleotide carrier [Eucalyptus grandis]
Gene007246	9.93408	12.3283	35.155	17.7406	26.6461	0.00850019	1.32118	PREDICTED: monogalactosyldiacylglycerol synthase 2, chloroplastic isoform X2 [Eucalyptus grandis]
Gene006753	2.01758	6.86371	0.82659	0.542414	0.791885	0.00584455	-2.28944	PREDICTED: uncharacterized protein LOC104434523 [Eucalyptus grandis]
Eucalyptus_camaldulensis_newGene_42646	5.1363	5.36221	19.7259	16.0734	15.7586	7.57474e-11	1.78977	PREDICTED: uncharacterized protein LOC104420231 [Eucalyptus grandis]
Eucalyptus_camaldulensis_newGene_8075	0.298913	1.11902	14.8836	7.47347	15.5308	2.96723e-07	3.89712	PREDICTED: transcription factor MYB46 [Eucalyptus grandis]
Gene009346	0.999623	0.383541	9.01486	3.80945	12.1412	1.51416e-05	3.58762	hypothetical protein EUGRSUZ_J00745 [Eucalyptus grandis]
Gene012973	3.89622	2.23546	52.1922	18.1887	69.275	4.31491e-11	3.93033	PREDICTED: uncharacterized protein LOC104433721 isoform X2 [Eucalyptus grandis]
Gene001483	1.3976	3.62082	13.0704	11.4062	8.14222	0.00241817	2.0217	PREDICTED: uncharacterized protein LOC104447820 [Eucalyptus grandis]
Gene010213	6.27232	5.23783	12.1799	9.89111	14.1123	0.00250837	1.07248	PREDICTED: transcriptional activator DEMETER [Eucalyptus grandis]
Eucalyptus_camaldulensis_newGene_7681	1.69623	3.609	27.0133	30.2355	34.2026	1.77188e-13	3.51525	PREDICTED: uncharacterized protein LOC104452083 [Eucalyptus grandis]
Gene007557	50.6764	21.4551	177.183	86.6435	172.685	0.00256272	1.97029	PREDICTED: reticulon-like protein B21 [Eucalyptus grandis]
Eucalyptus_camaldulensis_newGene_29145	42.3032	55.1521	129.562	77.9678	104.864	0.00343051	1.17177	PREDICTED: protein PYRICULARIA ORYZAE RESISTANCE 21 [Eucalyptus grandis]
Gene004507	34.6487	31.9907	199.173	140.225	273.358	4.25078e-09	2.66037	PREDICTED: protein YLS3 [Eucalyptus grandis]
Gene009085	15.9128	12.1863	36.27	24.3222	35.5638	5.65107e-05	1.38897	PREDICTED: transcription factor BIM1 isoform X1 [Eucalyptus grandis]
Eucalyptus_camaldulensis_newGene_42374	0.248054	0.041829	2.12876	0.687931	4.05385	0.00391846	3.13877	PREDICTED: AT-hook motif nuclear-localized protein 16 [Eucalyptus grandis]
Eucalyptus_camaldulensis_newGene_52626	6.21205	3.97781	14.915	16.8568	27.6379	0.00296338	1.96778	hypothetical protein EUGRSUZ_G01963 [Eucalyptus grandis]
Eucalyptus_camaldulensis_newGene_4589	10.8234	42.6166	2.11456	4.55124	4.66731	0.00564456	-2.41703	PREDICTED: phosphoglycolate phosphatase 2 [Eucalyptus grandis]
Gene009601	36.7522	24.1143	157.999	177.575	166.802	4.68865e-17	2.53978	PREDICTED: uncharacterized protein LOC104453805 [Eucalyptus grandis]
Eucalyptus_camaldulensis_newGene_21132	1.04506	0.757618	6.40257	4.69579	2.99302	6.42987e-06	2.44106	PREDICTED: protein BREAST CANCER SUSCEPTIBILITY 1 homolog [Eucalyptus grandis]
Eucalyptus_camaldulensis_newGene_54539	0	0	4.76095	7.48687	18.5165	2.04816e-15	8.21601	PREDICTED: probable xyloglucan endotransglucosylase/hydrolase protein B [Eucalyptus grandis]
Eucalyptus_camaldulensis_newGene_60030	0.206566	0.217734	1.35717	0.859394	1.29291	0.00690594	2.40315	ARPC p20, partial [Glycine max]
Eucalyptus_camaldulensis_newGene_37711	0.394939	1.15032	14.5587	5.77821	16.4953	1.02993e-05	3.56398	PREDICTED: 3-epi-6-deoxocathasterone 23-monooxygenase [Eucalyptus grandis]
Gene005384	5.56858	7.38158	78.3111	60.017	91.0938	3.47727e-24	3.60896	PREDICTED: glycine dehydrogenase (decarboxylating), mitochondrial [Eucalyptus grandis]
Eucalyptus_camaldulensis_newGene_26513	0.02999	0	5.37433	4.35715	0.283927	0.00259578	4.14616	PREDICTED: uncharacterized protein LOC108959616 [Eucalyptus grandis]
Eucalyptus_camaldulensis_newGene_12108	2.81511	8.641	61.4682	39.896	72.2813	9.56672e-07	3.18277	PREDICTED: protein WVD2-like 4 isoform X1 [Eucalyptus grandis]
Eucalyptus_camaldulensis_newGene_39240	6.72541	1.36869	32.2165	26.8985	32.9268	0.000661945	2.7624	PREDICTED: U-box domain-containing protein 11 [Eucalyptus grandis]
Eucalyptus_camaldulensis_newGene_16054	0.655532	0.725646	2.62794	2.37516	2.3323	7.21093e-08	1.888	PREDICTED: uncharacterized protein LOC104441193 [Eucalyptus grandis]
Gene010411	47.3791	23.8858	334.43	256.494	463.059	1.02871e-06	2.64865	PREDICTED: probable inactive receptor kinase At1g48480 [Eucalyptus grandis]
Eucalyptus_camaldulensis_newGene_6355	1.38677	4.44954	0.241396	0.079041	0.363122	0.00870442	-2.87814	PREDICTED: thaumatin-like protein 1b isoform X1 [Eucalyptus grandis]
Eucalyptus_camaldulensis_newGene_12792	0.871208	4.83478	0	0.06555	0	0.00801534	-3.89482	PREDICTED: MATH domain and coiled-coil domain-containing protein At3g58210 isoform X1 [Eucalyptus grandis]
Eucalyptus_camaldulensis_newGene_22619	3.15434	1.24904	6.75652	7.42947	8.61427	0.00480038	1.70766	PREDICTED: LOW QUALITY PROTEIN: wall-associated receptor kinase 3 [Eucalyptus grandis]
Eucalyptus_camaldulensis_newGene_44613	2.94514	3.39484	0	0	0	3.58167e-06	-5.86151	PREDICTED: uncharacterized protein LOC104455260 [Eucalyptus grandis]
Gene007470	8.63958	18.6172	1.88368	2.20729	1.30735	2.36529e-06	-2.69834	hypothetical protein EUGRSUZ_K00294, partial [Eucalyptus grandis]
Gene004590	546.739	870.787	53.1751	173.301	64.3106	0.000119189	-2.61909	PREDICTED: CBL-interacting serine/threonine-protein kinase 6 [Eucalyptus grandis]
Gene006556	1181.94	727.446	311.561	399.694	366.797	0.000742061	-1.28122	PREDICTED: 60S ribosomal protein L18-2 [Eucalyptus grandis]
Eucalyptus_camaldulensis_newGene_57399	0.511007	0.455387	5.79041	4.37349	1.48288	0.00923095	2.66605	PREDICTED: uncharacterized protein LOC104421987 [Eucalyptus grandis]
Gene005922	6.8961	9.30072	80.473	39.5036	39.4422	3.75965e-06	2.52179	PREDICTED: mannan endo-1,4-beta-mannosidase 6 isoform X2 [Eucalyptus grandis]
Gene006523	12.8069	18.1109	50.0806	38.7311	78.6056	0.000264144	1.92447	PREDICTED: bifunctional aspartate aminotransferase and glutamate/aspartate-prephenate aminotransferase [Eucalyptus grandis]
Gene003346	8.5528	9.65022	28.7629	14.9234	36.7986	0.009423	1.41266	PREDICTED: beta-1,3-galactosyltransferase GALT1 [Eucalyptus grandis]
Gene010933	3.37917	2.50002	12.6006	13.8926	19.6541	9.80917e-09	2.48518	PREDICTED: protein TIFY 10a [Eucalyptus grandis]
Eucalyptus_camaldulensis_newGene_20370	0.39952	0.907346	4.85471	3.58999	5.09222	0.000165471	2.64411	PREDICTED: TMV resistance protein N-like isoform X1 [Eucalyptus grandis]
Eucalyptus_camaldulensis_newGene_14921	7.3757	3.07864	39.9755	42.9854	66.8472	1.11764e-07	3.20186	hypothetical protein EUGRSUZ_K015082, partial [Eucalyptus grandis]
Eucalyptus_camaldulensis_newGene_3869	0.546248	0.966953	18.9216	11.3501	30.4684	1.65978e-08	4.22531	hypothetical protein EUGRSUZ_B02529 [Eucalyptus grandis]
Eucalyptus_camaldulensis_newGene_43469	1.00043	2.25948	10.806	6.09703	7.53533	0.00171528	2.26577	PREDICTED: potassium transporter 10 isoform X2 [Eucalyptus grandis]
Eucalyptus_camaldulensis_newGene_20689	0.056372	0	1.74306	0.901648	0.867109	7.87201e-05	4.2839	hypothetical protein EUGRSUZ_H02831 [Eucalyptus grandis]
Eucalyptus_camaldulensis_newGene_33350	3.17736	3.44657	22.4114	23.0709	48.7898	2.84973e-08	3.28027	PREDICTED: probable xyloglucan endotransglucosylase/hydrolase protein 30 [Eucalyptus grandis]
Gene007883	13.1326	6.4455	30.0697	21.5769	23.0093	0.00456269	1.47251	PREDICTED: ethylene-responsive transcription factor ERF003 [Eucalyptus grandis]
Eucalyptus_camaldulensis_newGene_54194	1.17407	0.550379	5.85216	2.51702	7.62249	0.00600938	2.39472	hypothetical protein EUGRSUZ_J00903 [Eucalyptus grandis]
Gene003540	3.86314	0.933164	16.8975	8.65079	20.7915	0.00312819	2.54282	PREDICTED: inactive TPR repeat-containing thioredoxin TTL3 [Eucalyptus grandis]
Gene009919	3.49296	9.99659	168.02	82.5426	142.862	3.55924e-11	4.14003	PREDICTED: phenylalanine ammonia-lyase [Eucalyptus grandis]
Gene010006	4.64494	2.95895	11.843	13.7991	17.8926	0.000144934	1.97546	PREDICTED: UDP-glycosyltransferase 71K1 [Eucalyptus grandis]
Gene005242	63.4054	49.6151	16.0404	27.3914	11.2126	0.00528899	-1.49691	PREDICTED: protein SDA1 homolog [Eucalyptus grandis]
Gene004734	8.32325	6.7046	43.7089	37.1942	47.2669	3.67993e-18	2.5828	hypothetical protein EUGRSUZ_I01801 [Eucalyptus grandis]
Gene010945	14.9462	21.9518	189.184	135.289	265.708	7.06699e-13	3.41527	hypothetical protein EUGRSUZ_D00335 [Eucalyptus grandis]
Gene011372	3.05476	9.09611	97.6966	58.5551	138.687	2.1893e-08	3.85882	hypothetical protein EUGRSUZ_B03684 [Eucalyptus grandis]
Gene003399	2.25893	3.38976	9.33485	10.4047	7.2138	0.000669991	1.70694	PREDICTED: heme oxygenase 1, chloroplastic [Eucalyptus grandis]
Gene005800	37.1103	11.4596	181.527	104.92	192.245	0.000131529	2.65294	PREDICTED: leucine-rich repeat receptor-like protein kinase PXC1 [Eucalyptus grandis]
Eucalyptus_camaldulensis_newGene_64942	0	0	0.691597	2.41549	1.74261	4.86387e-05	5.1405	hypothetical protein EUGRSUZ_A01749 [Eucalyptus grandis]
Gene004727	19.5259	19.2387	81.0887	71.8174	104.441	6.16986e-11	2.22635	PREDICTED: PRA1 family protein B4-like [Eucalyptus grandis]
Gene008889	10.2833	33.769	77.0076	76.7893	114.045	5.13323e-08	2.54787	PREDICTED: reticulon-like protein B11 [Eucalyptus grandis]
Gene002324	19.9273	19.0998	4.79796	8.21688	4.14352	0.000781917	-1.62819	PREDICTED: nuclear transport factor 2-like isoform X1 [Eucalyptus grandis]
Gene005065	1.52272	3.23398	12.3619	4.40888	11.5077	0.00465259	2.12418	PREDICTED: lipoxygenase 6, chloroplastic [Eucalyptus grandis]
Gene006230	36.5633	62.0103	14.3822	14.5997	12.8667	5.66445e-06	-1.68796	PREDICTED: ultraviolet-B receptor UVR8 [Eucalyptus grandis]
Gene011507	21.8391	14.1167	33.4021	31.7735	39.491	0.00419345	1.0922	PREDICTED: TBC1 domain family member 2A isoform X3 [Eucalyptus grandis]
Eucalyptus_camaldulensis_newGene_64066	1.77308	4.46474	62.2176	65.9853	88.6435	1.3318e-15	4.43727	PREDICTED: PI-PLC X domain-containing protein At5g67130 [Eucalyptus grandis]
Eucalyptus_camaldulensis_newGene_41181	1.64014	5.27535	0.162994	0.170417	0.26926	0.00106747	-3.2388	hypothetical protein EUGRSUZ_G031711, partial [Eucalyptus grandis]
Eucalyptus_camaldulensis_newGene_14067	9.16166	9.16698	32.0181	30.9415	56.8277	1.2892e-05	2.17625	PREDICTED: triose phosphate/phosphate translocator, non-green plastid, chloroplastic [Eucalyptus grandis]
Eucalyptus_camaldulensis_newGene_2872	2.52131	3.1703	0	0	0	2.27523e-16	-8.33213	PREDICTED: probable disease resistance protein At4g27220 [Eucalyptus grandis]
Gene004987	13.5271	16.3599	33.5297	53.2611	22.1443	0.000868951	1.18056	PREDICTED: protein argonaute 1 [Eucalyptus grandis]
Eucalyptus_camaldulensis_newGene_4576	9.16539	11.604	0	0	0	4.23488e-18	-8.61804	PREDICTED: TMV resistance protein N isoform X2 [Eucalyptus grandis]
Gene009536	40.4993	36.5225	13.6996	6.97016	5.73379	2.5983e-05	-2.02199	PREDICTED: mechanosensitive ion channel protein 10 [Eucalyptus grandis]
Gene006967	56.4051	41.848	416.643	394.027	437.977	5.22344e-62	3.25644	caffeoyl-CoA O-methyltransferase 2 [Eucalyptus camaldulensis]
Gene006462	6.43292	7.87828	18.7424	18.6837	42.2539	8.5079e-06	1.66606	hypothetical protein EUGRSUZ_K01043 [Eucalyptus grandis]
Eucalyptus_camaldulensis_newGene_17995	1.12683	1.15123	0	0	0	1.18003e-06	-6.03554	PREDICTED: probable disease resistance protein At4g27220 [Eucalyptus grandis]
Gene006635	65.9576	156.478	4.40599	15.293	3.7137	3.20173e-05	-3.40396	PREDICTED: 12S seed storage protein CRD [Eucalyptus grandis]
Eucalyptus_camaldulensis_newGene_74808	1.856	1.75915	5.90341	3.63101	5.60255	0.00240744	1.53231	hypothetical protein EUGRSUZ_D02224 [Eucalyptus grandis]
Gene006403	1.95016	1.74232	8.85967	6.99742	25.5415	0.00149723	2.74679	PREDICTED: biogenesis of lysosome-related organelles complex 1 subunit 1-like [Eucalyptus grandis]
Eucalyptus_camaldulensis_newGene_31215	4.32554	2.74021	10.3094	9.42736	6.92421	0.00122875	1.38487	PREDICTED: uncharacterized protein LOC104433934 isoform X1 [Eucalyptus grandis]
Gene007396	118.294	73.9895	33.1372	43.5162	39.4308	0.00340278	-1.18393	PREDICTED: 40S ribosomal protein S9-2 [Eucalyptus grandis]
Eucalyptus_camaldulensis_newGene_29812	20.368	22.0677	7.23607	10.2263	4.9207	0.00300382	-1.38201	hypothetical protein EUGRSUZ_F02481 [Eucalyptus grandis]
Eucalyptus_camaldulensis_newGene_10980	0	0	1.49219	2.76492	1.02385	1.71094e-11	7.17869	PREDICTED: G-type lectin S-receptor-like serine/threonine-protein kinase At2g19130 [Eucalyptus grandis]
Eucalyptus_camaldulensis_newGene_7592	0.528382	1.02923	0	0	0.007942	0.000680393	-4.55774	PREDICTED: L10-interacting MYB domain-containing protein-like [Eucalyptus grandis]
Gene009538	4.40773	2.41682	0.144785	0.244186	0.166758	7.68714e-06	-3.58147	PREDICTED: BI1-like protein [Eucalyptus grandis]
Eucalyptus_camaldulensis_newGene_71744	15.7498	30.7871	85.5243	286.973	453.658	5.75295e-05	3.34599	PREDICTED: 5-methyltetrahydropteroyltriglutamate--homocysteine methyltransferase [Eucalyptus grandis]
Eucalyptus_camaldulensis_newGene_33647	0	0	0.660251	0.859153	2.23208	3.2138e-07	6.04877	PREDICTED: RING-H2 finger protein ATL13 [Eucalyptus grandis]
Gene005599	13.1624	10.8874	102.87	108.098	356.268	1.72524e-07	3.76877	PREDICTED: beta-xylosidase/alpha-L-arabinofuranosidase 2 [Eucalyptus grandis]
Gene001041	53.538	52.3754	21.5896	32.1872	16.8274	0.00760436	-1.06597	PREDICTED: ubiquitin carboxyl-terminal hydrolase 23 [Eucalyptus grandis]
Gene010115	5.4925	9.78955	14.819	18.3557	14.005	0.0072605	1.17727	PREDICTED: glucose-1-phosphate adenylyltransferase large subunit 1 isoform X1 [Eucalyptus grandis]
Eucalyptus_camaldulensis_newGene_52206	1.71802	2.94709	0	0	0	1.96373e-05	-5.57055	PREDICTED: probable nucleoredoxin 1 [Eucalyptus grandis]
Eucalyptus_camaldulensis_newGene_2094	4.36472	4.07041	14.8771	10.1884	15.6337	5.09101e-05	1.75494	PREDICTED: lisH domain and HEAT repeat-containing protein KIAA1468 homolog isoform X2 [Eucalyptus grandis]
Eucalyptus_camaldulensis_newGene_28290	7.82831	3.43447	37.7649	26.8609	15.6335	0.000868564	2.20329	PREDICTED: squamosa promoter-binding-like protein 3 [Eucalyptus grandis]
Eucalyptus_camaldulensis_newGene_40075	1.31156	15.8313	0.045466	0.144804	0	0.00566912	-3.83196	PREDICTED: mitochondrial import receptor subunit TOM7-1-like [Eucalyptus grandis]
Eucalyptus_camaldulensis_newGene_26780	0.097423	0.139906	1.15019	0.459286	1.61615	0.00865732	2.74954	PREDICTED: mitogen-activated protein kinase kinase kinase NPK1 [Eucalyptus grandis]
Eucalyptus_camaldulensis_newGene_35265	0.433658	0.35868	5.2441	1.86292	1.23672	0.00360059	2.58439	PREDICTED: geraniol 8-hydroxylase [Eucalyptus grandis]
Eucalyptus_camaldulensis_newGene_9750	5.81259	5.29849	0	0	0	8.62854e-07	-6.08578	PREDICTED: probable linoleate 9S-lipoxygenase 5 [Eucalyptus grandis]
Gene009182	150.165	168.909	46.4196	28.0655	22.7877	1.61109e-06	-2.08277	PREDICTED: probable linoleate 9S-lipoxygenase 5 [Eucalyptus grandis]
Eucalyptus_camaldulensis_newGene_9122	1.31488	4.46583	0	0	0	0.000115738	-5.24285	PREDICTED: uncharacterized protein LOC104439136 [Eucalyptus grandis]
Gene007657	0.459535	1.94711	21.7262	15.5738	33.152	6.48626e-07	3.99303	PREDICTED: bifunctional pinoresinol-lariciresinol reductase 2 [Eucalyptus grandis]
Eucalyptus_camaldulensis_newGene_63702	2.89627	1.76812	0	0	0	0.000762988	-4.72819	hypothetical protein EUGRSUZ_C01955 [Eucalyptus grandis]
Eucalyptus_camaldulensis_newGene_2088	5.32181	9.3658	93.8539	43.6062	48.8049	3.55908e-08	2.98452	PREDICTED: UDP-glucuronate:xylan alpha-glucuronosyltransferase 2 isoform X2 [Eucalyptus grandis]
Gene000741	3.3256	1.57467	50.2755	22.7835	27.4064	9.68455e-12	3.77576	PREDICTED: aquaporin PIP1-3 [Eucalyptus grandis]
Gene004855	7.23231	25.8439	0.690143	2.80072	0.621534	0.00296613	-3.02663	PREDICTED: aspartic proteinase Asp1 [Eucalyptus grandis]
Gene010285	27.9754	36.4983	111.592	98.1139	128.504	1.39988e-09	1.89415	PREDICTED: ectonucleotide pyrophosphatase/phosphodiesterase family member 3 [Eucalyptus grandis]
Gene000312	66.4409	4.31653	372.279	333.173	643.023	0.00235941	3.20422	hypothetical protein EUGRSUZ_I00988 [Eucalyptus grandis]
Gene001583	71.2625	46.7533	21.8586	19.6694	9.74312	0.00226382	-1.64516	PREDICTED: F-box protein At2g32560 [Eucalyptus grandis]
Eucalyptus_camaldulensis_newGene_19727	0	0	5.64723	6.21092	1.66947	6.65697e-12	7.35439	PREDICTED: probable disease resistance protein At4g27220 [Eucalyptus grandis]
Eucalyptus_camaldulensis_newGene_66826	8.04698	5.52123	1.93248	1.03539	1.42157	0.00904858	-1.61999	PREDICTED: uncharacterized protein LOC104432501 isoform X2 [Eucalyptus grandis]
Eucalyptus_camaldulensis_newGene_42669	0.919311	1.03384	3.93513	4.07568	2.68704	0.00503358	1.81216	hypothetical protein EUGRSUZ_H04423 [Eucalyptus grandis]
Gene004515	207.938	97.8016	452.729	376.451	507.794	0.00184064	1.60393	PREDICTED: actin-depolymerizing factor 5 [Eucalyptus grandis]
Eucalyptus_camaldulensis_newGene_27363	0	0	2.55454	0.801684	1.53046	2.79046e-05	5.2469	PREDICTED: uncharacterized protein LOC104437268 [Eucalyptus grandis]
Eucalyptus_camaldulensis_newGene_35033	0.852912	2.95228	24.1817	22.8391	40.7137	9.13024e-08	3.77387	PREDICTED: uncharacterized protein LOC104440872 isoform X1 [Eucalyptus grandis]
Gene008886	25.7368	29.7393	246.707	171.931	265.491	6.07737e-24	3.2393	serine hydroxymethyltransferase 2, mitochondrial [Herrania umbratica]
Eucalyptus_camaldulensis_newGene_52393	12.2344	13.8492	44.1506	36.2254	47.8664	4.63512e-08	1.79482	hypothetical protein EUGRSUZ_E03521 [Eucalyptus grandis]
Eucalyptus_camaldulensis_newGene_34663	16.187	20.2978	8.27936	6.80933	7.25201	0.00274133	-1.16628	PREDICTED: something about silencing protein 10 isoform X2 [Eucalyptus grandis]
Gene007595	73.2868	115.675	24.7971	32.0134	23.7827	7.39475e-06	-1.66373	PREDICTED: cold-regulated 413 inner membrane protein 1, chloroplastic [Eucalyptus grandis]
Eucalyptus_camaldulensis_newGene_54772	1.48913	4.05433	0	0	0	3.77525e-08	-6.59025	hypothetical protein EUGRSUZ_D00879 [Eucalyptus grandis]
Gene009363	3.43579	5.69048	10.7197	8.22537	7.3437	0.00849998	1.1781	PREDICTED: uncharacterized protein LOC104449600 isoform X2 [Eucalyptus grandis]
Eucalyptus_camaldulensis_newGene_33697	9.17101	12.6317	38.0773	28.0804	33.438	2.87202e-07	1.68904	PREDICTED: rho GTPase-activating protein 5 [Eucalyptus grandis]
Eucalyptus_camaldulensis_newGene_39133	0.088648	0.209757	2.79086	2.97523	3.43508	1.3801e-11	4.03822	PREDICTED: protein IQ-DOMAIN 14 [Eucalyptus grandis]
Eucalyptus_camaldulensis_newGene_8463	0	0	8.98386	3.37398	1.00868	3.87666e-06	5.71033	hypothetical protein EUGRSUZ_J02117 [Eucalyptus grandis]
Eucalyptus_camaldulensis_newGene_9730	24.2041	26.0352	2.63523	7.38896	1.68836	0.00319212	-2.38122	PREDICTED: protein root UVB sensitive 4 [Eucalyptus grandis]
Eucalyptus_camaldulensis_newGene_16857	0.186941	0.557041	77.1812	15.6997	87.55	1.66526e-13	6.41725	PREDICTED: protein trichome birefringence-like 36 [Eucalyptus grandis]
Eucalyptus_camaldulensis_newGene_4693	0.068323	0.064006	0.907901	1.80266	0.592046	0.000190597	3.40745	PREDICTED: TMV resistance protein N-like [Eucalyptus grandis]
Eucalyptus_camaldulensis_newGene_62245	1.8799	1.04778	6.6958	4.82825	13.117	0.00432051	2.38299	PREDICTED: uncharacterized protein LOC104452551 [Eucalyptus grandis]
Eucalyptus_camaldulensis_newGene_30113	8.27939	6.86478	17.7218	13.4647	21.6593	0.0022123	1.30672	hypothetical protein EUGRSUZ_J01907 [Eucalyptus grandis]
Gene009347	4.85731	0.2085	29.3889	25.0884	16.3839	0.00915518	2.83318	PREDICTED: ABC transporter G family member 15 isoform X1 [Eucalyptus grandis]
Gene004711	175.225	126.705	41.6054	47.3922	46.1657	1.00521e-07	-1.56674	hypothetical protein EUGRSUZ_H04782 [Eucalyptus grandis]
Gene011689	7.76689	12.0756	4.81469	4.85251	3.28839	0.00955161	-1.06049	PREDICTED: probable DEAD-box ATP-dependent RNA helicase 48 [Eucalyptus grandis]
Eucalyptus_camaldulensis_newGene_37714	0.902528	3.70514	49.1717	34.5904	65.5866	7.40484e-09	4.19765	PREDICTED: phosphatidylinositol/phosphatidylcholine transfer protein SFH6 [Eucalyptus grandis]
Gene010125	116.161	65.7479	30.1903	37.9636	25.0177	0.000518277	-1.03214	hypothetical protein EUGRSUZ_J00690 [Eucalyptus grandis]
Eucalyptus_camaldulensis_newGene_73701	28.5924	29.4238	8.60037	13.3899	11.1312	0.00366874	-1.25713	PREDICTED: uncharacterized protein LOC104432332 [Eucalyptus grandis]
Eucalyptus_camaldulensis_newGene_4872	1.19203	1.72998	9.69132	6.26525	6.56676	9.56637e-06	2.3585	PREDICTED: protein NRT1/ PTR FAMILY 6.4 [Eucalyptus grandis]
Eucalyptus_camaldulensis_newGene_19349	0.425792	5.06023	23.9992	17.617	20.2842	0.00446151	2.73741	PREDICTED: beta-amyrin synthase isoform X1 [Eucalyptus grandis]
Eucalyptus_camaldulensis_newGene_4494	0.692161	0.746296	7.74271	5.73503	8.05968	3.26208e-13	3.12971	PREDICTED: myosin-12 [Populus euphratica]
Eucalyptus_camaldulensis_newGene_49870	0.307666	0.508917	16.6996	6.50605	3.25181	4.91488e-05	3.8451	PREDICTED: alpha-glucosidase [Eucalyptus grandis]
Gene007215	8.21065	10.2567	65.615	47.6721	71.4983	5.12821e-11	2.65402	PREDICTED: subtilisin-like protease SBT2.3 [Eucalyptus grandis]
Gene003440	0	0	4.81389	4.94977	3.34102	3.58651e-13	7.40472	hypothetical protein EUGRSUZ_D00173 [Eucalyptus grandis]
Gene006789	22.1487	23.4843	67.3316	60.934	44.2809	7.20489e-05	1.05131	PREDICTED: probable protein phosphatase 2C 76 [Eucalyptus grandis]
Gene013126	0.030157	0.091595	2.0019	2.13735	2.66538	1.63281e-07	4.39831	PREDICTED: beta-taxilin [Eucalyptus grandis]
Gene006154	129.416	117.11	48.1338	66.9868	46.713	0.00018187	-1.06117	PREDICTED: uncharacterized protein LOC104442922 [Eucalyptus grandis]
Eucalyptus_camaldulensis_newGene_17649	9.60776	2.59183	0	0	0	9.62712e-10	-7.20469	PREDICTED: tetraspanin-6 [Eucalyptus grandis]
Eucalyptus_camaldulensis_newGene_43280	0	0	39.7183	16.3425	32.2611	9.09643e-14	7.68605	hypothetical protein EUGRSUZ_K02181 [Eucalyptus grandis]
Gene012472	4.41769	6.07134	26.2934	25.7658	18.1827	1.22806e-11	2.21854	PREDICTED: glycerol kinase [Eucalyptus grandis]
Gene012362	8.90184	20.9062	2.4417	1.17518	0.41213	0.00128472	-2.95429	PREDICTED: ubiquitin carboxyl-terminal hydrolase 13 [Theobroma cacao]
Eucalyptus_camaldulensis_newGene_34049	3.84332	4.01876	10.7775	8.81585	18.8024	0.00639997	1.7216	4-hydroxy-tetrahydrodipicolinate reductase 2, chloroplastic-like, partial [Lactuca sativa]
Eucalyptus_camaldulensis_newGene_28591	4.93753	6.34667	14.4966	13.3353	21.1587	6.14793e-05	1.53742	hypothetical protein EUGRSUZ_H00833 [Eucalyptus grandis]
Gene000084	51.0205	41.996	210.572	185.153	434.247	9.72862e-06	2.58659	PREDICTED: UDP-glucuronic acid decarboxylase 2 [Eucalyptus grandis]
Gene012225	203.697	64.737	13.2917	31.8053	10.5868	0.00175109	-2.55824	PREDICTED: heavy metal-associated isoprenylated plant protein 3 [Eucalyptus grandis]
Eucalyptus_camaldulensis_newGene_39440	2.53518	0.463105	0	0	0	9.75492e-05	-5.31606	PREDICTED: cytochrome P450 81E8 [Eucalyptus grandis]
Gene001931	0.213092	0.298147	3.49699	1.24898	1.69806	0.000482505	2.68623	hypothetical protein EUGRSUZ_C03997 [Eucalyptus grandis]
Eucalyptus_camaldulensis_newGene_35324	1.32438	11.1383	0	0	0	1.23187e-09	-7.34736	PREDICTED: protein SUPPRESSOR OF npr1-1, CONSTITUTIVE 1 [Eucalyptus grandis]
Eucalyptus_camaldulensis_newGene_13733	0	0	1.77711	0.813434	1.44801	2.23754e-07	6.00411	hypothetical protein EUGRSUZ_B02616 [Eucalyptus grandis]
Eucalyptus_camaldulensis_newGene_39629	3.87569	4.40035	10.2503	8.51665	11.3135	0.00332198	1.35256	PREDICTED: pollen-specific protein SF21 isoform X2 [Eucalyptus grandis]
Eucalyptus_camaldulensis_newGene_22317	0	0	1.3545	1.90587	1.9261	4.78279e-06	5.49506	hypothetical protein EUGRSUZ_H00351 [Eucalyptus grandis]
Eucalyptus_camaldulensis_newGene_6639	2.75185	2.225	5.36494	5.40256	6.2337	0.00166543	1.04285	PREDICTED: uncharacterized protein LOC104435562 [Eucalyptus grandis]
Eucalyptus_camaldulensis_newGene_14873	0	0	1.01831	1.38863	1.03997	1.03096e-06	5.72183	PREDICTED: uncharacterized protein LOC104415521 [Eucalyptus grandis]
Gene006477	48.653	50.9434	14.6899	22.2216	13.1322	2.16427e-05	-1.46	PREDICTED: ATP-dependent zinc metalloprotease FTSH 2, chloroplastic [Eucalyptus grandis]
Eucalyptus_camaldulensis_newGene_35279	1.82818	2.41311	7.48402	4.20805	4.78321	0.00975102	1.42023	PREDICTED: UDP-galactose/UDP-glucose transporter 4 [Eucalyptus grandis]
Eucalyptus_camaldulensis_newGene_36820	1.43801	2.3617	0.640594	0.275339	0.100722	0.00841894	-2.3849	PREDICTED: putative amidase C869.01, partial [Eucalyptus grandis]
Gene003571	500.286	545.769	47.848	167.733	32.1412	0.00434415	-2.37543	PREDICTED: transcription factor MYB1R1 [Eucalyptus grandis]
Gene002747	12.0957	4.05169	34.8507	26.693	56.8023	0.00449108	2.19985	PREDICTED: 2-alkenal reductase (NADP(+)-dependent) [Eucalyptus grandis]
Eucalyptus_camaldulensis_newGene_1258	1.1128	0.812971	15.7282	13.8009	21.0298	2.01819e-21	4.10732	PREDICTED: omega-hydroxypalmitate O-feruloyl transferase [Eucalyptus grandis]
Gene006802	1.57284	5.90289	0.357102	0.194451	0.477979	0.00304064	-2.74617	PREDICTED: inositol-3-phosphate synthase [Eucalyptus grandis]
Eucalyptus_camaldulensis_newGene_57184	1.58922	0.459313	35.7864	19.174	14.049	1.25314e-07	4.13445	PREDICTED: 1-aminocyclopropane-1-carboxylate oxidase [Eucalyptus grandis]
Eucalyptus_camaldulensis_newGene_48716	9.00559	14.2268	0.055948	0.168049	1.26169	0.000363383	-3.95314	PREDICTED: probable ADP-ribosylation factor GTPase-activating protein AGD6 [Eucalyptus grandis]
Eucalyptus_camaldulensis_newGene_7559	0.365526	0.187786	12.0998	6.54277	5.90591	1.20147e-18	4.73429	PREDICTED: proline-rich receptor-like protein kinase PERK3 [Eucalyptus grandis]
Gene001638	1.24291	1.21118	5.67027	4.30119	4.38401	1.91531e-10	2.01716	PREDICTED: 26S proteasome non-ATPase regulatory subunit 12 homolog A [Eucalyptus grandis]
Eucalyptus_camaldulensis_newGene_18070	0	0	1.21635	0.287193	0.541936	0.000224515	4.82079	PREDICTED: uncharacterized protein LOC104450907 isoform X1 [Eucalyptus grandis]
Gene002014	14.4356	15.5415	58.607	38.4551	59.2579	9.63971e-07	1.88343	PREDICTED: actin-related protein 3 [Eucalyptus grandis]
Gene011872	169.092	164.442	40.9157	23.392	9.49464	0.000125832	-2.71148	PREDICTED: aminoacylase-1 [Eucalyptus grandis]
Gene010678	1.39175	4.11972	0.173786	0.15366	0.099892	0.000381456	-3.4678	PREDICTED: FAD synthetase 2, chloroplastic [Eucalyptus grandis]
Eucalyptus_camaldulensis_newGene_66387	4.71807	14.6413	44.176	28.4664	55.2402	0.00667662	2.09775	hypothetical protein EUGRSUZ_B01498 [Eucalyptus grandis]
Eucalyptus_camaldulensis_newGene_71234	0.924002	0.69029	4.75694	4.04	3.36696	0.00521559	2.20669	PREDICTED: histone-lysine N-methyltransferase ATX3 isoform X3 [Eucalyptus grandis]
Eucalyptus_camaldulensis_newGene_39475	0.986444	0.216029	8.10139	4.82863	10.6888	3.45055e-05	3.44269	PREDICTED: kinesin-like protein KIN-8A [Eucalyptus grandis]
Gene005034	15.9955	13.5193	25.2341	24.7483	32.444	0.000363671	1.05149	hypothetical protein EUGRSUZ_H03353 [Eucalyptus grandis]
Gene005212	1.47833	5.82613	65.4669	39.328	105.575	3.23259e-07	3.99949	PREDICTED: rop guanine nucleotide exchange factor 7 [Eucalyptus grandis]
Eucalyptus_camaldulensis_newGene_22504	0.071041	1.00179	5.49739	2.25568	2.8416	0.00220216	2.8941	PREDICTED: B3 domain-containing protein At2g36080 [Eucalyptus grandis]
Gene003592	334.728	288.929	54.9059	102.545	30.4769	0.000545961	-2.13281	PREDICTED: E3 ubiquitin-protein ligase RMA1H1 [Eucalyptus grandis]
Eucalyptus_camaldulensis_newGene_53321	0.113532	0.401309	2.73016	1.86787	1.8484	0.00244451	2.76603	PREDICTED: uncharacterized protein LOC108958075 [Eucalyptus grandis]
Eucalyptus_camaldulensis_newGene_5820	0.051436	0.210468	4.40499	1.38222	4.00428	1.23199e-05	4.03663	PREDICTED: NAC domain-containing protein 7 [Theobroma cacao]
Eucalyptus_camaldulensis_newGene_13812	0	0	1.33147	1.22288	0.171249	0.00403806	4.06938	hypothetical protein EUGRSUZ_A01526 [Eucalyptus grandis]
Eucalyptus_camaldulensis_newGene_24019	0	0	2.3916	0.744809	1.49361	2.12307e-06	5.70391	PREDICTED: vacuolar amino acid transporter 1 [Eucalyptus grandis]
Gene006631	2.17396	0.455178	12.458	13.2754	14.8282	0.00319055	2.48102	PREDICTED: squamosa promoter-binding protein 1 [Eucalyptus grandis]
Eucalyptus_camaldulensis_newGene_10022	6.88594	8.59773	61.9404	42.8157	76.2454	2.54209e-11	2.99207	PREDICTED: subtilisin-like protease SBT2.3 [Eucalyptus grandis]
Eucalyptus_camaldulensis_newGene_34743	0.88318	1.48907	0.2218	0.245956	0.216523	0.00210688	-2.10697	PREDICTED: TMV resistance protein N isoform X4 [Eucalyptus grandis]
Gene005261	87.059	54.9649	207.292	150.551	230.692	0.0006874	1.5412	PREDICTED: costars family protein [Eucalyptus grandis]
Eucalyptus_camaldulensis_newGene_55967	16.3126	21.8272	78.3477	54.8141	58.4859	4.51355e-09	1.90145	PREDICTED: mediator of RNA polymerase II transcription subunit 33A isoform X2 [Eucalyptus grandis]
Eucalyptus_camaldulensis_newGene_33578	6.3611	4.55842	15.1488	14.5686	14.75	6.00074e-07	1.52318	PREDICTED: DNA (cytosine-5)-methyltransferase DRM2 [Eucalyptus grandis]
Eucalyptus_camaldulensis_newGene_64674	35.3344	43.2114	16.2545	19.8923	12.1079	0.00491977	-1.16662	hypothetical protein EUGRSUZ_B02314 [Eucalyptus grandis]
Eucalyptus_camaldulensis_newGene_30385	8.24248	115.39	1.68023	3.83949	0.572903	0.00068108	-3.93004	PREDICTED: cationic amino acid transporter 6, chloroplastic [Eucalyptus grandis]
Eucalyptus_camaldulensis_newGene_66435	2.6103	4.54424	19.3779	8.45516	13.0672	0.00317794	1.91675	PREDICTED: uncharacterized protein LOC104432562 isoform X2 [Eucalyptus grandis]
Eucalyptus_camaldulensis_newGene_57606	123.192	155.617	63.2758	79.5243	50.7403	0.00166199	-1.00408	PREDICTED: microtubule-associated protein futsch isoform X18 [Eucalyptus grandis]
Gene007274	2.60085	1.54825	10.2744	7.91604	10.7383	1.7259e-06	2.27471	PREDICTED: ankyrin repeat-containing protein ITN1 [Eucalyptus grandis]
Gene002501	8.17884	11.4089	87.0264	64.3166	117.626	1.89139e-12	3.09138	PREDICTED: protein ESKIMO 1 [Eucalyptus grandis]
Eucalyptus_camaldulensis_newGene_21649	300.34	258.159	34.0463	92.9882	21.1424	0.00319055	-2.25078	PREDICTED: heavy metal-associated isoprenylated plant protein 3 [Eucalyptus grandis]
Eucalyptus_camaldulensis_newGene_60591	29.2014	23.1187	229.781	219.246	284.171	7.96634e-26	3.28582	PREDICTED: endoglucanase 10 [Eucalyptus grandis]
Eucalyptus_camaldulensis_newGene_57271	0	0	1.9773	1.49107	1.254	3.2626e-05	5.14766	hypothetical protein EUGRSUZ_F02996 [Eucalyptus grandis]
Eucalyptus_camaldulensis_newGene_12734	1.59504	3.85185	54.749	57.5085	69.7788	9.12685e-19	4.41786	PREDICTED: transcription factor MYB51 [Eucalyptus grandis]
Eucalyptus_camaldulensis_newGene_52622	62.433	32.9315	0.50647	2.89063	2.18953	6.03447e-06	-3.927	PREDICTED: beta-galactosidase [Eucalyptus grandis]
Gene012423	25.3602	27.0389	93.3346	55.9841	69.1114	1.0314e-05	1.55437	PREDICTED: leucine-rich repeat receptor-like protein kinase TDR [Eucalyptus grandis]
Eucalyptus_camaldulensis_newGene_17177	0	0	14.1916	15.451	15.5258	1.6401e-16	8.03329	hypothetical protein EUGRSUZ_H03353 [Eucalyptus grandis]
Eucalyptus_camaldulensis_newGene_7038	0	0	10.6411	8.07792	1.7593	1.37401e-07	6.21047	PREDICTED: uncharacterized protein LOC104455455 isoform X2 [Eucalyptus grandis]
Eucalyptus_camaldulensis_newGene_18027	0	0	3.13418	2.37443	6.44202	4.41435e-10	6.86397	PREDICTED: acetyl-coenzyme A carboxylase carboxyl transferase subunit alpha, chloroplastic isoform X1 [Eucalyptus grandis]
Gene003221	7.41627	7.58362	71.332	49.7687	76.7227	1.15259e-19	3.18971	PREDICTED: pollen-specific protein SF21 [Eucalyptus grandis]
Eucalyptus_camaldulensis_newGene_3700	2.47196	1.51762	0	0.06002	0	0.00459205	-3.99869	PREDICTED: bifunctional epoxide hydrolase 2 [Eucalyptus grandis]
Eucalyptus_camaldulensis_newGene_64607	35.2405	44.0044	8.40697	15.5182	14.7993	0.00721467	-1.47677	Dihydropyrimidinase [Gossypium arboreum]
Eucalyptus_camaldulensis_newGene_54796	66.4578	178.572	1.34903	20.3396	2.46349	0.00726513	-3.15798	PREDICTED: protein SIEVE ELEMENT OCCLUSION B [Eucalyptus grandis]
Eucalyptus_camaldulensis_newGene_45549	7.93752	9.46075	3.0774	3.58137	1.95534	0.00737327	-1.45126	PREDICTED: calcium-transporting ATPase, endoplasmic reticulum-type [Eucalyptus grandis]
Eucalyptus_camaldulensis_newGene_11204	12.6047	2.87147	0.031074	0.337534	0.845707	0.00310696	-3.551	PREDICTED: uncharacterized protein LOC108959490 [Eucalyptus grandis]
Eucalyptus_camaldulensis_newGene_39033	2.58989	4.00635	28.5755	35.8772	77.4792	1.89072e-08	3.72156	PREDICTED: protein trichome birefringence-like 3 [Eucalyptus grandis]
Eucalyptus_camaldulensis_newGene_12201	0.246545	0.129375	5.64718	2.26913	11.0471	1.26397e-05	4.19165	hypothetical protein EUGRSUZ_B03368 [Eucalyptus grandis]
Gene005654	8.37222	5.30294	18.3026	12.9145	15.5008	0.00563253	1.26786	PREDICTED: ABSCISIC ACID-INSENSITIVE 5-like protein 2 [Eucalyptus grandis]
Eucalyptus_camaldulensis_newGene_75367	0	0	1.66991	2.11314	5.85377	3.26306e-05	5.2519	PREDICTED: isoflavone reductase homolog [Eucalyptus grandis]
Eucalyptus_camaldulensis_newGene_8873	52.1834	38.1661	133.958	96.434	143.046	0.000141074	1.54275	PREDICTED: kinesin-like protein KIN-7K, chloroplastic [Eucalyptus grandis]
Eucalyptus_camaldulensis_newGene_6497	5.49601	4.00501	59.0509	34.4368	52.9577	2.22256e-15	3.37299	hypothetical protein EUGRSUZ_E00490 [Eucalyptus grandis]
Gene001928	4.26246	4.15365	12.713	7.47517	29.4512	0.00637333	1.66891	PREDICTED: uncharacterized protein LOC104414673 [Eucalyptus grandis]
Eucalyptus_camaldulensis_newGene_51077	0	0	1.29764	1.72482	4.36301	6.76793e-06	5.54153	PREDICTED: uncharacterized protein LOC104414364 [Eucalyptus grandis]
Gene010161	6.48037	6.78231	166.412	147.841	208.743	1.81249e-40	4.72899	PREDICTED: DNA-3-methyladenine glycosylase-like isoform X1 [Gossypium hirsutum]
Gene010652	39.6152	44.1771	19.4651	13.3586	10.1445	0.00347425	-1.26584	PREDICTED: probable inactive receptor-like protein kinase At3g56050 [Eucalyptus grandis]
Eucalyptus_camaldulensis_newGene_50309	0	0	1.61517	2.0087	4.65754	2.63376e-05	5.27121	PREDICTED: cellulose synthase A catalytic subunit 2 [UDP-forming] isoform X2 [Eucalyptus grandis]
Eucalyptus_camaldulensis_newGene_45586	10.1916	11.1156	43.3927	20.6763	54.9619	0.00297258	1.92103	PREDICTED: uncharacterized protein LOC104414673 [Eucalyptus grandis]
Eucalyptus_camaldulensis_newGene_57357	6.6636	5.15964	2.69842	1.98969	1.86098	0.00691997	-1.30923	hypothetical protein EUGRSUZ_H00621 [Eucalyptus grandis]
Gene004257	29.751	37.0468	82.7755	59.5539	64.8599	0.000211855	1.13474	PREDICTED: uncharacterized protein LOC104443345 [Eucalyptus grandis]
Eucalyptus_camaldulensis_newGene_39013	7.4289	8.23257	61.1527	51.6846	69.2532	2.27753e-21	3.0173	PREDICTED: protein REDUCED WALL ACETYLATION 1 [Eucalyptus grandis]
Gene013028	0.481794	0.073417	14.2474	9.74045	15.1692	2.37719e-10	4.96787	PREDICTED: dirigent protein 23 [Eucalyptus grandis]
Gene012433	6.93489	8.21732	69.8767	39.0894	67.8234	1.25788e-11	2.98294	PREDICTED: nucleobase-ascorbate transporter 11 isoform X2 [Eucalyptus grandis]
Gene002877	6.8245	7.22988	14.956	13.0214	15.0992	0.000111145	1.12811	PREDICTED: uncharacterized protein LOC104448130 isoform X2 [Eucalyptus grandis]
Gene010131	2.32893	13.8892	1.0898	0.731494	0.752909	0.00764958	-2.68791	PREDICTED: polyprenol reductase 2 isoform X1 [Eucalyptus grandis]
Gene012831	15.7308	19.4177	0.42622	0.582713	0.354964	7.94348e-42	-5.04044	PREDICTED: adenylate isopentenyltransferase 5, chloroplastic isoform X1 [Eucalyptus grandis]
Gene009267	65.1972	59.3275	146.006	138.422	220.73	0.000249685	1.58907	PREDICTED: ras-related protein Rab11A [Eucalyptus grandis]
Gene002633	50.2677	51.14	187.067	128.937	201.379	3.89042e-07	1.85147	hypothetical protein EUGRSUZ_F01847 [Eucalyptus grandis]
Gene009106	6.00536	5.44367	23.3545	11.4108	22.8019	2.53165e-05	2.09386	PREDICTED: uncharacterized membrane protein At4g09580 [Eucalyptus grandis]
Eucalyptus_camaldulensis_newGene_43126	21.7565	16.764	6.07609	8.27108	8.40225	0.00172989	-1.20979	elongation factor 1-alpha [Quercus suber]
Gene010216	21.685	13.6252	62.7017	50.8525	80.5444	1.20676e-08	2.38435	PREDICTED: NADPH:quinone oxidoreductase [Eucalyptus grandis]
Gene004095	9.34083	18.1183	245.309	243.639	167.885	1.61385e-27	4.10815	PREDICTED: inactive receptor-like serine/threonine-protein kinase At2g40270 isoform X2 [Eucalyptus grandis]
Eucalyptus_camaldulensis_newGene_11942	1.69314	0.102991	9.81901	11.92	7.28524	0.00527794	2.96315	PREDICTED: alpha carbonic anhydrase 7 [Eucalyptus grandis]
Gene001349	37.6718	31.0872	12.6247	15.178	9.09903	2.32368e-05	-1.37615	PREDICTED: nucleolar complex protein 3 homolog isoform X1 [Eucalyptus grandis]
Eucalyptus_camaldulensis_newGene_39219	0	0	0.149571	3.85995	4.5676	0.000140726	5.06083	PREDICTED: probable indole-3-pyruvate monooxygenase YUCCA1 [Eucalyptus grandis]
Gene007916	54.229	45.7521	120.753	100.851	124.642	1.09564e-06	1.35716	PREDICTED: transketolase, chloroplastic [Eucalyptus grandis]
Gene009964	17.378	21.0292	6.29054	8.04057	6.4504	1.15007e-10	-1.40522	PREDICTED: non-canonical poly(A) RNA polymerase PAPD7 [Eucalyptus grandis]
Eucalyptus_camaldulensis_newGene_75333	20.1623	18.7262	7.18028	9.5243	8.51719	0.000277244	-1.0904	PREDICTED: LOW QUALITY PROTEIN: transducin beta-like protein 3 [Eucalyptus grandis]
Eucalyptus_camaldulensis_newGene_59253	2.92316	1.64869	9.94668	7.11633	8.5463	0.00157655	1.87658	PREDICTED: ATP-dependent Clp protease ATP-binding subunit CLPT2, chloroplastic [Eucalyptus grandis]
Eucalyptus_camaldulensis_newGene_42693	0	0.261956	0.912885	13.2758	10.487	0.00833797	3.69594	hypothetical protein EUGRSUZ_F00904 [Eucalyptus grandis]
Gene006909	7.39867	51.3978	659.529	477.156	1090.4	1.21946e-06	4.24027	fasciclin-like arabinogalactan protein, partial [Eucalyptus nitens]
Gene011839	11.7569	24.2108	6.1418	5.4066	6.08412	0.00259391	-1.67278	PREDICTED: lipid phosphate phosphatase 2 isoform X1 [Eucalyptus grandis]
Gene002261	0.50566	0.181783	1.13009	1.82591	1.97797	0.00834376	2.14614	PREDICTED: uncharacterized protein LOC104418203 [Eucalyptus grandis]
Gene009050	0.238695	0.125917	2.94475	2.87023	2.01647	2.87702e-19	5.67517	hypothetical protein EUGRSUZ_C00186 [Eucalyptus grandis]
Gene003803	5.60562	7.5493	30.8993	16.362	32.8956	0.000117484	2.06359	PREDICTED: protein trichome birefringence-like 11 [Eucalyptus grandis]
Eucalyptus_camaldulensis_newGene_16453	0.563429	2.46601	68.4641	35.1797	89.1166	2.53367e-11	5.06349	PREDICTED: probable serine/threonine-protein kinase At1g54610 [Eucalyptus grandis]
Eucalyptus_camaldulensis_newGene_69970	2.4987	1.38595	0	0	0	0.00010232	-5.2257	PREDICTED: uncharacterized protein LOC108959237 [Eucalyptus grandis]
Gene006930	0.696842	1.2858	5.79845	6.53347	19.8621	0.00025919	3.1151	PREDICTED: laccase-4 [Eucalyptus grandis]
Eucalyptus_camaldulensis_newGene_27429	14.8734	15.5785	5.93367	7.72988	4.4153	0.00618344	-1.2144	PREDICTED: ATP-dependent Clp protease proteolytic subunit 3, chloroplastic [Eucalyptus grandis]
Eucalyptus_camaldulensis_newGene_6549	0.034105	0.614632	4.36235	4.50987	3.62072	0.00355535	3.12397	PREDICTED: GDSL esterase/lipase At1g28580 [Eucalyptus grandis]
Eucalyptus_camaldulensis_newGene_4442	10.3282	8.24584	2.72501	3.85655	2.34233	0.000455619	-1.50922	PREDICTED: probable pyridoxal 5&apos;-phosphate synthase subunit PDX2 [Eucalyptus grandis]
Gene012105	18.9927	37.487	10.7687	13.9157	7.4528	0.00684595	-1.37267	PREDICTED: uncharacterized Rho GTPase-activating protein At5g61530 [Eucalyptus grandis]
Eucalyptus_camaldulensis_newGene_65291	13.1274	13.9133	26.8327	21.238	31.7658	0.00973041	1.0718	hypothetical protein EUGRSUZ_A02270 [Eucalyptus grandis]
Gene003527	49.4803	76.1674	14.5511	20.9452	5.83323	0.00615478	-1.98236	PREDICTED: enolase 1 isoform X1 [Eucalyptus grandis]
Gene008887	24.1027	16.093	7.27639	10.0594	7.76138	0.0033876	-1.13822	PREDICTED: nucleolar complex protein 2 homolog [Eucalyptus grandis]
Eucalyptus_camaldulensis_newGene_47823	611.581	420.488	30.7401	99.1538	51.1699	4.8011e-06	-2.8471	PREDICTED: beta-galactosidase [Eucalyptus grandis]
Eucalyptus_camaldulensis_newGene_23190	5.95897	3.88465	25.5825	15.3401	35.3334	0.00018481	2.36322	hypothetical protein EUGRSUZ_J02978 [Eucalyptus grandis]
Gene011930	6.14423	11.7891	31.3126	34.9257	41.413	2.7556e-06	2.0961	PREDICTED: probable beta-1,3-galactosyltransferase 2 isoform X1 [Eucalyptus grandis]
Eucalyptus_camaldulensis_newGene_27223	0.170788	0.301827	1.01227	1.55494	4.2168	0.00828736	2.76799	PREDICTED: NAC domain-containing protein 73 [Eucalyptus grandis]
Eucalyptus_camaldulensis_newGene_14620	4.92359	5.79051	13.7347	11.4617	18.4542	0.00265697	1.51299	PREDICTED: pollen-specific protein SF21 isoform X1 [Eucalyptus grandis]
Eucalyptus_camaldulensis_newGene_17144	5.94675	5.87687	0.444973	0.793403	0.716046	1.84099e-06	-2.87123	PREDICTED: abscisic-aldehyde oxidase [Eucalyptus grandis]
Eucalyptus_camaldulensis_newGene_32618	0	0.055133	1.45636	0.543878	4.71005	0.0047563	3.83777	PREDICTED: polygalacturonase At1g48100 [Eucalyptus grandis]
Eucalyptus_camaldulensis_newGene_17430	2.47888	3.46984	0	0	0	4.57019e-06	-5.82958	hypothetical protein EUGRSUZ_F00904 [Eucalyptus grandis]
Eucalyptus_camaldulensis_newGene_51933	12.0802	33.0468	2.92455	3.65481	2.74577	3.31389e-05	-2.6131	hypothetical protein EUGRSUZ_H04140, partial [Eucalyptus grandis]
Eucalyptus_camaldulensis_newGene_27019	2.6171	3.61405	9.50571	10.6846	9.49119	5.68561e-06	1.73599	PREDICTED: brefeldin A-inhibited guanine nucleotide-exchange protein 5 [Eucalyptus grandis]
Gene002782	41.7346	12.4836	184.963	122.616	230.288	0.00014714	2.63448	PREDICTED: stomatal closure-related actin-binding protein 3 [Eucalyptus grandis]
Gene013311	1.15451	0.806498	6.49535	4.20667	5.19531	2.74486e-07	2.35796	PREDICTED: myosin-6 isoform X2 [Eucalyptus grandis]
Gene005982	1.58333	1.75431	28.0019	56.3391	24.711	2.76229e-18	4.3485	PREDICTED: probable pectate lyase 8 [Eucalyptus grandis]
Eucalyptus_camaldulensis_newGene_56269	0	0	2.0157	3.46287	0.8255	1.83669e-05	5.34183	PREDICTED: TMV resistance protein N-like [Eucalyptus grandis]
Eucalyptus_camaldulensis_newGene_1692	0.082431	0.137217	2.9791	3.16268	1.48563	1.40018e-05	3.80378	PREDICTED: uncharacterized protein LOC104454742 isoform X2 [Eucalyptus grandis]
Gene006251	0.198163	0.04833	20.8466	27.2191	14.1971	1.39235e-30	6.98387	PREDICTED: F-box/LRR-repeat protein 3 [Eucalyptus grandis]
Eucalyptus_camaldulensis_newGene_34470	14.5009	4.47133	39.7318	32.3408	43.526	0.00408832	2.00651	PREDICTED: rac-like GTP-binding protein ARAC7 [Eucalyptus grandis]
Eucalyptus_camaldulensis_newGene_27617	5.08474	4.10216	0	0	0	7.78983e-10	-6.99906	hypothetical protein EUGRSUZ_H02120 [Eucalyptus grandis]
Gene008522	3.43746	2.21942	15.966	8.54733	20.4021	0.000112496	2.40052	PREDICTED: protein ALTERED XYLOGLUCAN 4 [Eucalyptus grandis]
Eucalyptus_camaldulensis_newGene_987	0	0.132288	6.92833	2.07147	2.92385	7.52406e-05	4.54953	PREDICTED: disease resistance protein At4g27190 isoform X5 [Eucalyptus grandis]
Eucalyptus_camaldulensis_newGene_3432	0	0	1.83655	2.82532	5.39208	8.23212e-11	7.06836	PREDICTED: F-box/kelch-repeat protein At1g57790-like [Eucalyptus grandis]
Gene006751	40.7763	26.6486	85.4074	51.3204	108.454	0.00600203	1.43852	PREDICTED: MLO-like protein 1 [Eucalyptus grandis]
Gene005679	3.8248	2.1938	8.45839	6.8227	8.5474	0.00676437	1.45423	PREDICTED: uncharacterized protein LOC104446349 [Eucalyptus grandis]
Eucalyptus_camaldulensis_newGene_9672	1.04914	1.46668	3.97782	3.32226	3.31464	0.00191739	1.51185	hypothetical protein EUGRSUZ_J03143 [Eucalyptus grandis]
Gene002373	36.8593	34.637	17.0449	20.112	14.291	0.000528394	-1.04621	hypothetical protein EUGRSUZ_D00264 [Eucalyptus grandis]
Eucalyptus_camaldulensis_newGene_57721	4.0622	1.67964	10.8879	16.0905	17.7006	0.00194153	2.30543	PREDICTED: transcription factor bHLH96 [Eucalyptus grandis]
Gene009580	180.414	110.224	737.647	739.374	1334.23	8.41861e-05	2.39644	hypothetical protein EUGRSUZ_H04112 [Eucalyptus grandis]
Gene005053	24.4003	17.216	8.97758	7.09477	7.66502	0.000908915	-1.06687	PREDICTED: probably inactive leucine-rich repeat receptor-like protein kinase At5g48380 [Eucalyptus grandis]
Gene006605	60.3218	33.4817	5.69566	16.1375	4.53146	0.00966718	-2.14613	hypothetical protein LSAT_6X94260 [Lactuca sativa]
Eucalyptus_camaldulensis_newGene_56144	1.86851	1.55034	7.1755	7.20872	15.7091	0.000413703	2.50747	PREDICTED: auxin-responsive protein SAUR65 [Eucalyptus grandis]
Gene006333	1.69761	7.75854	55.5435	52.7699	77.5805	3.97592e-06	3.5044	hypothetical protein EUGRSUZ_I00305 [Eucalyptus grandis]
Gene010373	14.0503	10.0543	78.873	54.9534	77.885	1.23787e-12	2.60925	PREDICTED: AUGMIN subunit 4 [Eucalyptus grandis]
Eucalyptus_camaldulensis_newGene_4651	3.38577	5.40555	0	0.033511	0	3.66052e-07	-5.88204	PREDICTED: putative disease resistance RPP13-like protein 1 [Eucalyptus grandis]
Eucalyptus_camaldulensis_newGene_37403	61.4487	66.3124	18.2541	25.2553	21.9776	4.72968e-07	-1.42784	hypothetical protein EUGRSUZ_A00909, partial [Eucalyptus grandis]
Gene011574	41.3123	53.5635	90.5701	95.1379	88.3439	7.52553e-06	1.0428	PREDICTED: extradiol ring-cleavage dioxygenase [Eucalyptus grandis]
Eucalyptus_camaldulensis_newGene_59317	3.38404	6.15583	23.2092	14.4431	40.173	0.00155103	2.39426	PREDICTED: probable prolyl 4-hydroxylase 10 [Eucalyptus grandis]
Eucalyptus_camaldulensis_newGene_22919	0	0	8.33097	4.65529	1.29974	1.63142e-08	6.58343	PREDICTED: leucine aminopeptidase 1 [Eucalyptus grandis]
Eucalyptus_camaldulensis_newGene_70372	38.6876	22.0778	129.566	110.554	211.237	2.91536e-05	2.33442	hypothetical protein EUGRSUZ_K01232 [Eucalyptus grandis]
Gene013174	284.301	111.624	0	0	0	2.85609e-33	-11.1066	PREDICTED: uncharacterized protein LOC104441649 [Eucalyptus grandis]
Eucalyptus_camaldulensis_newGene_18783	0	0	0.877657	1.91046	3.81822	0.000376787	4.71625	PREDICTED: GDSL esterase/lipase At2g23540 [Eucalyptus grandis]
Eucalyptus_camaldulensis_newGene_6746	0	0	12.1437	3.62077	8.3069	3.18183e-07	6.01243	PREDICTED: uncharacterized protein LOC104420277 [Eucalyptus grandis]
Eucalyptus_camaldulensis_newGene_42461	0.881297	6.71132	91.2554	45.5607	69.8784	2.47001e-05	3.78176	hypothetical protein EUGRSUZ_K00153 [Eucalyptus grandis]
Gene001309	0.11533	0.055857	0.309479	0.654559	6.90912	0.00907975	3.49391	hypothetical protein EUGRSUZ_G017081, partial [Eucalyptus grandis]
Eucalyptus_camaldulensis_newGene_30226	0	0	2.05485	1.20579	1.26248	6.65843e-11	6.94803	hypothetical protein EUGRSUZ_H04251 [Eucalyptus grandis]
Eucalyptus_camaldulensis_newGene_42857	2.76718	1.89751	11.9574	9.86422	11.4901	5.65292e-07	2.27372	PREDICTED: beta-1,6-galactosyltransferase GALT31A isoform X2 [Eucalyptus grandis]
Eucalyptus_camaldulensis_newGene_16550	1.93276	2.96126	0	0	0	4.62878e-05	-5.38865	hypothetical protein EUGRSUZ_I01593 [Eucalyptus grandis]
Eucalyptus_camaldulensis_newGene_45729	31.9781	40.7985	13.7489	20.2813	12.3262	0.00620942	-1.11734	PREDICTED: cinnamoyl-CoA reductase 1 [Eucalyptus grandis]
Gene001983	16.7659	12.2155	3.98399	5.30467	4.37256	2.36989e-05	-1.53966	PREDICTED: UDP-glucose 4-epimerase GEPI48 [Eucalyptus grandis]
Gene000101	70.3687	65.601	27.4394	28.5015	26.5765	6.24681e-15	-1.17159	PREDICTED: dnaJ protein homolog [Eucalyptus grandis]
Eucalyptus_camaldulensis_newGene_6413	3.71222	5.56514	15.3714	9.50599	11.6987	0.00182092	1.45574	PREDICTED: potassium transporter 2 [Eucalyptus grandis]
Gene006811	19.5631	23.4846	1.90192	6.16144	5.70527	0.00721789	-1.97791	PREDICTED: guanine nucleotide-binding protein subunit beta-2 [Eucalyptus grandis]
Eucalyptus_camaldulensis_newGene_21766	0.668179	2.28999	10.8583	10.8851	10.0127	2.46962e-05	2.76581	PREDICTED: protein DETOXIFICATION 40 [Eucalyptus grandis]
Gene009976	3.95151	4.60951	8.27351	6.27493	10.5218	0.00636453	1.00007	PREDICTED: probable galacturonosyltransferase 3 [Eucalyptus grandis]
Gene004589	23.9654	20.5281	10.0547	8.72305	8.49606	0.000863808	-1.12396	PREDICTED: protein MAK16 homolog A isoform X2 [Eucalyptus grandis]
Gene011438	4.28435	3.02498	15.5687	10.0513	34.2951	0.00219818	2.39066	PREDICTED: GATA transcription factor 2 [Eucalyptus grandis]
Gene000568	8.99091	8.47398	60.2666	36.8746	59.9924	4.72734e-12	2.63357	PREDICTED: probable glycosyltransferase STELLO1 [Eucalyptus grandis]
Gene000108	59.3054	41.4231	4.17204	16.0386	3.07879	0.00795743	-2.36788	PREDICTED: protein RESTRICTED TEV MOVEMENT 3 isoform X3 [Eucalyptus grandis]
Eucalyptus_camaldulensis_newGene_67134	0.09722	0	3.93758	0.714473	7.27987	0.00455813	3.83777	PREDICTED: carotenoid cleavage dioxygenase 7, chloroplastic [Eucalyptus grandis]
Gene013179	0.326854	0.258809	9.0241	10.3048	8.25248	1.55495e-39	4.92995	PREDICTED: probable apyrase 7 [Eucalyptus grandis]
Eucalyptus_camaldulensis_newGene_5193	2.25667	3.51337	0.145286	0.221731	0.190221	0.00149539	-2.74363	hypothetical protein EUGRSUZ_E02215 [Eucalyptus grandis]
Eucalyptus_camaldulensis_newGene_49527	25.5735	14.2469	74.3138	59.7387	165.131	0.00171731	2.29802	UDP-glucuronic acid decarboxylase 1 [Gossypium arboreum]
Eucalyptus_camaldulensis_newGene_51490	11.6919	6.39259	21.8114	24.8239	40.6467	0.00776933	1.71813	PREDICTED: leucine-rich repeat extensin-like protein 6 [Eucalyptus grandis]
Eucalyptus_camaldulensis_newGene_29727	0.430453	0.284364	6.68124	1.9506	1.25913	0.00711718	2.531	PREDICTED: TMV resistance protein N [Eucalyptus grandis]
Eucalyptus_camaldulensis_newGene_28126	10.8466	9.33093	0.655739	1.07001	0.079264	0.000503033	-3.4198	PREDICTED: non-functional NADPH-dependent codeinone reductase 2 [Eucalyptus grandis]
Eucalyptus_camaldulensis_newGene_55489	0	0	0.51947	1.01136	1.23154	5.94511e-05	5.06209	PREDICTED: uncharacterized protein LOC104454827 [Eucalyptus grandis]
Eucalyptus_camaldulensis_newGene_29531	0.196838	1.71028	11.3684	8.50924	31.0076	0.00181757	3.49902	PREDICTED: uncharacterized protein LOC104449411 [Eucalyptus grandis]
Gene009011	4.51037	8.11486	26.7636	19.3848	15.1953	0.000247257	1.76734	PREDICTED: CSC1-like protein At1g32090 [Eucalyptus grandis]
Eucalyptus_camaldulensis_newGene_29398	4.14308	2.57259	7.92769	8.3135	5.19669	5.6003e-05	1.39705	PREDICTED: uncharacterized protein LOC104449906 isoform X1 [Eucalyptus grandis]
Eucalyptus_camaldulensis_newGene_33177	53.4	42.491	507.191	193.915	183.633	2.82148e-05	2.57553	PREDICTED: probable xyloglucan endotransglucosylase/hydrolase protein 23 [Eucalyptus grandis]
Eucalyptus_camaldulensis_newGene_26921	1.75498	2.18647	0.294479	0.302765	0.174202	0.000711249	-2.56275	hypothetical protein EUGRSUZ_B01069 [Eucalyptus grandis]
Gene005744	10.1572	13.3048	5.57699	5.18869	3.3705	0.00625422	-1.19469	PREDICTED: citron Rho-interacting kinase [Eucalyptus grandis]
Gene000564	1.2192	1.12176	6.9053	4.88947	6.76688	5.93318e-12	2.97909	PREDICTED: uncharacterized protein LOC104415043 isoform X1 [Eucalyptus grandis]
Eucalyptus_camaldulensis_newGene_21181	0.307567	0.242505	5.46732	2.20852	1.96356	5.00604e-06	3.25122	PREDICTED: probable leucine-rich repeat receptor-like protein kinase At5g49770 [Eucalyptus grandis]
Eucalyptus_camaldulensis_newGene_35323	0.986783	2.16185	0	0	0	2.50671e-07	-6.34203	PREDICTED: TMV resistance protein N [Eucalyptus grandis]
Gene002188	1.20546	8.93886	0.364254	0.490205	0.212252	0.00107903	-3.14464	PREDICTED: disease resistance protein TAO1-like isoform X2 [Eucalyptus grandis]
Eucalyptus_camaldulensis_newGene_9211	107.73	97.3202	280.261	322.336	367.087	1.88173e-10	1.75038	hypothetical protein EUGRSUZ_G00035 [Eucalyptus grandis]
Gene000696	18.4916	9.99949	0	0.048933	0	5.42711e-15	-7.4837	PREDICTED: uncharacterized protein LOC104428808 isoform X1 [Eucalyptus grandis]
Eucalyptus_camaldulensis_newGene_49215	37.1343	35.3062	105.934	98.4041	110.227	5.39913e-13	1.64935	PREDICTED: kinesin-like protein KIN-4A isoform X1 [Eucalyptus grandis]
Gene003145	37.7745	51.1258	13.6428	18.1535	13.9869	2.82359e-05	-1.35458	PREDICTED: splicing factor 3B subunit 4 [Eucalyptus grandis]
Gene012268	3.92234	4.37745	1.41632	2.02881	1.48391	0.00361523	-1.20586	PREDICTED: pentatricopeptide repeat-containing protein At5g15300 [Eucalyptus grandis]
Gene010089	23.8406	17.1278	41.0267	38.5336	56.8757	0.00512776	1.22188	PREDICTED: NADH dehydrogenase [ubiquinone] 1 alpha subcomplex subunit 8-B [Eucalyptus grandis]
Eucalyptus_camaldulensis_newGene_75097	0	0	0.999589	2.21191	1.8872	6.7419e-08	6.17244	hypothetical protein EUGRSUZ_C03046 [Eucalyptus grandis]
Gene005591	14.3705	13.9749	1.09897	3.14359	0.804746	0.000444925	-2.75556	PREDICTED: uncharacterized protein LOC104418300 [Eucalyptus grandis]
Eucalyptus_camaldulensis_newGene_31673	1.00828	0.171405	9.41056	6.3981	9.87099	2.68225e-05	3.5531	PREDICTED: probable receptor-like serine/threonine-protein kinase At5g57670 [Eucalyptus grandis]
Gene004224	1.90787	3.85921	29.4036	25.461	47.6529	6.05986e-10	3.52221	PREDICTED: laccase-4 [Eucalyptus grandis]
Eucalyptus_camaldulensis_newGene_69040	3.25527	7.38818	31.0378	16.5468	47.9806	0.00161773	2.49488	PREDICTED: serine carboxypeptidase-like [Eucalyptus grandis]
Eucalyptus_camaldulensis_newGene_12419	1.35179	0.939132	0	0	0	9.04849e-05	-5.24283	PREDICTED: ABC transporter F family member 3-like isoform X2 [Eucalyptus grandis]
Eucalyptus_camaldulensis_newGene_72953	0.168232	0	1.67302	23.2042	53.6695	8.91817e-05	5.06635	PREDICTED: subtilisin-like protease SBT2.3 [Eucalyptus grandis]
Eucalyptus_camaldulensis_newGene_58680	2.48514	2.5311	18.1636	7.11514	14.3983	0.000348472	2.36199	hypothetical protein EUGRSUZ_F03638 [Eucalyptus grandis]
Eucalyptus_camaldulensis_newGene_71923	4.65338	2.71098	19.269	12.7968	30.7494	0.000526007	2.45456	hypothetical protein EUGRSUZ_J02978 [Eucalyptus grandis]
Gene008301	3.33135	2.24772	29.0667	26.8165	33.7248	1.2251e-39	3.97213	PREDICTED: uncharacterized protein LOC104442188 [Eucalyptus grandis]
Gene007638	34.6091	50.3213	431.378	248	686.824	1.87178e-08	3.43184	UDP-glucuronic acid decarboxylase 1 [Phaseolus vulgaris]
Eucalyptus_camaldulensis_newGene_73006	2350.25	3838.11	270.578	1023.01	217.329	0.00602319	-2.32712	PREDICTED: uncharacterized protein LOC104433761 [Eucalyptus grandis]
Eucalyptus_camaldulensis_newGene_19461	5.1862	5.2079	13.1843	8.90487	16.5207	0.00680158	1.39165	PREDICTED: protein ABHD18 [Eucalyptus grandis]
Eucalyptus_camaldulensis_newGene_40364	6.54161	4.66475	2.44924	2.64868	1.82901	0.00477075	-1.16688	hypothetical protein EUGRSUZ_I02167 [Eucalyptus grandis]
Eucalyptus_camaldulensis_newGene_67776	9.31934	6.18522	0	0	0	7.44933e-07	-6.12659	hypothetical protein EUGRSUZ_L007781, partial [Eucalyptus grandis]
Eucalyptus_camaldulensis_newGene_29501	20.4699	18.2573	7.16275	9.18976	5.94395	5.72472e-07	-1.27426	PREDICTED: FAD synthase isoform X3 [Eucalyptus grandis]
Gene006134	33.7799	32.6554	11.3142	14.9265	9.40959	5.40703e-09	-1.41312	PREDICTED: uncharacterized protein LOC104418283 isoform X1 [Eucalyptus grandis]
Gene009458	10.5465	11.0585	24.1706	31.6377	34.2279	6.54856e-06	1.59908	hypothetical protein EUGRSUZ_I01139 [Eucalyptus grandis]
Eucalyptus_camaldulensis_newGene_22789	0.311484	0.465024	4.98003	1.37824	2.94786	0.00357284	2.71144	PREDICTED: uncharacterized protein LOC104448042 [Eucalyptus grandis]
Gene000806	0.933839	0.635115	0	0	0.026414	0.00709773	-3.85744	PREDICTED: programmed cell death protein 2-like [Eucalyptus grandis]
Gene007958	3.84395	2.0955	10.8057	12.2854	10.1073	4.84021e-06	1.94626	PREDICTED: uracil-DNA glycosylase, mitochondrial [Eucalyptus grandis]
Eucalyptus_camaldulensis_newGene_31539	8.23439	9.73662	17.0101	15.4978	22.9907	0.00756771	1.12855	PREDICTED: probable beta-1,3-galactosyltransferase 14 [Eucalyptus grandis]
Eucalyptus_camaldulensis_newGene_13253	1.34894	1.03713	9.99851	8.24875	9.14157	3.36114e-25	2.99967	PREDICTED: TMV resistance protein N-like isoform X1 [Eucalyptus grandis]
Eucalyptus_camaldulensis_newGene_27897	1.11228	0.554646	8.56113	8.22401	8.9767	4.36253e-14	3.35423	PREDICTED: BTB/POZ domain-containing protein NPY1 [Eucalyptus grandis]
Gene013051	14.7321	28.7844	3.14489	6.05155	1.87773	0.000640786	-2.27414	PREDICTED: cytochrome P450 714A1 [Eucalyptus grandis]
Eucalyptus_camaldulensis_newGene_25843	0.346877	0.06438	3.07354	0.601471	1.50332	0.00796007	2.82174	PREDICTED: chaperone protein ClpB1 isoform X1 [Eucalyptus grandis]
Gene011337	16.0826	3.38198	0	0.065556	0	6.73292e-06	-5.65924	PREDICTED: xyloglucan endotransglucosylase/hydrolase protein 9 [Eucalyptus grandis]
Eucalyptus_camaldulensis_newGene_59596	0	0	1.9859	0.254824	1.43339	0.00401727	4.07623	hypothetical protein EUGRSUZ_A00742 [Eucalyptus grandis]
Gene010753	100.165	131.41	301.401	231.413	225.429	2.66209e-05	1.2152	PREDICTED: uncharacterized protein LOC104418572 [Eucalyptus grandis]
Gene005890	38.0421	33.3484	300.129	197.666	180.66	8.372e-17	2.7222	hypothetical protein EUGRSUZ_I00321 [Eucalyptus grandis]
Gene005023	1.07294	0.674339	9.29675	2.52553	6.72931	0.00170237	2.65696	PREDICTED: sphinganine C4-monooxygenase 1 [Eucalyptus grandis]
Eucalyptus_camaldulensis_newGene_41453	78.7659	78.3071	154.359	152.331	263.467	0.00664486	1.36014	PREDICTED: cysteine proteinase COT44 [Eucalyptus grandis]
Eucalyptus_camaldulensis_newGene_41680	3.68898	3.88921	29.5046	26.4558	28.4702	1.11345e-35	2.967	PREDICTED: CMP-sialic acid transporter 3 [Eucalyptus grandis]
Eucalyptus_camaldulensis_newGene_9225	0	0	1.26328	1.09111	0.334337	0.000411293	4.67745	hypothetical protein EUGRSUZ_B01834, partial [Eucalyptus grandis]
Gene007581	26.0066	19.6834	72.9776	61.0074	84.0983	1.7526e-06	1.72544	PREDICTED: rac-like GTP-binding protein RHO1 [Eucalyptus grandis]
Gene008234	169.522	187.919	354.526	385.264	605.112	0.00146863	1.43447	PREDICTED: uncharacterized protein LOC104433769 [Eucalyptus grandis]
Gene008495	2.44224	9.05357	21.6644	16.4691	27.4839	0.00462141	2.03474	PREDICTED: uncharacterized protein LOC104450310 [Eucalyptus grandis]
Gene011455	9.7976	14.5826	35.6906	22.6003	21.0539	0.00684436	1.20161	PREDICTED: scarecrow-like protein 21 [Eucalyptus grandis]
Gene010276	2.82015	1.54272	5.60507	7.82744	4.04475	0.00541349	1.46118	PREDICTED: disease resistance protein TAO1 [Eucalyptus grandis]
Eucalyptus_camaldulensis_newGene_28964	2.08185	4.90107	0	0	0	0.000131932	-5.18322	PREDICTED: TMV resistance protein N-like [Eucalyptus grandis]
Eucalyptus_camaldulensis_newGene_20785	1.10418	10.3015	0	0.118911	0.12635	0.00163903	-4.21499	PREDICTED: putative F-box/LRR-repeat protein At3g58880 [Eucalyptus grandis]
Gene008569	10.4749	7.45614	23.6464	16.5383	24.7086	7.99079e-05	1.44625	PREDICTED: protein SPIRRIG [Eucalyptus grandis]
Gene008360	17.6419	17.7527	89.8229	72.4219	133.82	2.12618e-08	2.52794	UDP-glucuronic acid decarboxylase 1 [Gossypium arboreum]
Gene011578	15.0737	37.9521	65.5219	83.4552	80.9437	0.00579006	1.57887	PREDICTED: D-3-phosphoglycerate dehydrogenase 2, chloroplastic [Eucalyptus grandis]
Gene010133	21.6184	21.9369	73.5466	44.0959	114.901	0.00196148	1.88115	PREDICTED: HVA22-like protein i [Eucalyptus grandis]
Gene002872	13.098	7.66507	36.221	21.531	51.832	0.00565957	1.90722	PREDICTED: esterase AGAP003155 [Eucalyptus grandis]
Eucalyptus_camaldulensis_newGene_19836	0.570498	1.83148	10.1063	4.33772	5.80954	0.000129579	2.53748	PREDICTED: uncharacterized protein At1g76070-like [Eucalyptus grandis]
Gene004062	25.7649	29.2245	57.9447	52.9035	59.7973	4.38763e-07	1.14971	PREDICTED: uncharacterized protein LOC104422884 [Eucalyptus grandis]
Gene009111	72.5787	48.3027	17.7646	15.3575	7.41923	0.000211283	-1.96798	PREDICTED: alpha-glucan water dikinase, chloroplastic isoform X2 [Eucalyptus grandis]
Gene007495	7.85944	8.72314	29.1523	35.8377	58.4261	1.9103e-06	2.35628	PREDICTED: probable glycosyltransferase STELLO1 [Eucalyptus grandis]
Eucalyptus_camaldulensis_newGene_26604	6.58873	7.01865	0	0	0	6.69935e-11	-7.24591	PREDICTED: vesicle-associated protein 4-1 [Eucalyptus grandis]
Eucalyptus_camaldulensis_newGene_40233	12.667	7.70488	25.5636	20.4254	22.8025	0.00358653	1.2465	PREDICTED: ubiquitin-conjugating enzyme E2-23 kDa isoform X1 [Eucalyptus grandis]
Gene005822	75.49	59.8388	21.4938	30.5531	17.8409	5.39976e-05	-1.34766	PREDICTED: uncharacterized protein LOC104443819 [Eucalyptus grandis]
Gene012851	36.8838	34.0835	13.241	20.91	14.2997	0.00461706	-1.02871	PREDICTED: nuclear pore complex protein NUP1 isoform X1 [Eucalyptus grandis]
Gene012904	178.518	347.662	53.0417	80.8416	53.4236	4.21834e-05	-1.92019	PREDICTED: inactive beta-amylase 9 isoform X2 [Eucalyptus grandis]
Gene004594	27.9292	57.7228	444.947	374.393	509.971	4.39588e-13	3.27933	PREDICTED: 5-methyltetrahydropteroyltriglutamate--homocysteine methyltransferase [Eucalyptus grandis]
Eucalyptus_camaldulensis_newGene_70738	0	0.100433	1.10493	1.03818	3.3419	0.00447838	3.72104	PREDICTED: phosphatidylinositol 4-phosphate 5-kinase 4 [Eucalyptus grandis]
Eucalyptus_camaldulensis_newGene_47587	24.9437	61.0505	112.944	136.478	141.64	0.00347425	1.64757	hypothetical protein EUGRSUZ_E04308 [Eucalyptus grandis]
Eucalyptus_camaldulensis_newGene_41712	5.84368	17.8827	278.868	246.96	286.877	3.96316e-15	4.4045	cellulose synthase-like protein [Eucalyptus cladocalyx]
Eucalyptus_camaldulensis_newGene_25597	0	0	0.864102	0.227919	0.851283	0.000155289	4.91386	PREDICTED: TMV resistance protein N-like isoform X3 [Eucalyptus grandis]
Gene008764	13.2636	14.092	33.9271	26.1816	50.8565	0.00333626	1.51014	probable beta-1,4-xylosyltransferase IRX10 [Quercus suber]
Gene006041	6.85524	7.1895	21.0622	23.1626	25.0275	2.2161e-11	1.80759	beta-tubulin, partial [Pseudotsuga menziesii]
Gene005304	27.5499	33.4484	7.37884	8.01861	9.5508	1.71513e-08	-1.72967	PREDICTED: uncharacterized protein LOC104414330 isoform X1 [Eucalyptus grandis]
Gene008534	15.8372	15.8113	37.9221	34.087	46.506	1.63574e-05	1.41533	PREDICTED: equilibrative nucleotide transporter 1 [Eucalyptus grandis]
Eucalyptus_camaldulensis_newGene_19196	1.70332	3.54696	36.2142	27.2115	35.6546	4.06878e-15	3.7266	PREDICTED: NAC domain-containing protein 37 isoform X2 [Eucalyptus grandis]
Eucalyptus_camaldulensis_newGene_68670	0	0	1.75179	2.35241	1.48368	1.84135e-05	5.25529	hypothetical protein EUGRSUZ_H00168 [Eucalyptus grandis]
Eucalyptus_camaldulensis_newGene_53910	0	0	1.62357	0.5944	1.48574	2.40463e-06	5.67869	PREDICTED: TMV resistance protein N isoform X2 [Eucalyptus grandis]
Gene006714	135.194	207.103	174.11	87.8463	94.5242	0.000614228	-1.14689	PREDICTED: protein GIGANTEA isoform X1 [Eucalyptus grandis]
Gene003588	5.44084	10.0587	31.9671	16.1311	35.9359	0.00306857	1.88987	PREDICTED: potassium transporter 2 [Eucalyptus grandis]
Gene008734	1.18308	0.997344	7.32365	5.57737	14.7235	3.31389e-05	3.01512	PREDICTED: palmitoyl-protein thioesterase 1 isoform X4 [Eucalyptus grandis]
Gene011449	101.831	83.9265	238.193	201.104	334.395	3.78009e-06	1.44036	PREDICTED: cysteine proteinase COT44 [Eucalyptus grandis]
Eucalyptus_camaldulensis_newGene_45347	0	0	1.28161	0.401702	2.79483	0.00225035	4.25525	PREDICTED: zinc finger CCCH domain-containing protein 62 [Eucalyptus grandis]
Eucalyptus_camaldulensis_newGene_42555	0.986973	0.313966	8.36968	6.84987	7.2481	5.16375e-07	3.34776	PREDICTED: uncharacterized protein LOC104426503 isoform X2 [Eucalyptus grandis]
Eucalyptus_camaldulensis_newGene_11134	0.364938	0.175201	1.67176	1.44275	1.56569	0.00455629	2.15244	hypothetical protein EUGRSUZ_F02885 [Eucalyptus grandis]
Gene009479	10.2102	20.4876	37.5118	57.3218	56.8766	0.000822252	1.77395	hypothetical protein EUGRSUZ_H04138 [Eucalyptus grandis]
Eucalyptus_camaldulensis_newGene_21294	0.735211	3.11898	0	0	0	0.000213697	-5.10634	PREDICTED: NADH--cytochrome b5 reductase 1 [Eucalyptus grandis]
Gene003941	19.7208	7.12632	91.8726	66.7932	28.398	0.00697622	2.12265	PREDICTED: E3 ubiquitin-protein ligase RMA1H1 [Eucalyptus grandis]
Gene001542	2.1192	0.580652	11.4403	8.07958	17.7547	1.00636e-05	2.97159	PREDICTED: LOW QUALITY PROTEIN: serine/threonine-protein kinase BLUS1 [Eucalyptus grandis]
Gene001551	8.3703	4.05006	32.503	22.6526	47.4487	0.000115738	2.44878	hypothetical protein EUGRSUZ_G02747 [Eucalyptus grandis]
Gene000282	4.79363	2.37504	18.5781	12.7917	21.2091	2.81036e-05	2.30821	PREDICTED: G-type lectin S-receptor-like serine/threonine-protein kinase SD3-1 [Eucalyptus grandis]
Eucalyptus_camaldulensis_newGene_2362	0.058669	0	7.36475	0.542177	7.03694	5.62154e-05	4.99803	hypothetical protein EUGRSUZ_H04514 [Eucalyptus grandis]
Eucalyptus_camaldulensis_newGene_57449	22.6632	20.8316	61.429	43.9444	57.8785	1.91363e-05	1.41248	PREDICTED: 3-dehydroquinate synthase, chloroplastic [Eucalyptus grandis]
Gene009978	45.0151	80.6658	406.02	315.503	395.799	4.63317e-11	2.61808	caffeoyl-CoA O-methyltransferase [Eucalyptus camaldulensis]
Gene001083	1.02737	1.19772	4.00126	2.71833	3.86958	0.000183686	1.72651	PREDICTED: uncharacterized protein LOC104425995 [Eucalyptus grandis]
Gene008183	17.5641	15.5828	5.02795	6.53436	3.48928	0.000550993	-1.585	hypothetical protein EUGRSUZ_A02400 [Eucalyptus grandis]
Eucalyptus_camaldulensis_newGene_26252	0	0	1.93455	1.84865	1.18584	3.62572e-10	6.742	PREDICTED: UPF0481 protein At3g47200 [Eucalyptus grandis]
Gene002769	26.2605	25.0272	59.1793	72.8549	46.4528	2.89669e-05	1.29349	hypothetical protein EUGRSUZ_C00632 [Eucalyptus grandis]
Gene011989	0.600805	0.654495	3.72548	1.99113	4.2552	0.00015084	2.03581	hypothetical protein EUGRSUZ_G02511 [Eucalyptus grandis]
Gene005045	141.067	154.54	58.3754	66.9899	28.5404	0.00407718	-1.40347	PREDICTED: SNF1-related protein kinase regulatory subunit gamma-1 [Eucalyptus grandis]
Gene003232	86.224	88.9652	34.9554	52.5414	30.9478	0.00364894	-1.03958	PREDICTED: flowering locus K homology domain [Eucalyptus grandis]
Gene004510	33.2054	31.5708	10.7934	16.8264	8.30025	0.00194506	-1.28074	PREDICTED: transcription factor bHLH63 [Eucalyptus grandis]
Eucalyptus_camaldulensis_newGene_37225	7.96655	10.5444	0.857276	1.56236	0.262516	0.000164313	-2.89628	PREDICTED: probable LRR receptor-like serine/threonine-protein kinase RFK1 isoform X1 [Eucalyptus grandis]
Eucalyptus_camaldulensis_newGene_54199	0	0	3.29402	5.28084	2.15797	1.71624e-08	6.3477	PREDICTED: tyrosine--tRNA ligase 1, cytoplasmic [Eucalyptus grandis]
Eucalyptus_camaldulensis_newGene_41471	6.96983	5.64749	23.1517	16.7997	20.6397	1.18342e-06	1.75047	PREDICTED: uncharacterized protein At4g15545 [Eucalyptus grandis]
Eucalyptus_camaldulensis_newGene_5383	51.8189	45.4188	123.428	86.2359	94.5993	0.000375226	1.14852	hypothetical protein EUGRSUZ_F01847 [Eucalyptus grandis]
Eucalyptus_camaldulensis_newGene_64966	4.71352	8.37375	33.7631	17.4696	25.3178	0.00237698	1.96212	hypothetical protein EUGRSUZ_J00131 [Eucalyptus grandis]
Gene007116	53.211	68.3419	19.5819	27.8279	20.581	2.01998e-05	-1.31008	hypothetical protein EUGRSUZ_F04397 [Eucalyptus grandis]
Eucalyptus_camaldulensis_newGene_4906	0.115507	0	2.58072	1.56777	2.62071	0.00101197	3.83653	hypothetical protein EUGRSUZ_L02477 [Eucalyptus grandis]
Eucalyptus_camaldulensis_newGene_32858	6.36806	3.97114	30.3914	20.741	64.6294	7.49277e-05	2.83159	PREDICTED: triacylglycerol lipase 2 isoform X2 [Eucalyptus grandis]
Gene003934	8.35418	0.310239	136.2	107.735	46.5277	0.00122831	3.66612	PREDICTED: BON1-associated protein 2 [Eucalyptus grandis]
Eucalyptus_camaldulensis_newGene_57968	7.25517	7.20886	26.6851	22.8916	30.9799	7.24361e-09	1.90912	PREDICTED: probable serine/threonine-protein kinase At1g54610 [Eucalyptus grandis]
Eucalyptus_camaldulensis_newGene_22872	7.22908	17.4801	1.63943	2.4404	3.05873	0.00230629	-2.11964	PREDICTED: F-box/LRR-repeat protein At3g26922 [Eucalyptus grandis]
Eucalyptus_camaldulensis_newGene_73121	0.436229	0.215339	2.56096	1.76909	3.42269	0.00144257	2.73489	PREDICTED: metal transporter Nramp2 [Eucalyptus grandis]
Gene004218	64.2041	35.2617	19.6915	16.4341	22.1469	0.00492538	-1.39315	PREDICTED: uncharacterized protein LOC104419290 isoform X2 [Eucalyptus grandis]
Eucalyptus_camaldulensis_newGene_58644	13.6762	6.7091	66.7319	75.0308	108.479	8.02305e-09	3.02969	hypothetical protein EUGRSUZ_B00458 [Eucalyptus grandis]
Gene004489	14.4018	13.691	6.53299	6.49214	3.6263	0.00338452	-1.21494	PREDICTED: LOW QUALITY PROTEIN: DEAD-box ATP-dependent RNA helicase 32 [Eucalyptus grandis]
Gene008882	29.3589	24.2835	4.41681	7.14646	3.89478	7.38883e-08	-2.23208	PREDICTED: uncharacterized protein LOC104443417 [Eucalyptus grandis]
Gene001060	6.06705	16.398	0	0.61665	0.04939	0.00585156	-3.82731	hypothetical protein EUGRSUZ_H04413 [Eucalyptus grandis]
Eucalyptus_camaldulensis_newGene_19249	6.1408	3.61847	0.567211	0.444688	0.594004	2.11847e-05	-2.50455	hypothetical protein EUGRSUZ_G02437 [Eucalyptus grandis]
Gene009144	6.38594	9.09347	3.68931	3.07322	2.21711	0.00099887	-1.30434	PREDICTED: fructose-bisphosphate aldolase-lysine N-methyltransferase, chloroplastic [Eucalyptus grandis]
Eucalyptus_camaldulensis_newGene_48424	0	0	5.33833	0.895398	2.23168	4.8208e-06	5.63256	PREDICTED: uncharacterized protein LOC104452822 [Eucalyptus grandis]
Eucalyptus_camaldulensis_newGene_54429	7.34892	8.89446	0.218833	0	0.100103	2.29671e-05	-4.76358	PREDICTED: protein SCAR2 [Eucalyptus grandis]
Eucalyptus_camaldulensis_newGene_31633	4.81325	8.81975	31.5881	41.1326	28.0918	8.82167e-08	2.27379	PREDICTED: uncharacterized protein LOC104447909 [Eucalyptus grandis]
Eucalyptus_camaldulensis_newGene_1246	8.72594	10.0026	27.64	16.474	31.8539	0.00446983	1.5034	PREDICTED: pyrophosphate--fructose 6-phosphate 1-phosphotransferase subunit beta [Eucalyptus grandis]
Eucalyptus_camaldulensis_newGene_46575	7.29919	7.12565	27.5772	19.5781	35.3384	6.37061e-05	1.98526	PREDICTED: probable leucine-rich repeat receptor-like protein kinase At1g35710 [Eucalyptus grandis]
Eucalyptus_camaldulensis_newGene_29667	0	0	6.74209	9.28147	14.1005	2.1176e-14	7.76258	PREDICTED: uncharacterized protein LOC104437824 isoform X1 [Eucalyptus grandis]
Eucalyptus_camaldulensis_newGene_42301	0.370258	0.122765	7.32491	2.4188	8.59134	1.17209e-05	4.0215	PREDICTED: uncharacterized protein LOC104423366 [Eucalyptus grandis]
Eucalyptus_camaldulensis_newGene_24611	1.95856	10.8614	0	0	0	2.18222e-07	-6.51138	PREDICTED: TMV resistance protein N [Eucalyptus grandis]
Gene009653	30.6112	32.2387	13.1183	12.5645	13.4536	1.58971e-05	-1.05084	PREDICTED: 26S proteasome non-ATPase regulatory subunit 10 [Eucalyptus grandis]
Eucalyptus_camaldulensis_newGene_50389	0.93903	0.737847	0	0	0	0.000350259	-4.92376	PREDICTED: anaphase-promoting complex subunit 1 isoform X4 [Eucalyptus grandis]
Eucalyptus_camaldulensis_newGene_30560	74.0441	39.6382	16.5485	25.5913	14.453	0.0048454	-1.4535	PREDICTED: two-component response regulator ARR6 [Eucalyptus grandis]
Eucalyptus_camaldulensis_newGene_9351	9.3382	3.8838	0	0	0	8.81051e-08	-6.50633	PREDICTED: uncharacterized protein LOC104457395 isoform X2 [Eucalyptus grandis]
Eucalyptus_camaldulensis_newGene_15131	6.21203	1.74554	0.400655	0.519147	0.348796	0.00201631	-2.78184	PREDICTED: zinc finger protein 5 [Eucalyptus grandis]
Eucalyptus_camaldulensis_newGene_23836	0	0	8.68225	1.46565	0.605593	2.25961e-07	6.28348	PREDICTED: uncharacterized protein LOC108954384 [Eucalyptus grandis]
Gene008656	5.22037	4.0941	24.0363	19.3908	48.9176	3.25243e-05	2.63192	PREDICTED: probable polygalacturonase [Eucalyptus grandis]
Eucalyptus_camaldulensis_newGene_42251	0.325848	0.635727	1.408	3.1129	3.66444	0.00933423	2.38603	PREDICTED: probable disease resistance protein At4g27220 [Eucalyptus grandis]
Eucalyptus_camaldulensis_newGene_10961	6.33641	2.80362	0	0	0	0.000205541	-5.07646	PREDICTED: proline-rich receptor-like protein kinase PERK15 [Eucalyptus grandis]
Gene003360	0.627587	2.53318	9.17058	7.63524	5.19155	0.00952633	2.12239	PREDICTED: probable inactive receptor kinase At4g23740 [Eucalyptus grandis]
Eucalyptus_camaldulensis_newGene_6783	0.989025	1.87275	13.7136	5.53206	3.43219	0.00994529	2.32441	PREDICTED: TMV resistance protein N [Eucalyptus grandis]
Gene010078	25.7003	18.9661	34.1332	55.211	48.0181	0.00806331	1.11986	PREDICTED: protein ASPARTIC PROTEASE IN GUARD CELL 2 [Eucalyptus grandis]
Gene000125	1.28298	0.736162	9.66039	8.59417	4.65482	3.62346e-08	2.90614	PREDICTED: uncharacterized protein LOC104429717 [Eucalyptus grandis]
Eucalyptus_camaldulensis_newGene_38186	1.22712	1.05404	0	0	0	0.000723999	-4.73624	PREDICTED: uncharacterized protein LOC104428099 [Eucalyptus grandis]
Eucalyptus_camaldulensis_newGene_75403	53.756	57.2089	23.0432	20.7608	14.764	1.94851e-06	-1.39655	hypothetical protein EUGRSUZ_C01716 [Eucalyptus grandis]
Gene008489	73.6022	61.8537	154.527	156.909	241.184	3.13111e-10	1.59365	PREDICTED: chorismate synthase, chloroplastic [Eucalyptus grandis]
Gene000660	4.82701	8.57739	28.1439	35.9922	36.8985	3.84296e-16	2.84152	hypothetical protein EUGRSUZ_I02404 [Eucalyptus grandis]
Eucalyptus_camaldulensis_newGene_48108	0	0	13.8357	2.14988	3.88286	4.04742e-06	5.69028	PREDICTED: uncharacterized protein LOC104436400 isoform X2 [Eucalyptus grandis]
Gene003135	9.009	30.3422	185.002	195.656	267.948	1.79038e-07	3.36853	PREDICTED: uncharacterized protein LOC104427850 [Eucalyptus grandis]
Eucalyptus_camaldulensis_newGene_24961	0.174867	0.369831	3.04867	4.26858	3.0012	2.19068e-10	3.51006	hypothetical protein VITISV_002888 [Vitis vinifera]
Gene010968	39.3059	49.7407	12.1692	21.9982	10.7537	0.00390944	-1.42983	PREDICTED: putative glucose-6-phosphate 1-epimerase [Eucalyptus grandis]
Gene003781	9.61257	5.09556	34.9452	26.6274	39.7069	5.84712e-07	2.24212	PREDICTED: coatomer subunit gamma [Eucalyptus grandis]
Gene008579	1.6657	1.35403	35.0654	24.1265	96.7136	2.62639e-10	4.74016	PREDICTED: UDP-glucose 6-dehydrogenase 1 [Eucalyptus grandis]
Eucalyptus_camaldulensis_newGene_20032	2.74978	2.88491	0	0	0	0.0025907	-4.35857	PREDICTED: uncharacterized protein LOC104451021 isoform X2 [Eucalyptus grandis]
Gene004709	3.15993	1.36361	14.6855	10.9441	44.4608	0.000248314	3.20522	PREDICTED: phosphatidylinositol 3,4,5-trisphosphate 3-phosphatase and protein-tyrosine-phosphatase PTEN2A [Eucalyptus grandis]
Gene008298	18.571	21.5012	5.92251	6.73603	4.24684	1.35398e-09	-1.78392	PREDICTED: B-box zinc finger protein 22 [Eucalyptus grandis]
Gene004176	4.1154	2.96668	17.0898	15.9407	13.0546	2.15148e-17	2.27041	PREDICTED: uncharacterized protein At1g04910 [Eucalyptus grandis]
Eucalyptus_camaldulensis_newGene_48124	4.00045	2.07221	14.3842	12.8912	27.779	0.000320571	2.54618	PREDICTED: kinesin-like protein KIN-13B [Eucalyptus grandis]
Gene007092	14.5139	8.73719	41.6066	43.1151	49.8225	5.52645e-07	2.0127	PREDICTED: Golgi apparatus membrane protein-like protein ECHIDNA [Eucalyptus grandis]
Eucalyptus_camaldulensis_newGene_4380	0.02153	0.023393	0.970514	5.47318	0.512257	3.1545e-05	4.81384	hypothetical protein EUGRSUZ_B03592 [Eucalyptus grandis]
Eucalyptus_camaldulensis_newGene_44776	20.4709	5.07037	82.4593	44.4655	80.8009	0.00439102	2.33884	PREDICTED: chalcone--flavonone isomerase isoform X2 [Eucalyptus grandis]
Gene012699	16.8316	25.3341	73.656	69.4395	77.9954	4.78616e-08	1.88471	PREDICTED: uncharacterized protein LOC104442890 [Eucalyptus grandis]
Eucalyptus_camaldulensis_newGene_28892	1.89158	0.765964	0	0	0	0.000684934	-4.7729	hypothetical protein EUGRSUZ_A02334 [Eucalyptus grandis]
Gene002172	6.88453	33.9687	274.775	257.938	340.106	8.34642e-07	3.64211	caffeic O-methyltransferase 1 [Eucalyptus camaldulensis]
Gene001115	18.2213	50.612	787.122	761.276	1161.95	1.0757e-15	4.59672	PREDICTED: glucuronoxylan 4-O-methyltransferase 1 [Eucalyptus grandis]
Gene005492	4.18201	4.61691	20.2974	13.037	29.0793	5.10823e-05	2.27101	PREDICTED: uncharacterized protein LOC104433516 [Eucalyptus grandis]
Eucalyptus_camaldulensis_newGene_34861	0.166819	2.55699	14.4454	16.9992	31.0163	0.00158875	3.38691	PREDICTED: quinone oxidoreductase PIG3 [Eucalyptus grandis]
Eucalyptus_camaldulensis_newGene_38904	2.47214	1.99229	9.15421	9.55763	11.6184	3.12086e-07	2.30093	PREDICTED: uncharacterized protein LOC104447811 isoform X1 [Eucalyptus grandis]
Eucalyptus_camaldulensis_newGene_40698	2.83822	2.33406	0.196317	0.535662	0.191129	0.000662509	-2.68295	PREDICTED: nuclear pore complex protein NUP98A-like [Eucalyptus grandis]
Eucalyptus_camaldulensis_newGene_25736	44.1626	44.8266	6.94601	7.58684	4.52284	1.77572e-18	-2.67689	PREDICTED: uncharacterized protein LOC104423116 [Eucalyptus grandis]
Eucalyptus_camaldulensis_newGene_66676	4.57589	0.505812	33.021	29.4227	49.1047	0.000337009	3.45211	hypothetical protein MPER_06203, partial [Moniliophthora perniciosa FA553]
Gene012441	1.25564	1.85083	14.0878	12.1615	21.3956	5.50484e-09	3.30504	hypothetical protein EUGRSUZ_B02374 [Eucalyptus grandis]
Eucalyptus_camaldulensis_newGene_560	0.659002	0.470054	10.4265	5.50191	14.2538	2.20783e-09	3.85956	PREDICTED: histone-lysine N-methyltransferase ATX4 isoform X5 [Eucalyptus grandis]
Gene001824	4.44427	4.29121	9.63099	6.57747	8.45151	0.00412815	1.04116	PREDICTED: probable RNA helicase SDE3 [Eucalyptus grandis]
Eucalyptus_camaldulensis_newGene_30952	46.8626	55.9538	483.47	446.864	464.252	7.93331e-70	3.2654	4-coumarate:CoA ligase, partial [Eucalyptus globulus]
Eucalyptus_camaldulensis_newGene_29632	35.6566	32.9477	13.2752	15.6855	11.0179	4.8208e-06	-1.25535	PREDICTED: DEAD-box ATP-dependent RNA helicase 51 [Eucalyptus grandis]
Eucalyptus_camaldulensis_newGene_21100	1.51274	0.469767	15.2533	13.6077	34.0758	2.50956e-06	4.02818	PREDICTED: probable inactive purple acid phosphatase 16 isoform X2 [Eucalyptus grandis]
Eucalyptus_camaldulensis_newGene_21456	3.07903	5.21712	0.944829	0.583354	0.495267	0.00415216	-2.30377	PREDICTED: protein HHL1, chloroplastic [Eucalyptus grandis]
Eucalyptus_camaldulensis_newGene_15645	0	0	8.20897	7.91747	14.719	2.02439e-13	7.50883	PREDICTED: uncharacterized protein LOC104432797 [Eucalyptus grandis]
Eucalyptus_camaldulensis_newGene_49281	3.51149	7.01804	63.3312	40.3903	41.1894	1.09422e-09	3.16714	hypothetical protein EUGRSUZ_F03419 [Eucalyptus grandis]
Eucalyptus_camaldulensis_newGene_63849	0.702678	3.77814	63.6583	48.0155	80.5912	1.35355e-08	4.48287	hypothetical protein EUGRSUZ_F01595 [Eucalyptus grandis]
Eucalyptus_camaldulensis_newGene_37170	4.17426	4.95143	9.70211	10.9873	13.2908	0.000619239	1.394	PREDICTED: protein SET DOMAIN GROUP 41 isoform X2 [Eucalyptus grandis]
Eucalyptus_camaldulensis_newGene_5686	1.83267	1.95687	0	0	0	0.000141238	-5.1363	PREDICTED: toll/interleukin-1 receptor-like protein [Eucalyptus grandis]
Gene001504	35.6062	30.2573	13.9951	14.5846	8.36183	0.000677354	-1.31288	PREDICTED: probable ran guanine nucleotide release factor [Eucalyptus grandis]
Eucalyptus_camaldulensis_newGene_11327	7.80476	6.36363	0.390535	0.183932	0.04356	1.44853e-07	-4.411	hypothetical protein EUGRSUZ_G01411 [Eucalyptus grandis]
Eucalyptus_camaldulensis_newGene_44967	0	0	3.51965	2.78066	3.12353	1.82971e-09	6.5419	PREDICTED: alpha-crystallin domain-containing protein 22.3 [Eucalyptus grandis]
Gene010108	17.0735	30.2817	171.641	193.056	99.5038	4.38752e-10	2.85185	PREDICTED: galactinol synthase 1 [Eucalyptus grandis]
Eucalyptus_camaldulensis_newGene_22453	3.37469	3.5826	12.1508	10.6419	10.3344	8.2565e-11	1.74911	PREDICTED: protein UPSTREAM OF FLC [Eucalyptus grandis]
Eucalyptus_camaldulensis_newGene_13606	4.89198	6.82337	0	0.190525	0	0.00776445	-3.89731	PREDICTED: toll/interleukin-1 receptor-like protein [Eucalyptus grandis]
Eucalyptus_camaldulensis_newGene_67314	24.2538	17.6547	3.98173	6.13734	3.65503	7.06419e-05	-2.01336	PREDICTED: uncharacterized protein LOC108953953 isoform X1 [Eucalyptus grandis]
Gene007325	5.79362	8.77118	1.44033	1.82703	0.347379	0.00472102	-2.43959	PREDICTED: bifunctional riboflavin kinase/FMN phosphatase isoform X1 [Eucalyptus grandis]
Gene001869	46.5831	54.2904	22.2027	18.3684	15.9074	0.000191425	-1.40707	PREDICTED: uncharacterized protein LOC104421763 [Eucalyptus grandis]
Gene005977	3.09423	6.43409	1.35774	1.57234	1.44686	0.00795743	-1.53465	PREDICTED: uncharacterized protein LOC104436653 isoform X2 [Eucalyptus grandis]
Gene005923	36.7801	24.7874	7.35843	6.0108	6.14854	4.87305e-10	-2.043	PREDICTED: serine/threonine-protein kinase AtPK1/AtPK6 [Eucalyptus grandis]
Eucalyptus_camaldulensis_newGene_27656	16.9048	32.427	5.48932	7.30906	4.37557	7.06419e-05	-1.86997	PREDICTED: uncharacterized protein At1g51745 isoform X1 [Eucalyptus grandis]
Eucalyptus_camaldulensis_newGene_26990	1.1414	0.379547	3.13333	2.61312	4.79072	0.00842102	2.13896	PREDICTED: beta-hexosaminidase 2 [Eucalyptus grandis]
Gene009450	19.6174	73.791	5.84172	5.0653	2.71705	3.31181e-05	-3.04235	hypothetical protein EUGRSUZ_F00467 [Eucalyptus grandis]
Eucalyptus_camaldulensis_newGene_25430	2.42019	1.20858	7.5994	4.452	13.8498	0.00641329	2.19479	PREDICTED: putative kinase-like protein TMKL1 [Eucalyptus grandis]
Gene002395	0.792116	0.336647	2.84317	4.36861	1.99774	0.00102635	2.34521	hypothetical protein EUGRSUZ_J01308 [Eucalyptus grandis]
Eucalyptus_camaldulensis_newGene_74754	9.22317	11.5416	34.0778	17.477	28.1897	0.00509421	1.41983	PREDICTED: kinesin KP1 [Eucalyptus grandis]
Eucalyptus_camaldulensis_newGene_40820	29.3695	44.4301	10.0916	15.3633	7.3547	0.00155612	-1.61139	PREDICTED: uncharacterized protein LOC104440969 isoform X1 [Eucalyptus grandis]
Gene003683	6.47627	6.23352	3.54523	2.80295	2.02936	0.00427136	-1.06284	hypothetical protein EUGRSUZ_I02081 [Eucalyptus grandis]
Eucalyptus_camaldulensis_newGene_33417	1.97082	2.2271	0	0	0	1.7909e-06	-5.97101	hypothetical protein EUGRSUZ_G00041 [Eucalyptus grandis]
Eucalyptus_camaldulensis_newGene_6477	14.7233	15.3993	5.19205	6.42274	3.94884	0.000136363	-1.30579	PREDICTED: uncharacterized protein LOC104453206 [Eucalyptus grandis]
Eucalyptus_camaldulensis_newGene_63876	3.91976	4.33678	43.6708	24.6416	36.019	7.14387e-12	3.07936	hypothetical protein EUGRSUZ_E00490 [Eucalyptus grandis]
Eucalyptus_camaldulensis_newGene_54574	5.08168	5.99191	49.9702	18.9135	55.8299	3.31181e-05	2.8349	hypothetical protein EUGRSUZ_I02494 [Eucalyptus grandis]
Eucalyptus_camaldulensis_newGene_30738	1.23998	7.42213	55.9674	49.8061	34.2006	9.52428e-05	3.20615	PREDICTED: protein ODORANT1 [Eucalyptus grandis]
Gene011034	7.09908	5.57107	33.4563	23.4624	35.5662	7.25244e-10	2.33603	PREDICTED: transmembrane protein 87B [Eucalyptus grandis]
Eucalyptus_camaldulensis_newGene_17777	15.221	19.2702	6.11157	6.33634	6.37547	1.63327e-05	-1.32639	hypothetical protein EUGRSUZ_F03529 [Eucalyptus grandis]
Gene002732	27.3164	1.26796	254.736	220.489	758.317	0.000542065	3.95825	PREDICTED: germin-like protein subfamily 3 member 2 [Eucalyptus grandis]
Eucalyptus_camaldulensis_newGene_18795	8.25744	15.0511	1.43346	2.36952	2.04123	0.00027001	-2.32798	hypothetical protein EUGRSUZ_G03213 [Eucalyptus grandis]
Gene011319	12.2836	15.0441	33.7693	27.0508	19.6526	0.00705975	1.03079	PREDICTED: probable protein S-acyltransferase 7 [Eucalyptus grandis]
Eucalyptus_camaldulensis_newGene_24090	1.12623	0.403108	4.32961	7.83521	7.27528	0.000138676	2.88833	hypothetical protein EUGRSUZ_B01830 [Eucalyptus grandis]
Eucalyptus_camaldulensis_newGene_1712	0	0	1.31466	1.80912	2.10297	1.98381e-07	5.98212	hypothetical protein EUGRSUZ_H01492 [Eucalyptus grandis]
Eucalyptus_camaldulensis_newGene_12071	0	0	1.04015	2.51624	0.67845	2.15717e-05	5.25432	uncharacterized vacuolar membrane protein YML018C isoform X3 [Quercus suber]
Eucalyptus_camaldulensis_newGene_41817	10.7727	7.35745	29.6769	24.6939	45.9109	0.000352422	1.93311	PREDICTED: uncharacterized protein LOC104450737 [Eucalyptus grandis]
Eucalyptus_camaldulensis_newGene_34429	29.7666	24.0689	11.9029	14.565	10.5861	0.00014891	-1.01654	PREDICTED: ubiquitin carboxyl-terminal hydrolase 25 [Eucalyptus grandis]
Gene004516	136.158	76.9447	467.092	481.119	664.822	5.53661e-05	2.13859	PREDICTED: subtilisin-like protease SBT1.6 [Eucalyptus grandis]
Gene000436	47.2768	63.5658	20.3163	27.7268	13.787	0.00397054	-1.30532	PREDICTED: protein YLS9 [Eucalyptus grandis]
Gene007954	59.8838	70.8693	20.4886	33.3392	16.108	0.00225035	-1.36742	PREDICTED: LOW QUALITY PROTEIN: digalactosyldiacylglycerol synthase 1, chloroplastic [Eucalyptus grandis]
Eucalyptus_camaldulensis_newGene_13993	1.33088	1.2568	5.07636	4.4248	6.26306	1.48948e-05	2.0649	PREDICTED: acetyl-coenzyme A carboxylase carboxyl transferase subunit alpha, chloroplastic [Eucalyptus grandis]
Eucalyptus_camaldulensis_newGene_27118	2.34318	1.00155	8.6737	6.55503	31.9469	0.00548314	2.88193	PREDICTED: thioredoxin H-type [Eucalyptus grandis]
Eucalyptus_camaldulensis_newGene_1942	8.70733	13.1398	2.78425	3.36648	2.7986	4.89335e-05	-1.62073	PREDICTED: probable 28S rRNA (cytosine(4447)-C(5))-methyltransferase [Eucalyptus grandis]
Eucalyptus_camaldulensis_newGene_69805	93.0415	113.371	42.5653	45.1417	22.1927	0.00290146	-1.3583	hypothetical protein EUGRSUZ_F04068 [Eucalyptus grandis]
Eucalyptus_camaldulensis_newGene_24335	1.82702	0.481174	0	0	0	0.000312448	-4.99629	PREDICTED: protein BONZAI 3 isoform X1 [Eucalyptus grandis]
Gene008109	2.88852	3.15988	0.356842	0.626243	0.393972	1.11106e-05	-2.35661	PREDICTED: 8-amino-7-oxononanoate synthase [Eucalyptus grandis]
Gene009398	2.81425	1.78941	5.73778	5.40402	4.63311	0.00328383	1.07649	PREDICTED: uncharacterized protein LOC104433013 [Eucalyptus grandis]
Gene008736	3.73028	2.84258	18.7403	9.00936	10.7082	6.00511e-06	1.85283	auxin:hydrogen symporter, putative [Ricinus communis]
Eucalyptus_camaldulensis_newGene_30877	0.220909	0.112194	2.40095	0.837096	1.54606	0.00554057	2.78542	--
Eucalyptus_camaldulensis_newGene_7904	14.5838	7.88546	56.0029	30.1285	58.4676	0.000381791	2.1183	PREDICTED: ACT domain-containing protein ACR8 [Eucalyptus grandis]
Eucalyptus_camaldulensis_newGene_17015	7.34171	6.22204	70.2996	42.324	83.8135	2.24305e-12	3.27847	hypothetical protein EUGRSUZ_D00184 [Eucalyptus grandis]
Gene013310	0.915986	0.908557	6.55741	3.20306	3.46422	0.00127545	2.21098	PREDICTED: myosin-6 isoform X2 [Eucalyptus grandis]
Eucalyptus_camaldulensis_newGene_17956	3.61062	2.89424	0	0	0	1.58762e-16	-8.36454	PREDICTED: probable disease resistance protein At4g27220 [Eucalyptus grandis]
Eucalyptus_camaldulensis_newGene_30387	1.2896	1.04618	10.7803	4.08245	10.0804	0.000958745	2.6784	hypothetical protein EUGRSUZ_F00721 [Eucalyptus grandis]
Eucalyptus_camaldulensis_newGene_39593	6.17363	5.41392	17.5346	12.847	20.4744	0.000177484	1.55146	PREDICTED: beta-1,6-galactosyltransferase GALT31A isoform X1 [Eucalyptus grandis]
Gene009195	1.83564	1.24727	6.2307	7.47463	5.38347	1.8093e-05	2.05191	PREDICTED: nuclear transcription factor Y subunit C-3 [Eucalyptus grandis]
Gene009328	33.7954	25.2205	8.93568	9.03622	5.25664	6.9319e-08	-1.78838	PREDICTED: CO(2)-response secreted protease [Eucalyptus grandis]
Eucalyptus_camaldulensis_newGene_14467	0.701385	0	9.1944	6.76238	14.854	0.00790552	3.51164	PREDICTED: alpha-glucosidase [Eucalyptus grandis]
Gene002114	26.6739	21.5427	52.9042	38.8632	63.6097	0.00866965	1.19148	PREDICTED: palmitoyl-acyl carrier protein thioesterase, chloroplastic [Eucalyptus grandis]
Eucalyptus_camaldulensis_newGene_4368	18.9121	14.3272	45.304	36.5997	47.3534	1.92988e-05	1.42029	hypothetical protein EUGRSUZ_E02482 [Eucalyptus grandis]
Eucalyptus_camaldulensis_newGene_13954	5.68887	9.12085	22.7626	18.9322	22.9707	1.12424e-06	1.83604	PREDICTED: F-box/kelch-repeat protein At1g67480 [Eucalyptus grandis]
Gene009837	6.65929	10.0715	30.0292	22.7695	22.3673	4.50502e-06	1.80525	PREDICTED: protein REVEILLE 2 [Eucalyptus grandis]
Eucalyptus_camaldulensis_newGene_3993	2.49311	0.40411	12.2481	9.2905	6.54541	0.00776445	2.47657	PREDICTED: cellulose synthase-like protein D2 [Eucalyptus grandis]
Gene004887	22.1994	19.0539	47.2519	32.8357	42.9677	7.02811e-05	1.28718	PREDICTED: uncharacterized protein LOC104421236 [Eucalyptus grandis]
Gene004698	0.415323	0.53135	0.026323	0.046598	0.020167	4.47464e-05	-3.40154	hypothetical protein EUGRSUZ_J00810 [Eucalyptus grandis]
Gene004332	9.0542	7.10575	21.9529	18.9451	30.3365	0.000228239	1.63879	PREDICTED: LAG1 longevity assurance homolog 2 [Eucalyptus grandis]
Eucalyptus_camaldulensis_newGene_5432	65.3521	100.349	11.8064	20.5065	6.24483	6.24277e-05	-2.47247	PREDICTED: transcription factor MYB1R1 [Eucalyptus grandis]
Gene011759	2.28325	2.25215	4.93415	4.40616	4.82529	2.20748e-05	1.09968	PREDICTED: uncharacterized protein LOC104456987 isoform X1 [Eucalyptus grandis]
Eucalyptus_camaldulensis_newGene_68495	0.550538	2.96063	23.003	10.1915	28.6031	0.000380138	3.27345	PREDICTED: probable cellulose synthase A catalytic subunit 9 [UDP-forming] [Eucalyptus grandis]
Eucalyptus_camaldulensis_newGene_26744	2.17407	4.12993	9.53494	10.7514	21.5065	0.00312641	2.08968	PREDICTED: 4-hydroxy-tetrahydrodipicolinate synthase, chloroplastic [Eucalyptus grandis]
Eucalyptus_camaldulensis_newGene_71249	12.9473	11.4323	177.457	195.602	321.348	1.01754e-22	4.24845	PREDICTED: probable beta-D-xylosidase 2 [Eucalyptus grandis]
Eucalyptus_camaldulensis_newGene_42264	24.9515	6.80337	157.935	87.558	182.722	4.55461e-05	3.03654	PREDICTED: protein EXORDIUM [Eucalyptus grandis]
Eucalyptus_camaldulensis_newGene_17839	1.55231	1.89053	23.7546	13.179	23.5144	2.66506e-07	2.6982	PREDICTED: uncharacterized protein LOC104422595 [Eucalyptus grandis]
Eucalyptus_camaldulensis_newGene_64987	46.8095	20.597	121.555	114.36	153.527	0.000353539	1.97931	PREDICTED: secretory carrier-associated membrane protein 4 isoform X1 [Eucalyptus grandis]
Eucalyptus_camaldulensis_newGene_8373	5.29327	9.59435	171.278	139.673	261.407	2.94806e-20	4.62095	PREDICTED: probable beta-1,4-xylosyltransferase IRX9 [Eucalyptus grandis]
Gene002431	68.4343	63.8786	23.7755	30.396	19.1456	5.12242e-06	-1.3272	PREDICTED: LOW QUALITY PROTEIN: protein LTV1 homolog [Eucalyptus grandis]
Gene002739	3.599	2.49722	23.6071	24.4762	26.9501	5.70445e-17	3.13375	PREDICTED: probable methyltransferase PMT23 [Nicotiana tomentosiformis]
Eucalyptus_camaldulensis_newGene_4770	3.40618	0.235012	72.6133	50.6391	6.1961	0.00294522	3.58429	PREDICTED: uncharacterized protein LOC104430351 [Eucalyptus grandis]
Eucalyptus_camaldulensis_newGene_39513	0	0	0.700801	0.805472	0.949894	6.76638e-06	5.43254	PREDICTED: zinc finger protein ZAT9 [Eucalyptus grandis]
Eucalyptus_camaldulensis_newGene_60912	0.041008	0.232432	2.22315	6.16106	0.514196	0.00278425	3.51072	PREDICTED: oxalate--CoA ligase [Eucalyptus grandis]
Gene001578	4.61374	1.29882	24.0618	13.8842	24.5562	0.000139286	2.76044	PREDICTED: probable protein ABIL5 [Eucalyptus grandis]
Gene000061	4.67478	3.35513	12.4521	10.3469	10.1611	3.27331e-06	1.51188	hypothetical protein EUGRSUZ_F03500 [Eucalyptus grandis]
Gene006105	41.4839	29.0818	12.5793	17.7854	12.4567	0.00284405	-1.19167	PREDICTED: uncharacterized protein At3g03773 [Eucalyptus grandis]
Eucalyptus_camaldulensis_newGene_73882	0.556663	0.777645	14.559	16.3136	11.7751	7.26642e-23	4.35733	PREDICTED: deoxyuridine 5&apos;-triphosphate nucleotidohydrolase-like [Lupinus angustifolius]
Gene010110	213.455	258.698	97.6862	68.3124	68.6149	1.10538e-07	-1.53459	PREDICTED: selenium-binding protein 1 [Eucalyptus grandis]
Eucalyptus_camaldulensis_newGene_49958	0	0	5.10055	0.551192	14.6461	0.00233406	4.29704	PREDICTED: uncharacterized protein LOC104442188 [Eucalyptus grandis]
Gene010114	13.1188	2.43066	38.5408	29.2159	83.3221	0.00835216	2.51103	PREDICTED: dihydroflavonol-4-reductase [Eucalyptus grandis]
Eucalyptus_camaldulensis_newGene_146	1.7078	1.61814	0	0	0	0.00343625	-4.26502	hypothetical protein EUGRSUZ_C02584 [Eucalyptus grandis]
Eucalyptus_camaldulensis_newGene_41695	0.103234	0.329286	2.79028	1.02273	2.49002	0.00324846	2.90326	PREDICTED: uncharacterized protein LOC104424629 [Eucalyptus grandis]
Gene005959	3.16073	3.54943	10.7553	8.1399	12.8684	2.32672e-05	1.7448	PREDICTED: small G protein signaling modulator 1 isoform X2 [Eucalyptus grandis]
Eucalyptus_camaldulensis_newGene_34416	2.24905	2.39654	35.5238	12.3046	22.2406	1.05665e-07	3.03162	sucrose synthase, partial [Glycine max]
Eucalyptus_camaldulensis_newGene_26329	2.5876	3.11322	12.7308	20.1546	16.7575	2.8861e-10	2.57637	PREDICTED: TMV resistance protein N-like [Eucalyptus grandis]
Gene001421	82.8343	100.222	28.0159	27.2366	7.48724	0.00448244	-1.93634	PREDICTED: ribosome-binding factor PSRP1, chloroplastic [Eucalyptus grandis]
Gene009371	35.9474	40.7827	18.6475	19.559	16.3212	2.23092e-13	-1.08589	PREDICTED: diphthamide biosynthesis protein 2 [Eucalyptus grandis]
Gene003554	11.2348	6.88847	41.8828	32.9132	55.3351	4.40275e-05	2.00846	PREDICTED: F-box/kelch-repeat protein At5g42350 [Eucalyptus grandis]
Eucalyptus_camaldulensis_newGene_31343	1.73775	5.60458	0.072927	0.240883	0.161054	9.09595e-05	-3.82738	PREDICTED: protein SUPPRESSOR OF npr1-1, CONSTITUTIVE 1-like [Eucalyptus grandis]
Gene011375	43.3777	9.54641	78.5401	71.1935	214.203	0.00362539	2.45041	PREDICTED: glucan endo-1,3-beta-glucosidase 11 [Eucalyptus grandis]
Gene006769	20.2578	22.2646	44.9823	39.2504	60.0471	0.00507499	1.14068	PREDICTED: CSC1-like protein At1g32090 [Eucalyptus grandis]
Eucalyptus_camaldulensis_newGene_17184	27.2069	30.7529	128.993	115.343	177.182	1.47407e-10	2.35191	PREDICTED: probable glucuronoxylan glucuronosyltransferase IRX7 [Eucalyptus grandis]
Gene001776	0	0	2.1032	4.09696	2.78007	1.09103e-12	7.40963	PREDICTED: uncharacterized protein LOC104447241 [Eucalyptus grandis]
Eucalyptus_camaldulensis_newGene_41564	275.479	328.044	1173.59	812.479	1921.12	0.000100755	2.15285	PREDICTED: tubulin alpha chain [Eucalyptus grandis]
Eucalyptus_camaldulensis_newGene_1844	113.607	104.878	40.0129	59.4706	40.779	0.000462439	-1.10892	PREDICTED: 3-isopropylmalate dehydratase large subunit, chloroplastic isoform X1 [Eucalyptus grandis]
Gene007372	126.753	87.1418	29.1999	29.9553	13.8701	6.79666e-05	-1.98711	PREDICTED: uncharacterized RNA-binding protein C1827.05c [Eucalyptus grandis]
Eucalyptus_camaldulensis_newGene_34544	4.13657	4.57566	0.569208	0.652633	0.249176	3.68661e-05	-2.86286	PREDICTED: thaumatin-like protein 1b [Eucalyptus grandis]
Eucalyptus_camaldulensis_newGene_55696	0	0	2.02147	0.367493	1.54191	0.00137725	4.38669	PREDICTED: pathogenesis-related protein STH-21 [Eucalyptus grandis]
Eucalyptus_camaldulensis_newGene_25516	0.510595	0.478236	2.5417	1.94706	8.48615	0.00415216	2.83145	cellulose synthase A [Eucalyptus camaldulensis]
Eucalyptus_camaldulensis_newGene_26819	2.37013	3.45649	7.06943	6.24345	5.28841	0.00461695	1.17005	PREDICTED: probable carboxylesterase 16 [Eucalyptus grandis]
Eucalyptus_camaldulensis_newGene_24291	10.9635	9.62346	30.9013	22.6295	35.2303	0.00018293	1.59321	hypothetical protein EUGRSUZ_F03511, partial [Eucalyptus grandis]
Gene001975	30.0382	18.419	53.6111	63.4231	129.6	0.00836807	1.79382	hypothetical protein EUGRSUZ_E03922 [Eucalyptus grandis]
Eucalyptus_camaldulensis_newGene_19399	3.59399	5.23172	0.268369	0.134086	0	0.00240932	-3.77767	hypothetical protein EUGRSUZ_F01302 [Eucalyptus grandis]
Eucalyptus_camaldulensis_newGene_26522	2.05161	3.70124	38.1614	33.6813	50.4944	7.83401e-16	3.6871	PREDICTED: UDP-glucuronate:xylan alpha-glucuronosyltransferase 2 isoform X2 [Eucalyptus grandis]
Gene009035	9.56827	6.5759	47.7232	31.187	80.9613	6.22008e-05	2.6448	PREDICTED: LOW QUALITY PROTEIN: protein IQ-DOMAIN 1-like [Eucalyptus grandis]
Gene001334	10.8639	11.2386	27.2016	26.4656	25.9266	2.27588e-05	1.07339	putative deoxyribonuclease TATDN1 isoform X3 [Durio zibethinus]
Eucalyptus_camaldulensis_newGene_11875	0.443106	0.4691	4.78392	4.7899	4.69503	1.08516e-13	3.13286	PREDICTED: ras-related protein RABA5a [Eucalyptus grandis]
Gene013075	4.94517	8.36914	0	0.162339	0	0.001831	-4.31919	PREDICTED: WW domain-binding protein 2 [Eucalyptus grandis]
Eucalyptus_camaldulensis_newGene_27467	8.48967	7.36437	44.8652	22.7132	32.3865	4.65057e-05	2.18079	PREDICTED: Niemann-Pick C1 protein isoform X1 [Eucalyptus grandis]
Eucalyptus_camaldulensis_newGene_26488	7.27579	8.45952	24.7636	26.1242	22.8329	9.70474e-22	1.70953	PREDICTED: D-3-phosphoglycerate dehydrogenase 2, chloroplastic [Eucalyptus grandis]
Gene008123	8.2678	8.26534	70.7684	62.7402	151.84	2.61337e-09	3.47897	PREDICTED: peroxidase 64 [Eucalyptus grandis]
Eucalyptus_camaldulensis_newGene_1419	0.314643	0.074452	1.91386	2.21137	1.49697	0.00257155	2.91438	PREDICTED: tobamovirus multiplication protein 1 isoform X1 [Eucalyptus grandis]
Eucalyptus_camaldulensis_newGene_2609	14.9235	17.5737	166.136	98.9715	219.284	2.39936e-11	3.3159	PREDICTED: kinesin-4 isoform X2 [Eucalyptus grandis]
Gene000378	13.2418	12.1592	23.8453	24.5649	33.6948	0.00202104	1.20308	PREDICTED: pyruvate dehydrogenase E1 component subunit alpha-3, chloroplastic [Eucalyptus grandis]
Gene011291	32.1759	32.5173	62.2901	48.8227	72.2237	0.00660822	1.01659	PREDICTED: novel plant SNARE 13 [Eucalyptus grandis]
Eucalyptus_camaldulensis_newGene_43233	13.1553	6.38358	31.4736	25.3196	46.2979	0.00209435	1.6852	hypothetical protein EUGRSUZ_B01758 [Eucalyptus grandis]
Eucalyptus_camaldulensis_newGene_21949	3.87789	5.39276	1.47669	1.61068	1.02188	0.00488834	-1.57888	PREDICTED: ribosomal lysine N-methyltransferase 3 [Eucalyptus grandis]
Eucalyptus_camaldulensis_newGene_35314	7.24606	5.53664	18.929	15.5388	27.9457	0.000612325	1.76503	PREDICTED: RING finger and transmembrane domain-containing protein 1 [Eucalyptus grandis]
Gene005545	3.31571	0.956152	10.5791	7.61757	31.2544	0.00408176	2.65109	PREDICTED: uncharacterized protein LOC104445657 isoform X1 [Eucalyptus grandis]
Eucalyptus_camaldulensis_newGene_65456	0.815639	2.57928	0	0	0	1.612e-05	-5.66648	hypothetical protein EUGRSUZ_I02300 [Eucalyptus grandis]
Gene002238	0.478023	12.7889	0.390557	0.038558	0.067258	0.00446608	-3.75151	hypothetical protein EUGRSUZ_L01910, partial [Eucalyptus grandis]
Eucalyptus_camaldulensis_newGene_33060	0.630382	1.03258	6.16566	6.88817	4.82897	6.00419e-07	2.80363	hypothetical protein EUGRSUZ_B01757 [Eucalyptus grandis]
Gene010756	24.598	19.0661	47.4779	39.806	61.4644	0.000451819	1.38543	RABA-like protein [Eucalyptus cladocalyx]
Gene002511	4.86485	6.30069	0	0	0	7.00674e-15	-8.08583	PREDICTED: putative disease resistance protein At4g19050 [Eucalyptus grandis]
Eucalyptus_camaldulensis_newGene_75332	36.8599	36.003	14.0825	14.9	13.0547	2.57425e-11	-1.26028	hypothetical protein EUGRSUZ_K00075 [Eucalyptus grandis]
Eucalyptus_camaldulensis_newGene_35595	0.929208	0.571044	3.62057	2.76411	5.60809	0.000107745	2.41909	PREDICTED: probable LRR receptor-like serine/threonine-protein kinase At1g12460 [Eucalyptus grandis]
Eucalyptus_camaldulensis_newGene_56153	10.9181	12.8333	21.9822	22.4545	27.1042	0.000839953	1.10511	hypothetical protein EUGRSUZ_D00298 [Eucalyptus grandis]
Eucalyptus_camaldulensis_newGene_29152	4.67606	4.11572	1.57526	1.45865	1.33432	0.00825019	-1.43	PREDICTED: prostaglandin E synthase 2 [Eucalyptus grandis]
Gene004818	0	0	16.3261	0.324103	0.900457	0.00602948	3.99826	PREDICTED: uncharacterized protein LOC104420044 [Eucalyptus grandis]
Gene010893	1.39401	2.32077	7.52965	6.38503	6.15976	1.53567e-05	1.87696	PREDICTED: glycerophosphodiester phosphodiesterase GDPD6 [Eucalyptus grandis]
Gene002524	10.5324	7.68184	25.6736	20.1217	24.296	3.05597e-05	1.49495	PREDICTED: actin-related protein 2/3 complex subunit 1B [Eucalyptus grandis]
Eucalyptus_camaldulensis_newGene_74728	1.53171	1.12757	5.73188	4.54287	7.0828	3.43187e-05	2.14249	PREDICTED: WD repeat-containing protein WRAP73 isoform X1 [Eucalyptus grandis]
Eucalyptus_camaldulensis_newGene_66857	12.7916	6.27501	32.5981	24.1441	41.021	0.00254291	1.80769	hypothetical protein EUGRSUZ_B03173 [Eucalyptus grandis]
Eucalyptus_camaldulensis_newGene_68958	0	0	0.611747	1.8559	0.81495	0.000102901	4.97064	PREDICTED: LRR receptor-like serine/threonine-protein kinase ERECTA isoform X1 [Eucalyptus grandis]
Eucalyptus_camaldulensis_newGene_42611	0	0.145777	5.37205	1.75748	1.88273	0.00639997	3.55737	hypothetical protein EUGRSUZ_F01677 [Eucalyptus grandis]
Gene009672	12.2701	6.93607	36.812	24.7582	56.7929	0.00110145	2.05958	PREDICTED: mannan endo-1,4-beta-mannosidase 2 [Eucalyptus grandis]
Gene009575	15.1824	14.625	340.003	324.954	289.788	2.17708e-189	4.49837	hypothetical protein EUGRSUZ_H03155 [Eucalyptus grandis]
Eucalyptus_camaldulensis_newGene_56587	38.0622	19.7689	4.39531	5.13336	6.90988	0.00124316	-2.15349	hypothetical protein EUGRSUZ_E04006 [Eucalyptus grandis]
Eucalyptus_camaldulensis_newGene_42408	0.66701	2.774	0	0.042791	0	0.00239517	-4.27317	hypothetical protein EUGRSUZ_A01526 [Eucalyptus grandis]
Gene003438	64.0405	55.4787	16.3684	20.8807	25.7112	0.00132715	-1.4133	PREDICTED: serine/threonine-protein kinase D6PKL2 [Eucalyptus grandis]
Eucalyptus_camaldulensis_newGene_23554	3.5415	7.69231	23.5644	25.4551	25.6001	2.45823e-05	2.12788	PREDICTED: purple acid phosphatase 23 [Eucalyptus grandis]
Gene000884	1902.06	1121.97	478.089	581.905	305.02	0.000562012	-1.60164	PREDICTED: uncharacterized protein LOC104448768 isoform X2 [Eucalyptus grandis]
Eucalyptus_camaldulensis_newGene_26382	4.67278	3.99497	0.029678	0.175003	0	0.00110602	-4.13145	PREDICTED: uncharacterized protein LOC104418964 isoform X2 [Eucalyptus grandis]
Gene003672	63.1139	52.568	103.03	101.688	136.347	0.00296619	1.07413	hypothetical protein EUGRSUZ_G01880 [Eucalyptus grandis]
Gene001817	0.852034	0.621521	6.64271	3.92492	9.92624	1.14487e-06	3.13945	PREDICTED: uncharacterized protein LOC104426396 [Eucalyptus grandis]
Gene011682	187.844	59.3607	686.637	457.473	980.782	0.000627372	2.46837	PREDICTED: protein E6 isoform X2 [Eucalyptus grandis]
Eucalyptus_camaldulensis_newGene_9911	65.9495	52.6335	16.4775	30.2506	13.5226	0.00861173	-1.42446	PREDICTED: uncharacterized protein LOC104450601 [Eucalyptus grandis]
Gene004710	6.43794	5.16602	30.2327	26.3057	35.5972	4.89415e-08	2.06086	PREDICTED: uncharacterized protein LOC104442332 isoform X1 [Eucalyptus grandis]
Eucalyptus_camaldulensis_newGene_60820	0.096886	0.965676	11.9208	9.82274	14.1858	3.50643e-05	3.95949	hypothetical protein EUGRSUZ_F01595 [Eucalyptus grandis]
Gene008070	31.9875	31.9049	95.7263	69.4559	117.154	5.05628e-09	1.70663	PREDICTED: uncharacterized protein LOC104447907 [Eucalyptus grandis]
Gene010265	44.841	67.2852	152.666	156.655	309.02	0.000962671	1.92746	PREDICTED: protein trichome birefringence-like 33 [Eucalyptus grandis]
Eucalyptus_camaldulensis_newGene_65542	0.132099	0.155399	3.66993	7.4119	8.1174	6.50583e-05	4.37299	PREDICTED: cysteine synthase isoform X3 [Eucalyptus grandis]
Eucalyptus_camaldulensis_newGene_46436	0	0.056051	7.38916	5.51001	8.76189	5.4752e-11	6.3575	hypothetical protein EUGRSUZ_E01178 [Eucalyptus grandis]
Eucalyptus_camaldulensis_newGene_32906	0.087244	0.07132	0.690751	0.374481	0.838205	0.00204723	2.67975	PREDICTED: hexose carrier protein HEX6 isoform X1 [Eucalyptus grandis]
Gene003244	15.6743	2.1615	70.2075	48.5561	109.85	0.00328172	2.82941	PREDICTED: universal stress protein PHOS32 [Eucalyptus grandis]
Gene009777	41.0344	36.8957	83.6974	73.3261	64.6934	1.85991e-07	1.0247	hypothetical protein EUGRSUZ_J00210 [Eucalyptus grandis]
Eucalyptus_camaldulensis_newGene_69265	6.35428	7.3918	0.136378	0.237879	0.034172	5.01479e-07	-4.62425	hypothetical protein EUGRSUZ_F013052, partial [Eucalyptus grandis]
Eucalyptus_camaldulensis_newGene_40704	2.64825	2.9975	6.76435	5.8879	6.54633	0.00160692	1.24998	PREDICTED: switch-associated protein 70 [Eucalyptus grandis]
Gene005579	71.5438	68.7439	130.565	112.652	159.565	0.00280624	1.03707	PREDICTED: putative 4-hydroxy-4-methyl-2-oxoglutarate aldolase 1 [Eucalyptus grandis]
Gene003655	15.5073	10.2643	31.2018	26.2165	36.2165	4.7939e-06	1.55923	PREDICTED: protein CHUP1, chloroplastic [Eucalyptus grandis]
Eucalyptus_camaldulensis_newGene_3851	0	0	3.94024	3.57428	10.2192	4.28818e-12	7.42208	PREDICTED: hypersensitive-induced response protein 1 [Eucalyptus grandis]
Eucalyptus_camaldulensis_newGene_22563	0.564152	0.509208	2.30139	2.84336	8.89534	0.00211622	2.92713	PREDICTED: uncharacterized protein LOC104439853 isoform X1 [Eucalyptus grandis]
Eucalyptus_camaldulensis_newGene_68413	11.4045	12.1218	35.2262	22.5468	30.686	0.00116961	1.39918	PREDICTED: conserved oligomeric Golgi complex subunit 1 [Eucalyptus grandis]
Gene003118	25.9108	17.4255	48.9986	51.9887	43.0171	7.78976e-05	1.23222	probable galacturonosyltransferase-like 7 [Jatropha curcas]
Eucalyptus_camaldulensis_newGene_12120	2.14488	1.11787	6.75991	10.5002	13.1113	0.000135532	2.56846	hypothetical protein EUGRSUZ_E02789 [Eucalyptus grandis]
Gene011094	3.66839	1.76247	0.006427	0.016664	0.157668	0.000521457	-3.98803	PREDICTED: pentatricopeptide repeat-containing protein At1g63330-like [Eucalyptus grandis]
Eucalyptus_camaldulensis_newGene_26853	1.35815	2.20447	0	0	0	0.00112378	-4.61956	PREDICTED: MDIS1-interacting receptor like kinase 2 isoform X1 [Eucalyptus grandis]
Eucalyptus_camaldulensis_newGene_12861	0	0	2.42958	2.89043	0.118974	0.000416891	4.75524	hypothetical protein EUGRSUZ_B03159 [Eucalyptus grandis]
Eucalyptus_camaldulensis_newGene_11740	0.264794	0.147358	1.61919	1.89371	1.59357	2.23572e-07	2.99657	PREDICTED: root phototropism protein 3 [Eucalyptus grandis]
Eucalyptus_camaldulensis_newGene_5311	0.301001	0.336838	1.85969	1.713	3.55927	0.000126414	2.77089	PREDICTED: hydroxyphenylpyruvate reductase isoform X2 [Eucalyptus grandis]
Gene004059	1.34627	1.35476	3.62839	3.17998	3.6924	0.00310004	1.41937	PREDICTED: putative serine/threonine-protein kinase [Eucalyptus grandis]
Eucalyptus_camaldulensis_newGene_23330	29.4052	32.9835	157.729	135.616	217.686	3.74039e-11	2.51677	protein CELLULOSE SYNTHASE INTERACTIVE 1-like [Sesamum indicum]
Gene008443	13.7305	16.6343	8.27377	6.34385	6.77836	0.00150934	-1.01662	PREDICTED: uncharacterized protein LOC104443465 isoform X3 [Eucalyptus grandis]
Eucalyptus_camaldulensis_newGene_32994	2.54933	2.28286	6.33826	5.04835	6.79668	0.000987851	1.40874	PREDICTED: diacylglycerol kinase 1 isoform X1 [Eucalyptus grandis]
Eucalyptus_camaldulensis_newGene_38903	0.364932	1.39078	11.5538	7.97261	15.3632	3.19784e-06	3.52444	PREDICTED: protein ECERIFERUM 3 [Eucalyptus grandis]
Gene001567	29.3545	13.1447	84.2984	55.857	72.876	0.00104768	1.78148	PREDICTED: delta(8)-fatty-acid desaturase 2 [Eucalyptus grandis]
Gene010946	243.541	311.16	537.98	473.886	668.759	0.00232973	1.11512	hypothetical protein EUGRSUZ_C00615, partial [Eucalyptus grandis]
Gene006258	63.5439	49.7933	174.318	160.197	90.4464	0.000928661	1.38029	PREDICTED: probable cinnamyl alcohol dehydrogenase [Eucalyptus grandis]
Gene012633	5.50548	3.2133	99.485	92.113	120.773	3.92527e-30	4.57089	hypothetical protein EUGRSUZ_F01203 [Eucalyptus grandis]
Eucalyptus_camaldulensis_newGene_3234	2.72315	2.23058	15.1494	5.26091	12.1001	0.000672214	2.15694	PREDICTED: ent-kaur-16-ene synthase, chloroplastic isoform X1 [Eucalyptus grandis]
Eucalyptus_camaldulensis_newGene_42590	0	0	2.33706	31.0358	24.3542	7.38883e-08	6.4278	PREDICTED: protein NRT1/ PTR FAMILY 5.4 [Eucalyptus grandis]
Eucalyptus_camaldulensis_newGene_61315	0.04035	0.130676	2.16214	1.1557	2.27731	0.00262659	3.17614	PREDICTED: protein DETOXIFICATION 18 [Eucalyptus grandis]
Eucalyptus_camaldulensis_newGene_34112	40.313	31.745	3.84556	9.08302	2.38081	0.000998028	-2.52643	hypothetical protein EUGRSUZ_H016372, partial [Eucalyptus grandis]
Gene001619	0.083452	0.129628	0.79762	0.959857	6.85959	0.00455491	3.56726	hypothetical protein GOBAR_DD25424 [Gossypium barbadense]
Eucalyptus_camaldulensis_newGene_73987	8.73581	14.961	1.06119	2.47839	1.2434	1.50552e-05	-2.65724	PREDICTED: abscisic acid 8&apos;-hydroxylase 4 [Eucalyptus grandis]
Eucalyptus_camaldulensis_newGene_62736	112.706	114.69	38.6267	59.2576	29.0231	0.00368688	-1.30531	PREDICTED: pumilio homolog 2 [Eucalyptus grandis]
Eucalyptus_camaldulensis_newGene_21731	0	0	1.92164	3.24406	1.15373	5.63194e-09	6.531	PREDICTED: uncharacterized protein LOC104428262 [Eucalyptus grandis]
Eucalyptus_camaldulensis_newGene_46004	0.264819	0.073196	3.15659	1.85446	2.07986	0.00126337	3.13109	hypothetical protein EUGRSUZ_L00032 [Eucalyptus grandis]
Gene007360	0.596299	0.323714	6.6401	2.20836	13.888	0.000796397	3.42384	hypothetical protein EUGRSUZ_F00721 [Eucalyptus grandis]
Eucalyptus_camaldulensis_newGene_69752	0.557736	0.315674	6.64668	2.35238	3.44473	6.49692e-05	3.05559	PREDICTED: glycerol kinase [Eucalyptus grandis]
Gene009694	10.9146	10.217	21.3749	22.528	32.2605	0.00243019	1.34913	PREDICTED: vacuolar protein sorting-associated protein 55 homolog [Eucalyptus grandis]
Eucalyptus_camaldulensis_newGene_63643	391.916	128.614	1293.95	888.799	1235.2	0.000931723	2.12599	PREDICTED: aquaporin TIP2-1 [Eucalyptus grandis]
Gene008356	0.08253	0.127629	0.419626	1.04496	0.39426	0.00776445	2.36614	PREDICTED: probable WRKY transcription factor 57 isoform X1 [Eucalyptus grandis]
Gene011582	20.9852	22.3368	196.979	124.967	238.292	1.11649e-13	3.14522	PREDICTED: leucine-rich repeat receptor-like protein kinase TDR [Eucalyptus grandis]
Gene005557	25.1341	17.9867	67.5137	47.694	66.0635	4.77655e-05	1.56087	PREDICTED: hydroxyacylglutathione hydrolase 2, mitochondrial isoform X2 [Eucalyptus grandis]
Eucalyptus_camaldulensis_newGene_14595	2.96425	0.47841	9.7277	7.26924	10.9421	0.000139545	2.91228	PREDICTED: granule-bound starch synthase 1, chloroplastic/amyloplastic [Eucalyptus grandis]
Eucalyptus_camaldulensis_newGene_19855	17.5146	12.074	33.2437	43.5532	37.0559	3.16232e-05	1.44037	PREDICTED: ankyrin repeat-containing protein NPR4 [Eucalyptus grandis]
Eucalyptus_camaldulensis_newGene_6951	6.20581	32.35	0.147661	0.162792	0	4.43565e-07	-5.7948	PREDICTED: enolase 2-like [Eucalyptus grandis]
Gene008284	31.6124	25.137	57.58	49.7718	67.5431	0.00188137	1.13853	PREDICTED: uncharacterized protein LOC104437782 [Eucalyptus grandis]
Gene012458	40.94	59.7901	490.85	416.919	495.196	1.35286e-28	3.28133	phenylalanine ammonia-lyase [Eucalyptus robusta]
Gene007257	0.99039	1.37675	2.26868	3.37539	2.43088	0.000432023	1.81707	PREDICTED: uncharacterized protein LOC108957381 [Eucalyptus grandis]
Eucalyptus_camaldulensis_newGene_60009	3.24543	2.58947	6.59297	7.06904	7.19218	0.00291878	1.32827	PREDICTED: uncharacterized protein LOC104448130 isoform X1 [Eucalyptus grandis]
Eucalyptus_camaldulensis_newGene_72391	1.0552	3.91611	0	0.039274	0	0.00109017	-4.49079	PREDICTED: low-temperature-induced 65 kDa protein [Eucalyptus grandis]
Eucalyptus_camaldulensis_newGene_35696	0	0	2.02702	0.98042	2.01618	6.55952e-05	5.04589	PREDICTED: cytochrome b6-f complex iron-sulfur subunit, chloroplastic [Eucalyptus grandis]
Eucalyptus_camaldulensis_newGene_7872	1.61042	3.61657	0	0	0	1.53842e-09	-7.02448	hypothetical protein EUGRSUZ_I02124 [Eucalyptus grandis]
Gene006416	1.96321	3.82679	150.569	70.7827	144.13	1.07347e-20	5.23431	PREDICTED: disease resistance response protein 206 [Eucalyptus grandis]
Eucalyptus_camaldulensis_newGene_40992	0	0	0.168092	0.514124	2.27524	0.00265981	4.23991	PREDICTED: nodulation-signaling pathway 2 protein [Eucalyptus grandis]
Eucalyptus_camaldulensis_newGene_23374	4.02691	5.48614	9.97626	11.9661	10.0636	0.0011852	1.24188	PREDICTED: beta-glucuronosyltransferase GlcAT14A [Eucalyptus grandis]
Gene010225	6.16193	6.4397	41.0145	24.2658	40.6099	9.16937e-10	2.4484	PREDICTED: QWRF motif-containing protein 2 [Eucalyptus grandis]
Eucalyptus_camaldulensis_newGene_17019	1.75823	0.616854	0	0	0	1.82093e-05	-5.63058	PREDICTED: wall-associated receptor kinase-like 3 [Eucalyptus grandis]
Eucalyptus_camaldulensis_newGene_34592	0	0	1.00466	0.215468	2.02587	0.00403806	4.05768	hypothetical protein EUGRSUZ_F00555 [Eucalyptus grandis]
Gene009251	10.8257	9.59335	17.9873	16.9077	25.7604	0.00897085	1.18429	PREDICTED: gamma carbonic anhydrase 1, mitochondrial [Eucalyptus grandis]
Gene008759	8.43114	5.97266	24.2255	15.3669	32.6289	0.00350665	1.71397	PREDICTED: putative UDP-sugar transporter DDB_G0278631 [Eucalyptus grandis]
Eucalyptus_camaldulensis_newGene_40612	95.0273	76.8995	32.6343	40.7998	21.9438	0.000975589	-1.31951	PREDICTED: uncharacterized protein LOC104445837 [Eucalyptus grandis]
Gene001702	5.41471	8.39463	33.42	30.9715	33.4434	3.20012e-12	2.3109	PREDICTED: interactor of constitutive active ROPs 2, chloroplastic [Eucalyptus grandis]
Eucalyptus_camaldulensis_newGene_45486	0	0	1.77274	1.73191	0.355789	0.000760387	4.53714	PREDICTED: TMV resistance protein N-like [Eucalyptus grandis]
Eucalyptus_camaldulensis_newGene_10071	0.069345	0	1.43232	1.28915	2.32775	0.000123988	4.34075	PREDICTED: G-type lectin S-receptor-like serine/threonine-protein kinase At2g19130 [Eucalyptus grandis]
Gene010341	33.6765	20.5102	661.664	609.53	1090	1.57458e-21	4.77775	PREDICTED: COBRA-like protein 4 [Eucalyptus grandis]
Gene004354	6.3052	6.47664	82.9466	15.5884	36.1283	0.000927974	2.66311	hypothetical protein EUGRSUZ_B040272, partial [Eucalyptus grandis]
Eucalyptus_camaldulensis_newGene_38911	0.029744	0	0.316442	0.86743	1.27882	0.00398166	3.72329	PREDICTED: two pore potassium channel c isoform X2 [Eucalyptus grandis]
Gene005584	0	0	0.106691	1.96653	3.6216	0.00541666	4.0258	hypothetical protein EUGRSUZ_H02276 [Eucalyptus grandis]
Gene009558	1.48478	1.37302	17.334	14.1689	18.4843	3.17006e-33	3.60381	PREDICTED: probable inactive receptor kinase At5g58300 [Eucalyptus grandis]
Gene012315	4.73899	13.3703	175.086	132.367	240.014	4.17429e-12	4.20963	PREDICTED: COBRA-like protein 4 [Eucalyptus grandis]
Eucalyptus_camaldulensis_newGene_15807	18.1561	15.5571	30.5927	33.9739	40.3958	0.0002985	1.1818	PREDICTED: probable L-ascorbate peroxidase 6, chloroplastic isoform X1 [Eucalyptus grandis]
Eucalyptus_camaldulensis_newGene_21028	82.6686	49.0118	24.6634	28.3779	19.0782	0.00140482	-1.331	PREDICTED: uncharacterized protein LOC104450133 [Eucalyptus grandis]
Eucalyptus_camaldulensis_newGene_69335	4.02842	4.227	11.2141	10.2194	9.9983	1.15995e-09	1.43558	hypothetical protein EUGRSUZ_G01933 [Eucalyptus grandis]
Eucalyptus_camaldulensis_newGene_62651	7.4721	8.20801	31.3928	21.3477	35.5734	1.40018e-05	1.94993	PREDICTED: probable serine/threonine-protein kinase At1g54610 [Eucalyptus grandis]
Gene010752	29.5067	22.7297	89.7945	55.6017	57.0178	0.000184976	1.44118	PREDICTED: 65-kDa microtubule-associated protein 6 [Eucalyptus grandis]
Gene010934	8.68634	10.0902	21.9831	30.644	42.7231	0.000351115	1.76815	PREDICTED: protein trichome birefringence-like 14 isoform X1 [Eucalyptus grandis]
Eucalyptus_camaldulensis_newGene_23165	4.96477	61.0187	0.731463	3.79161	0.420523	0.00670018	-3.35807	PREDICTED: probable carboxylesterase 15 [Eucalyptus grandis]
Gene006030	954.466	329.13	28.3894	143.914	28.542	0.0025932	-2.87208	hypothetical protein EUGRSUZ_K00213 [Eucalyptus grandis]
Gene011236	124.897	94.35	275.842	241.864	239.466	9.05079e-08	1.28842	PREDICTED: uncharacterized protein LOC104414742 [Eucalyptus grandis]
Eucalyptus_camaldulensis_newGene_46355	8.40826	8.02299	15.4091	14.3847	18.536	0.00697717	1.06346	hypothetical protein EUGRSUZ_E014501, partial [Eucalyptus grandis]
Eucalyptus_camaldulensis_newGene_70801	3.3334	10.8028	0	0	0	3.8646e-07	-6.31963	PREDICTED: uncharacterized protein LOC108953882 [Eucalyptus grandis]
Gene007560	3.81686	3.73758	8.39986	6.4833	7.58782	0.00101991	1.03923	PREDICTED: uncharacterized protein LOC104419119 [Eucalyptus grandis]
Eucalyptus_camaldulensis_newGene_30591	23.3752	2.79403	0	0.150865	0.029549	1.09341e-05	-5.45116	PREDICTED: stem-specific protein TSJT1-like [Eucalyptus grandis]
Eucalyptus_camaldulensis_newGene_29091	0	0	1.70388	1.9027	0.902116	8.82167e-08	6.08144	hypothetical protein EUGRSUZ_I00222 [Eucalyptus grandis]
Eucalyptus_camaldulensis_newGene_43871	29.0429	26.3608	6.6708	10.6645	3.59498	0.00417314	-1.81592	PREDICTED: uncharacterized protein LOC104443819 [Eucalyptus grandis]
Eucalyptus_camaldulensis_newGene_24086	5.42882	5.64245	17.9174	11.3691	11.273	0.00152864	1.3545	hypothetical protein EUGRSUZ_C03922 [Eucalyptus grandis]
Eucalyptus_camaldulensis_newGene_33944	0.619958	1.14671	21.0451	13.6683	28.8819	3.61137e-15	4.48634	PREDICTED: uncharacterized protein LOC104432899 [Eucalyptus grandis]
Eucalyptus_camaldulensis_newGene_43008	0	0	1.42429	1.53238	1.46659	2.98263e-05	5.15462	PREDICTED: bifunctional epoxide hydrolase 2-like [Eucalyptus grandis]
Eucalyptus_camaldulensis_newGene_25787	0.362531	1.19244	21.8508	16.2974	38.5087	6.65843e-11	4.74696	PREDICTED: protein ODORANT1 [Eucalyptus grandis]
Gene006899	95.1051	116.807	236.351	161.084	271.977	0.00533942	1.2068	PREDICTED: LOW QUALITY PROTEIN: receptor-like protein kinase HSL1 [Eucalyptus grandis]
Eucalyptus_camaldulensis_newGene_21109	0.080213	0.21836	2.04095	4.16862	7.53404	9.56637e-06	4.18269	PREDICTED: protein PYRICULARIA ORYZAE RESISTANCE 21-like [Eucalyptus grandis]
Eucalyptus_camaldulensis_newGene_69709	10.3249	5.82422	4.1683	3.17748	2.1167	0.0014291	-1.59138	PREDICTED: peptidyl-prolyl cis-trans isomerase CYP59-like [Eucalyptus grandis]
Eucalyptus_camaldulensis_newGene_14963	0.316095	0.057121	4.13322	3.20897	5.83242	5.85285e-07	4.11295	PREDICTED: L-type lectin-domain containing receptor kinase IV.1 [Eucalyptus grandis]
Gene000610	18.3125	15.7533	6.53707	6.2291	5.70492	4.81593e-12	-1.35782	PREDICTED: LOW QUALITY PROTEIN: periodic tryptophan protein 2 homolog [Eucalyptus grandis]
Eucalyptus_camaldulensis_newGene_28266	0.052971	0	2.05806	1.59642	1.93171	9.48329e-07	4.9466	hypothetical protein EUGRSUZ_K02127 [Eucalyptus grandis]
Gene002773	1.4645	1.44266	23.8619	42.0827	45.3752	3.41237e-17	4.24003	hypothetical protein EUGRSUZ_H01774 [Eucalyptus grandis]
Eucalyptus_camaldulensis_newGene_63968	4.20273	6.8866	27.3099	33.2339	65.2906	4.15602e-05	2.84129	hypothetical protein EUGRSUZ_A01558 [Eucalyptus grandis]
Eucalyptus_camaldulensis_newGene_27452	0.026559	0	0.832511	3.21052	1.71765	7.92494e-07	5.37993	PREDICTED: 7-ethoxycoumarin O-deethylase [Eucalyptus grandis]
Eucalyptus_camaldulensis_newGene_37888	6.60272	6.22767	11.9493	11.1302	14.8087	0.00968379	1.06971	hypothetical protein EUGRSUZ_B01453 [Eucalyptus grandis]
Gene011122	0.710211	0.353875	3.10188	2.66751	12.7756	0.00218711	3.14491	PREDICTED: patatin-like protein 7 [Eucalyptus grandis]
Gene002465	29.0399	32.3333	70.0838	55.6997	77.9528	0.000437524	1.24062	PREDICTED: myosin-17-like, partial [Juglans regia]
Eucalyptus_camaldulensis_newGene_16862	0.111854	0	4.86203	3.53587	5.85295	2.16754e-06	4.81494	hypothetical protein EUGRSUZ_L022891, partial [Eucalyptus grandis]
Eucalyptus_camaldulensis_newGene_10778	8.44077	4.7286	57.4254	53.1593	93.9245	3.06456e-10	3.35004	PREDICTED: dynamin-related protein 1C [Eucalyptus grandis]
Gene009904	27.5069	27.1743	75.0949	61.8698	93.6332	1.01517e-05	1.58204	PREDICTED: importin subunit alpha-4 [Eucalyptus grandis]
Eucalyptus_camaldulensis_newGene_14047	1.27731	0.366955	5.81912	3.7702	6.57637	0.000698753	2.601	PREDICTED: uncharacterized protein LOC104445096 isoform X4 [Eucalyptus grandis]
Eucalyptus_camaldulensis_newGene_71743	18.8919	6.94633	247.934	177.739	363.975	2.57384e-11	4.20527	PREDICTED: 5-methyltetrahydropteroyltriglutamate--homocysteine methyltransferase [Eucalyptus grandis]
Gene003882	25.6927	3.67618	200.653	170.226	323.925	4.19726e-05	3.654	PREDICTED: probable pectate lyase 8 isoform X1 [Eucalyptus grandis]
Eucalyptus_camaldulensis_newGene_29218	2.08693	8.23992	101.348	74.3698	153.48	9.44511e-09	4.17995	PREDICTED: laccase-4 [Eucalyptus grandis]
Gene002984	24.2149	34.3064	69.2086	58.4133	73.9489	0.000859357	1.04706	PREDICTED: uncharacterized protein LOC104436164 [Eucalyptus grandis]
Eucalyptus_camaldulensis_newGene_54010	4.09006	4.25409	13.5951	9.39189	15.6048	0.00016863	1.7482	hypothetical protein EUGRSUZ_F03748 [Eucalyptus grandis]
Eucalyptus_camaldulensis_newGene_19974	17.5072	21.2322	39.0411	40.1688	51.503	0.000240781	1.26661	PREDICTED: transmembrane E3 ubiquitin-protein ligase 1 [Eucalyptus grandis]
Gene001360	13.1781	9.55682	19.9035	26.1127	21.0477	0.00115972	1.0725	PREDICTED: RNA-binding protein 24-A [Eucalyptus grandis]
Gene002311	33.9502	37.9549	10.108	13.3416	4.98867	0.00118139	-1.74507	PREDICTED: uncharacterized protein LOC104422838 isoform X3 [Eucalyptus grandis]
Gene008148	223.376	101.319	485.639	575.037	1282.36	0.00229078	2.24321	PREDICTED: aquaporin PIP1-3 [Eucalyptus grandis]
Eucalyptus_camaldulensis_newGene_69061	11.6662	11.3612	47.6344	46.0988	69.4408	5.61393e-08	2.66793	hypothetical protein EUGRSUZ_K01223 [Eucalyptus grandis]
Eucalyptus_camaldulensis_newGene_34281	3.79702	3.3525	22.3465	14.3523	33.9079	1.63938e-06	2.72317	PREDICTED: probable polygalacturonase [Eucalyptus grandis]
Eucalyptus_camaldulensis_newGene_54393	27.2043	4.58054	0	0	0	7.31928e-11	-7.64539	PREDICTED: disease resistance protein RLM3 [Eucalyptus grandis]
Gene001771	21.2101	16.4106	73.6497	73.2099	156.983	2.17334e-05	2.4666	PREDICTED: actin [Juglans regia]
Gene002822	19.5098	14.7181	56.6323	43.4281	59.284	2.03929e-07	1.69745	hypothetical protein EUGRSUZ_E02482 [Eucalyptus grandis]
Gene006844	14.4384	12.4063	55.4011	38.7833	47.1962	3.29925e-09	1.85297	hypothetical protein EUGRSUZ_J01509 [Eucalyptus grandis]
Eucalyptus_camaldulensis_newGene_57519	1.37972	1.6091	19.6444	14.7628	38.5952	3.17819e-08	3.82935	hypothetical protein EUGRSUZ_F03235 [Eucalyptus grandis]
Eucalyptus_camaldulensis_newGene_9666	1.14541	0.90359	6.28044	5.40063	6.57056	2.79665e-15	2.63215	PREDICTED: BTB/POZ domain-containing protein At1g30440 [Eucalyptus grandis]
Eucalyptus_camaldulensis_newGene_19642	0	0	2.08678	1.80344	3.28317	1.13197e-06	5.75373	PREDICTED: dynamin-2A [Eucalyptus grandis]
Eucalyptus_camaldulensis_newGene_10532	0	0	1.62833	1.51248	1.84359	5.64211e-06	5.46675	PREDICTED: uncharacterized protein LOC104455401 [Eucalyptus grandis]
Gene006360	27.671	35.4003	79.246	93.9496	80.3307	1.25528e-11	1.51947	hypothetical protein VITISV_013670 [Vitis vinifera]
Eucalyptus_camaldulensis_newGene_2296	0.772014	4.14354	88.3873	49.084	120.698	9.26252e-09	4.70605	PREDICTED: cellulose synthase A catalytic subunit 2 [UDP-forming] isoform X2 [Eucalyptus grandis]
Eucalyptus_camaldulensis_newGene_46831	1.52379	1.62053	5.58131	5.26375	6.65473	1.50625e-06	1.91514	PREDICTED: CASP-like protein 5C1 [Eucalyptus grandis]
Gene012514	34.5916	2.5321	1.11357	0.356099	0	0.000975589	-4.43043	PREDICTED: uncharacterized protein LOC104439903 [Eucalyptus grandis]
Gene010811	10.415	7.11556	2.96705	4.15851	3.21778	0.00147316	-1.2222	PREDICTED: uncharacterized protein LOC104450863 [Eucalyptus grandis]
Eucalyptus_camaldulensis_newGene_71100	3.42697	3.38045	43.0708	55.7571	85.3765	2.50504e-14	4.10607	phosphoenolpyruvate carboxykinase, partial [Arabidopsis thaliana]
Eucalyptus_camaldulensis_newGene_6421	8.79241	8.88096	21.2705	19.4051	31.756	0.000911808	1.50032	PREDICTED: hexokinase-2, chloroplastic [Eucalyptus grandis]
Gene009337	43.0012	41.0783	276.465	238.482	325.948	3.01123e-23	2.79817	PREDICTED: methylenetetrahydrofolate reductase 2 isoform X1 [Eucalyptus grandis]
Eucalyptus_camaldulensis_newGene_19758	2.04781	2.74557	9.39766	8.96487	13.8577	2.08807e-05	2.18092	hypothetical protein EUGRSUZ_H01003 [Eucalyptus grandis]
Gene011651	20.5078	18.214	43.2943	31.7965	47.8578	6.26406e-05	1.24275	hypothetical protein EUGRSUZ_F03041 [Eucalyptus grandis]
Eucalyptus_camaldulensis_newGene_33088	0.792508	3.22009	0.164699	0.141361	0.044276	0.000818604	-3.36085	PREDICTED: uncharacterized protein LOC104449402 [Eucalyptus grandis]
Eucalyptus_camaldulensis_newGene_36953	0.366616	0.252769	2.55289	2.48677	1.2132	0.000321798	2.39686	PREDICTED: UDP-glycosyltransferase 87A1 [Eucalyptus grandis]
Gene004396	0.206286	0.203332	0.203114	33.367	54.8998	0.00068108	4.50848	hypothetical protein EUGRSUZ_K02206 [Eucalyptus grandis]
Eucalyptus_camaldulensis_newGene_7794	0	0	0.692094	0.833432	0.322433	0.000320522	4.70142	hypothetical protein EUGRSUZ_F01385 [Eucalyptus grandis]
Eucalyptus_camaldulensis_newGene_67964	2.12932	0.604745	0.025515	0	0.016686	0.00149331	-4.09223	PREDICTED: solute carrier family 40 member 2 [Eucalyptus grandis]
Eucalyptus_camaldulensis_newGene_18187	1.49515	3.03864	0	0	0	0.00104869	-4.64671	PREDICTED: peroxisome biogenesis protein 16 [Eucalyptus grandis]
Eucalyptus_camaldulensis_newGene_8548	0.461864	1.02292	5.82935	3.73829	6.64367	0.00028168	2.73823	hypothetical protein EUGRSUZ_I01178 [Eucalyptus grandis]
Gene003447	8.90853	12.1707	27.3947	23.6569	32.9879	0.000125732	1.50195	PREDICTED: serine/threonine-protein phosphatase PP2A catalytic subunit [Eucalyptus grandis]
Eucalyptus_camaldulensis_newGene_41710	10.85	25.2768	522.808	491.318	525.927	1.93471e-26	4.7848	hypothetical protein EUGRSUZ_C00246 [Eucalyptus grandis]
Eucalyptus_camaldulensis_newGene_31290	0.618296	0.235242	4.35383	3.63046	8.22311	0.00169253	3.11876	PREDICTED: pectin acetylesterase 10 isoform X2 [Eucalyptus grandis]
Gene004389	18.9973	19.4041	40.9385	34.0041	37.7231	7.85195e-06	1.06598	PREDICTED: acylpyruvase FAHD1, mitochondrial [Eucalyptus grandis]
Eucalyptus_camaldulensis_newGene_23417	0.20756	1.06209	7.85986	4.39558	4.65252	0.00100864	2.90552	PREDICTED: transcription factor MYB21 [Eucalyptus grandis]
Eucalyptus_camaldulensis_newGene_20933	0.227196	0	4.34739	2.20479	1.07901	0.00460679	3.63805	PREDICTED: tRNA-specific adenosine deaminase 2 isoform X3 [Eucalyptus grandis]
Gene001017	33.4945	26.7191	366.296	373.436	674.23	1.78869e-17	3.96275	PREDICTED: UDP-glucuronic acid decarboxylase 6 [Eucalyptus grandis]
Eucalyptus_camaldulensis_newGene_51814	7.0655	4.65672	0	0.029912	0	1.55558e-07	-5.98737	PREDICTED: kinesin-4-like, partial [Eucalyptus grandis]
Eucalyptus_camaldulensis_newGene_26865	1.18586	1.1806	5.58514	7.9837	6.75977	1.03984e-09	2.5068	PREDICTED: bifunctional epoxide hydrolase 2 isoform X2 [Eucalyptus grandis]
Eucalyptus_camaldulensis_newGene_21785	2.86792	3.11143	16.4503	19.9357	8.22979	7.90826e-06	2.34754	PREDICTED: beta-glucuronosyltransferase GlcAT14A [Eucalyptus grandis]
Eucalyptus_camaldulensis_newGene_42443	2.19879	0.305188	40.3093	28.067	17.4636	6.99134e-06	3.98328	PREDICTED: protein CutA, chloroplastic isoform X1 [Eucalyptus grandis]
Gene002299	0.710074	1.71671	14.0012	9.14241	4.41158	0.000237969	2.75627	PREDICTED: 2-oxoisovalerate dehydrogenase subunit alpha 1, mitochondrial [Eucalyptus grandis]
Gene001590	10.1129	8.37268	38.4177	25.3437	35.9175	1.26547e-07	1.91999	PREDICTED: probable protein phosphatase 2C 15 [Eucalyptus grandis]
Eucalyptus_camaldulensis_newGene_37589	2.84507	2.70201	7.00398	6.75738	10.8509	0.00263698	1.6441	PREDICTED: non-structural maintenance of chromosomes element 1 homolog [Eucalyptus grandis]
Eucalyptus_camaldulensis_newGene_30199	1.23064	1.32353	12.3694	7.72868	21.2139	2.74486e-07	3.34118	PREDICTED: short-chain dehydrogenase TIC 32, chloroplastic [Eucalyptus grandis]
Eucalyptus_camaldulensis_newGene_25185	0.91522	2.42136	24.8061	4.12897	18.219	0.00535155	2.86603	hypothetical protein EUGRSUZ_F00593 [Eucalyptus grandis]
Eucalyptus_camaldulensis_newGene_49324	7.61249	6.74901	20.7886	16.9081	12.7016	0.00365636	1.26153	PREDICTED: putative 3,4-dihydroxy-2-butanone kinase isoform X1 [Eucalyptus grandis]
Eucalyptus_camaldulensis_newGene_10381	3.10592	3.42123	0	0	0	1.03473e-06	-6.05712	hypothetical protein EUGRSUZ_F01302 [Eucalyptus grandis]
Gene013123	4.82544	5.76044	16.024	14.308	15.8019	6.23336e-09	1.59786	PREDICTED: auxilin-related protein 2 isoform X3 [Eucalyptus grandis]
Gene010853	27.4759	34.2823	8.32509	10.5345	3.67459	0.0010614	-1.90614	PREDICTED: cold shock protein 1 [Eucalyptus grandis]
Gene008948	0.949746	0.395938	4.47804	2.31635	4.1274	0.00113272	2.36097	PREDICTED: probable inactive leucine-rich repeat receptor-like protein kinase At3g03770 [Eucalyptus grandis]
Gene004903	1.8907	0.908282	5.32556	6.81791	23.1993	0.00205483	2.92323	PREDICTED: NAC domain-containing protein 7 [Eucalyptus grandis]
Eucalyptus_camaldulensis_newGene_40224	1.27207	3.08521	0.052308	0	0	0.000488218	-4.63647	PREDICTED: uncharacterized protein LOC104430222 [Eucalyptus grandis]
Gene006336	14.0663	9.25889	26.1151	21.9334	23.72	0.00350457	1.11982	hypothetical protein EUGRSUZ_H04871 [Eucalyptus grandis]
Gene000057	5.54469	4.43661	13.4684	8.45733	12.2372	0.00272419	1.22889	PREDICTED: uncharacterized protein LOC104454488 [Eucalyptus grandis]
Gene010783	0.376948	0	10.2186	6.55612	12.7806	8.24024e-05	4.43388	PREDICTED: uncharacterized protein LOC104450024 isoform X2 [Eucalyptus grandis]
Eucalyptus_camaldulensis_newGene_68628	3.32065	5.44459	22.3143	16.728	50.969	0.00018187	2.71383	PREDICTED: probable methyltransferase PMT15 [Eucalyptus grandis]
Eucalyptus_camaldulensis_newGene_68414	2.44564	1.72117	0.367046	0.243243	0.104197	0.00289653	-2.65576	hypothetical protein EUGRSUZ_F04315 [Eucalyptus grandis]
Eucalyptus_camaldulensis_newGene_15560	3.29728	2.85796	8.28011	5.69058	10.2279	0.00320896	1.46207	PREDICTED: uncharacterized protein LOC104449774 [Eucalyptus grandis]
Eucalyptus_camaldulensis_newGene_72488	2.36695	2.94926	0	0	0	7.17936e-11	-7.25765	PREDICTED: uncharacterized protein LOC104431351 isoform X1 [Eucalyptus grandis]
Gene010943	21.8804	28.6833	11.0309	14.3276	9.08789	0.00932048	-1.12151	PREDICTED: calcium/calmodulin-regulated receptor-like kinase 2 [Eucalyptus grandis]
Eucalyptus_camaldulensis_newGene_43396	26.3052	43.4673	7.73917	9.66424	4.53831	9.21977e-05	-2.0846	PREDICTED: uncharacterized protein LOC104448402 [Eucalyptus grandis]
Eucalyptus_camaldulensis_newGene_28171	2.82714	3.75363	8.09632	6.76718	9.91779	0.00608693	1.39757	PREDICTED: uncharacterized protein LOC104436088 [Eucalyptus grandis]
Eucalyptus_camaldulensis_newGene_3281	0	0.183983	23.1777	20.1822	5.00157	2.24615e-07	5.60163	PREDICTED: expansin-like B1 [Eucalyptus grandis]
Eucalyptus_camaldulensis_newGene_54948	0.429971	2.76383	0	0	0	5.68289e-05	-5.44913	PREDICTED: AT-hook motif nuclear-localized protein 25 isoform X2 [Eucalyptus grandis]
Gene005828	94.7013	7.72584	4.70097	4.37515	1.85178	0.00617149	-2.58475	hypothetical protein EUGRSUZ_C04174 [Eucalyptus grandis]
Gene003662	20.3925	13.396	117.778	103.355	212.809	3.1185e-06	2.82489	PREDICTED: uncharacterized protein LOC104426813 [Eucalyptus grandis]
Gene007535	9.22354	7.09839	18.7545	17.0896	28.6896	0.00289502	1.47551	PREDICTED: protein AUXIN RESPONSE 4 [Eucalyptus grandis]
Gene002071	1.14947	1.10677	5.0133	5.47478	5.89366	2.23322e-11	2.122	PREDICTED: ATP-dependent DNA helicase Q-like SIM [Eucalyptus grandis]
Eucalyptus_camaldulensis_newGene_11021	13.1798	9.49595	2.43331	3.11115	1.68596	0.000177484	-2.04645	PREDICTED: cyclin-dependent kinase inhibitor 3 [Eucalyptus grandis]
Eucalyptus_camaldulensis_newGene_39618	0	0	16.8867	9.39885	21.4403	1.19907e-16	8.2486	PREDICTED: cytochrome P450 87A3 [Eucalyptus grandis]
Eucalyptus_camaldulensis_newGene_4788	5.78927	6.00622	9.96476	11.7168	12.8185	0.00867281	1.03267	hypothetical protein EUGRSUZ_I00887 [Eucalyptus grandis]
Gene007634	24.9792	24.3062	60.7446	41.0519	60.8618	0.000864734	1.23228	PREDICTED: transcriptional corepressor LEUNIG_HOMOLOG [Eucalyptus grandis]
Eucalyptus_camaldulensis_newGene_43978	0.548964	0.455308	20.117	4.62559	18.2193	1.96817e-07	4.37499	PREDICTED: 65-kDa microtubule-associated protein 8 [Eucalyptus grandis]
Eucalyptus_camaldulensis_newGene_12125	0.038482	0	0.539014	1.24846	1.82595	0.00387489	3.68681	PREDICTED: putative ABC transporter C family member 15 [Eucalyptus grandis]
Eucalyptus_camaldulensis_newGene_3069	4.99221	4.29428	14.0704	8.85392	16.1519	0.00159726	1.5594	PREDICTED: V-type proton ATPase subunit a1 isoform X1 [Eucalyptus grandis]
Gene003970	1.18789	3.08202	49.2227	31.2682	53.3864	2.05234e-13	4.27342	PREDICTED: kinesin-like protein KIN-12B isoform X2 [Eucalyptus grandis]
Gene000505	2.4986	2.94531	16.7099	16.137	34.6391	5.65473e-07	3.00604	PREDICTED: cytochrome b561 domain-containing protein At4g18260 [Eucalyptus grandis]
Gene008467	52.3844	63.702	156.881	126.863	213.907	0.000200428	1.59041	PREDICTED: cyclin-dependent kinase F-4 [Eucalyptus grandis]
Eucalyptus_camaldulensis_newGene_15611	3.73549	3.97185	15.2966	9.35095	18.2217	0.00036289	1.75311	hypothetical protein EUGRSUZ_C00789 [Eucalyptus grandis]
Gene010298	132.935	129.694	52.0961	64.1673	44.8924	2.12721e-07	-1.18431	hypothetical protein EUGRSUZ_G019931, partial [Eucalyptus grandis]
Gene008011	10.3507	9.00686	4.70645	4.5013	4.67349	6.80352e-05	-1.01923	PREDICTED: scarecrow-like protein 34 [Eucalyptus grandis]
Eucalyptus_camaldulensis_newGene_15474	0.356087	0.739594	3.29568	1.67773	1.75259	0.00298028	2.26914	PREDICTED: L-ascorbate oxidase isoform X1 [Eucalyptus grandis]
Eucalyptus_camaldulensis_newGene_21757	24.5335	28.9998	9.27135	10.8732	11.6235	8.87097e-05	-1.2378	PREDICTED: F-box protein At3g07870 [Eucalyptus grandis]
Eucalyptus_camaldulensis_newGene_4086	0	0	2.27045	6.40288	4.18929	7.17739e-07	5.85846	PREDICTED: probable 18S rRNA (guanine-N(7))-methyltransferase [Eucalyptus grandis]
Eucalyptus_camaldulensis_newGene_36010	0.092918	1.32498	5.52606	19.7515	4.51335	0.00468244	3.25509	PREDICTED: BTB/POZ domain-containing protein At4g08455-like [Eucalyptus grandis]
Eucalyptus_camaldulensis_newGene_25217	4.05778	2.62742	51.9016	30.1827	62.3272	7.34177e-13	3.79871	PREDICTED: uncharacterized protein LOC104415921 [Eucalyptus grandis]
Gene005311	7.84646	8.10729	18.9248	14.7282	22.3953	0.000777869	1.33645	PREDICTED: thiamine-repressible mitochondrial transport protein THI74 isoform X1 [Eucalyptus grandis]
Eucalyptus_camaldulensis_newGene_27427	6.60932	7.11445	16.2452	12.0348	11.4404	0.00246268	1.03422	hypothetical protein EUGRSUZ_H02449 [Eucalyptus grandis]
Eucalyptus_camaldulensis_newGene_38345	0	0	51.7604	1.15454	1.11366	0.00431313	4.12446	PREDICTED: germin-like protein subfamily 1 member 20 [Eucalyptus grandis]
Gene004409	9.0068	11.3017	0.950915	1.11997	1.80098	7.18353e-09	-3.24349	PREDICTED: B3 domain-containing protein Os07g0563300 isoform X8 [Eucalyptus grandis]
Gene006274	4.29219	1.7449	0.24065	0.572699	0.111419	0.00432872	-2.71785	PREDICTED: protein ALUMINUM SENSITIVE 3 [Eucalyptus grandis]
Gene002222	6.53742	7.46088	18.1801	12.007	28.0086	0.000333728	1.48437	hypothetical protein EUGRSUZ_H00833 [Eucalyptus grandis]
Gene005313	27.4337	23.228	7.17285	2.81665	6.34879	0.000259918	-1.95963	PREDICTED: arginyl-tRNA--protein transferase 2 isoform X2 [Eucalyptus grandis]
Eucalyptus_camaldulensis_newGene_56364	13.3684	13.8011	4.96744	4.46119	4.25308	5.41032e-09	-1.45838	hypothetical protein EUGRSUZ_I02081 [Eucalyptus grandis]
Gene002487	127.578	30.1497	0.121952	7.35691	0.774342	0.00647829	-3.58079	PREDICTED: lysine histidine transporter-like 8 [Eucalyptus grandis]
Gene008728	18.4849	21.1254	37.2621	38.0926	46.0921	0.000179468	1.13193	PREDICTED: molybdate transporter 2 [Eucalyptus grandis]
Gene010816	2.38168	9.91746	53.3094	58.4474	27.0011	0.000351186	2.76685	PREDICTED: UDP-glycosyltransferase 88B1 [Eucalyptus grandis]
Eucalyptus_camaldulensis_newGene_9623	0	0	0.467889	0.180193	0.731975	0.00138036	4.37324	PREDICTED: receptor-like kinase TMK4 isoform X1 [Eucalyptus grandis]
Gene007683	54.9473	52.9311	120.169	83.6619	126.024	0.00376723	1.12151	PREDICTED: cytochrome c oxidase subunit 6b-2 [Eucalyptus grandis]
Gene002654	3.88143	3.89599	19.3167	14.0147	24.9207	3.21351e-08	2.39159	PREDICTED: K(+) efflux antiporter 5 [Eucalyptus grandis]
Gene008124	4.44936	7.17398	30.4072	18.5651	29.4445	5.12242e-06	2.1505	PREDICTED: aspartyl protease family protein 1 isoform X2 [Eucalyptus grandis]
Gene012169	0.225068	2.47903	24.7116	6.42054	23.2326	0.00659381	3.13646	PREDICTED: major allergen Pru ar 1 [Eucalyptus grandis]
Gene007678	116.477	126.114	30.6734	5.03786	18.734	0.00454577	-2.40278	PREDICTED: LOW QUALITY PROTEIN: EIN3-binding F-box protein 1-like [Eucalyptus grandis]
Gene000331	0.675326	1.22075	4.22433	5.81799	7.94508	4.99931e-06	2.60916	PREDICTED: phosphatidylinositol 4-kinase gamma 8 [Eucalyptus grandis]
Gene009889	15.2488	16.4563	62.9002	43.5247	75.2431	1.35453e-06	2.0063	PREDICTED: probable receptor-like serine/threonine-protein kinase At4g34500 [Eucalyptus grandis]
Gene007851	160.684	125.096	631.733	312.461	651.452	4.74951e-06	2.30557	tubulin beta-5 chain-like [Quercus suber]
Gene003701	22.4437	12.8939	77.8616	132.273	361.95	0.000261148	3.23514	hypothetical protein EUGRSUZ_A01074 [Eucalyptus grandis]
Eucalyptus_camaldulensis_newGene_52084	20.2899	44.4044	76.5024	83.7315	99.4915	0.00820636	1.48056	hypothetical protein EUGRSUZ_E04308 [Eucalyptus grandis]
Eucalyptus_camaldulensis_newGene_11235	0	0	1.75428	0.619619	1.17426	2.53403e-05	5.24927	PREDICTED: transcription factor RAX2 [Eucalyptus grandis]
Eucalyptus_camaldulensis_newGene_19043	0.412943	1.22673	22.0371	12.4393	28.1569	1.01475e-10	4.44599	PREDICTED: non-specific phospholipase C3 [Eucalyptus grandis]
Gene008135	7.14171	8.88043	0.881866	2.25031	0.900318	0.000934231	-2.32571	PREDICTED: LOW QUALITY PROTEIN: GDSL esterase/lipase At5g55050-like [Eucalyptus grandis]
Gene009307	1.12329	0.285065	11.2262	11.523	18.3987	8.12294e-08	4.00238	PREDICTED: zinc finger protein 3 [Eucalyptus grandis]
Gene006126	24.6851	18.2065	56.0061	53.8707	79.562	0.00012392	1.63779	hypothetical protein B456_004G001700 [Gossypium raimondii]
Eucalyptus_camaldulensis_newGene_33168	1.27783	0.221849	11.5668	7.53629	15.1054	2.87411e-05	3.60194	PREDICTED: BTB/POZ domain-containing protein At1g03010 [Eucalyptus grandis]
Gene002834	25.1993	26.7275	5.45547	9.72083	4.71416	6.9957e-05	-1.82839	PREDICTED: protein ROOT PRIMORDIUM DEFECTIVE 1 [Eucalyptus grandis]
Gene009886	47.1565	35.3693	15.2258	19.42	12.8711	7.92686e-05	-1.26887	PREDICTED: adoMet-dependent rRNA methyltransferase spb1 [Eucalyptus grandis]
Gene004274	52.6004	88.6793	731.403	620.338	1035.46	1.11228e-14	3.52889	PREDICTED: serine hydroxymethyltransferase 4 [Eucalyptus grandis]
Gene002801	11.2152	2.05134	34.3023	29.4702	72.8212	0.00473991	2.5986	hypothetical protein EUGRSUZ_B00458 [Eucalyptus grandis]
Eucalyptus_camaldulensis_newGene_2572	0	0.188761	3.97526	1.13837	3.70752	0.0067845	3.56547	hypothetical protein PRUPE_6G152500 [Prunus persica]
Eucalyptus_camaldulensis_newGene_24592	0.573118	0.994969	0.017248	0	0.029517	0.000659137	-4.15243	hypothetical protein EUGRSUZ_K00342 [Eucalyptus grandis]
Eucalyptus_camaldulensis_newGene_16608	2.41523	2.21861	10.1768	5.53893	10.1236	0.00032716	1.93083	PREDICTED: uncharacterized protein LOC104426503 isoform X1 [Eucalyptus grandis]
Eucalyptus_camaldulensis_newGene_64697	8.28192	3.75368	19.6493	16.8803	21.0355	0.00479741	1.69788	PREDICTED: protein CHUP1, chloroplastic isoform X3 [Eucalyptus grandis]
Gene001212	8.22244	4.82611	28.5882	28.2299	24.7963	6.32733e-10	2.12696	PREDICTED: serine/threonine-protein kinase CDL1 [Eucalyptus grandis]
Eucalyptus_camaldulensis_newGene_7880	0.187175	0.435925	2.17104	2.94873	1.90482	0.00237121	2.71223	PREDICTED: 1-acyl-sn-glycerol-3-phosphate acyltransferase 2 [Eucalyptus grandis]
Eucalyptus_camaldulensis_newGene_52605	6.53625	7.33751	15.5642	11.8637	13.3306	0.000659887	1.06397	PREDICTED: phosphatidylinositol 4-kinase alpha 1 isoform X2 [Eucalyptus grandis]
Eucalyptus_camaldulensis_newGene_1696	27.3104	25.6539	5.68946	3.40684	5.92785	4.5452e-06	-2.21359	PREDICTED: putative chloride channel-like protein CLC-g [Eucalyptus grandis]
Eucalyptus_camaldulensis_newGene_67223	1.58321	1.013	3.33835	3.89002	3.25473	0.00211594	1.48763	PREDICTED: ADP-ribosylation factor 2-B [Eucalyptus grandis]
Eucalyptus_camaldulensis_newGene_15170	11.9438	13.187	157.62	89.088	195.405	5.3174e-13	3.5455	PREDICTED: kinesin-4 isoform X2 [Eucalyptus grandis]
Eucalyptus_camaldulensis_newGene_33402	4.73876	9.4622	0.258992	0.113803	0	3.24437e-05	-4.65773	PREDICTED: DNA-directed RNA polymerases I and III subunit RPAC1 [Eucalyptus grandis]
Eucalyptus_camaldulensis_newGene_38631	0.249166	0.498541	4.7622	2.72804	2.94217	9.49452e-07	3.00332	PREDICTED: palmitoyl-monogalactosyldiacylglycerol delta-7 desaturase, chloroplastic [Eucalyptus grandis]
Eucalyptus_camaldulensis_newGene_40389	2.18778	1.60698	7.54103	6.52991	6.10099	3.22189e-08	1.88294	PREDICTED: uncharacterized protein LOC104449241 [Eucalyptus grandis]
Eucalyptus_camaldulensis_newGene_10465	0	0	1.41409	1.97483	0.853357	0.000131111	4.89008	hypothetical protein EUGRSUZ_G02152 [Eucalyptus grandis]
Gene011886	4.84973	2.23714	12.6962	9.13017	9.33248	0.00821361	1.57919	PREDICTED: malonyl-CoA decarboxylase, mitochondrial isoform X4 [Eucalyptus grandis]
Gene010381	9.91011	14.0627	3.73586	3.32532	1.89636	8.73533e-06	-1.90293	PREDICTED: TMV resistance protein N-like isoform X1 [Eucalyptus grandis]
Gene007837	22.2289	21.794	7.99867	10.6721	8.67039	4.67804e-05	-1.10884	hypothetical protein EUGRSUZ_E01101 [Eucalyptus grandis]
Gene012541	2.28559	2.28258	13.4696	9.25425	12.8411	7.71273e-10	2.4216	hypothetical protein EUGRSUZ_F03798 [Eucalyptus grandis]
Gene000794	6.71676	9.59655	16.9844	36.123	50.322	0.00236233	2.08083	PREDICTED: uncharacterized protein LOC104425103 [Eucalyptus grandis]
Gene000263	10.0901	12.1969	28.4409	36.2184	20.7942	6.65843e-11	1.57939	PREDICTED: uncharacterized protein At1g04910 [Eucalyptus grandis]
Eucalyptus_camaldulensis_newGene_69163	2.00874	1.01547	4.00873	4.50981	4.38807	0.00879901	1.54317	hypothetical protein EUGRSUZ_B03694 [Eucalyptus grandis]
Eucalyptus_camaldulensis_newGene_17220	0.867181	0.356424	0	0	0	1.94373e-05	-5.60556	PREDICTED: TMV resistance protein N-like isoform X1 [Eucalyptus grandis]
Eucalyptus_camaldulensis_newGene_8440	15.0148	17.6258	6.13783	5.45399	5.74251	7.32823e-06	-1.37305	PREDICTED: 1-aminocyclopropane-1-carboxylate oxidase homolog 1 [Eucalyptus grandis]
Eucalyptus_camaldulensis_newGene_66491	13.4481	8.86281	0	0	0	1.99936e-08	-6.63502	PREDICTED: glutamine synthetase nodule isozyme isoform X1 [Eucalyptus grandis]
Eucalyptus_camaldulensis_newGene_33320	0.851934	1.44713	5.20305	7.78879	10.0602	0.000137397	2.81391	hypothetical protein EUGRSUZ_K00551 [Eucalyptus grandis]
Eucalyptus_camaldulensis_newGene_22363	3.84696	1.52379	10.5853	7.78378	7.5233	0.00594204	1.74012	PREDICTED: lysosomal Pro-X carboxypeptidase [Eucalyptus grandis]
Gene001693	70.4803	65.792	18.7683	20.6766	14.2734	2.53585e-14	-1.80477	PREDICTED: cyclic phosphodiesterase-like [Eucalyptus grandis]
Gene010183	44.8071	30.5482	114.466	92.9314	142.029	5.47103e-05	1.70525	PREDICTED: WEB family protein At5g16730, chloroplastic [Eucalyptus grandis]
Gene012667	18.6853	36.4109	301.142	219.752	435.509	1.88494e-10	3.49879	PREDICTED: protein REDUCED WALL ACETYLATION 1 [Eucalyptus grandis]
Gene008192	11.6901	13.6492	4.96211	5.77278	4.45144	5.23113e-05	-1.17285	hypothetical protein EUGRSUZ_E01513 [Eucalyptus grandis]
Eucalyptus_camaldulensis_newGene_33721	0	0	3.76805	3.16771	2.58848	7.59184e-07	5.76477	PREDICTED: protein argonaute 4 [Eucalyptus grandis]
Gene009596	28.0544	27.7252	11.676	13.2818	10.7774	2.4044e-06	-1.11544	PREDICTED: DEAD-box ATP-dependent RNA helicase 51 [Eucalyptus grandis]
Eucalyptus_camaldulensis_newGene_7013	0	0	0.59532	6.60157	2.36235	0.000186613	4.93978	PREDICTED: uncharacterized protein LOC104429717 [Eucalyptus grandis]
Eucalyptus_camaldulensis_newGene_26958	2.02514	2.6667	0	0	0	3.43798e-06	-5.87157	PREDICTED: TMV resistance protein N [Eucalyptus grandis]
Eucalyptus_camaldulensis_newGene_31047	6.37735	4.59332	27.6746	33.7714	38.659	1.81925e-13	2.66277	PREDICTED: transcription factor MYB86 [Eucalyptus grandis]
Eucalyptus_camaldulensis_newGene_48875	19.6952	17.8917	7.44533	8.92009	5.36572	0.00325829	-1.24968	PREDICTED: calpain-type cysteine protease DEK1 [Eucalyptus grandis]
Gene010797	5.79725	1.29573	39.8694	20.9981	22.0572	0.000943974	2.67854	PREDICTED: protein EXORDIUM [Eucalyptus grandis]
Gene013118	22.7872	36.6652	0.713171	3.70989	0.520405	0.000212256	-3.5633	PREDICTED: glucan endo-1,3-beta-glucosidase 7 isoform X1 [Eucalyptus grandis]
Gene002922	315.125	615.405	72.0606	68.0828	48.4579	1.02758e-10	-2.72588	PREDICTED: peroxisomal membrane protein 13 [Eucalyptus grandis]
Gene011389	62.2193	76.2394	24.4693	31.6081	17.0148	0.00186074	-1.34512	hypothetical protein EUGRSUZ_C02661 [Eucalyptus grandis]
Eucalyptus_camaldulensis_newGene_56233	20.1023	26.8127	76.2603	83.5971	107.684	9.35141e-08	2.00431	PREDICTED: chorismate mutase 1, chloroplastic [Eucalyptus grandis]
Eucalyptus_camaldulensis_newGene_29342	2.08869	3.00826	13.5029	5.59387	9.79263	0.00230591	1.90756	PREDICTED: uncharacterized protein LOC104444188 [Eucalyptus grandis]
Gene009856	29.4932	22.8516	65.5489	46.611	59.4743	0.000359124	1.21895	PREDICTED: somatic embryogenesis receptor kinase 2 isoform X1 [Eucalyptus grandis]
Eucalyptus_camaldulensis_newGene_31533	0.113432	0.115906	3.3692	0.818897	11.49	0.000148841	4.33388	PREDICTED: carotenoid cleavage dioxygenase 7, chloroplastic [Eucalyptus grandis]
Eucalyptus_camaldulensis_newGene_7083	0.284673	0.259594	6.55619	1.47647	16.4577	0.000126456	4.10835	PREDICTED: LOW QUALITY PROTEIN: probable protein phosphatase 2C 72 [Eucalyptus grandis]
Eucalyptus_camaldulensis_newGene_22444	3.6448	2.81341	8.70055	6.29605	9.03132	0.00171578	1.28941	PREDICTED: serine/threonine protein phosphatase 2A 57 kDa regulatory subunit B&apos; iota isoform [Eucalyptus grandis]
Eucalyptus_camaldulensis_newGene_14660	1.97143	3.00277	7.68649	6.39424	12.8472	0.00378332	1.88689	hypothetical protein EUGRSUZ_J01122 [Eucalyptus grandis]
Eucalyptus_camaldulensis_newGene_68123	1.72329	4.64785	0	0	0	1.61544e-05	-5.64962	PREDICTED: uncharacterized protein LOC104417758 [Eucalyptus grandis]
Gene012724	14.9706	28.8702	4.90501	3.90274	3.82076	3.16232e-05	-2.18613	hypothetical protein EUGRSUZ_C00232 [Eucalyptus grandis]
Eucalyptus_camaldulensis_newGene_63483	30.9678	25.4627	71.6716	52.6966	54.6795	7.42916e-05	1.15221	hypothetical protein EUGRSUZ_A02375 [Eucalyptus grandis]
Gene003862	22.6553	19.7514	8.84994	9.17935	6.55464	2.68882e-05	-1.2532	PREDICTED: protein-lysine methyltransferase METTL21D [Beta vulgaris subsp. vulgaris]
Eucalyptus_camaldulensis_newGene_75312	1.80481	5.42364	75.878	50.3514	44.5374	8.45305e-11	3.86029	PREDICTED: non-specific lipid transfer protein GPI-anchored 2 [Eucalyptus grandis]
Eucalyptus_camaldulensis_newGene_37597	14.14	13.9156	32.8526	26.6525	31.5149	4.17979e-05	1.13209	PREDICTED: uncharacterized protein LOC104450818 [Eucalyptus grandis]
Eucalyptus_camaldulensis_newGene_22597	0.517057	0.480331	9.41285	7.6024	10.0651	2.27753e-21	4.12319	hypothetical protein EUGRSUZ_C00556 [Eucalyptus grandis]
Gene005063	2.5409	4.65637	15.9132	11.8944	17.7777	0.0065457	1.4306	PREDICTED: uncharacterized protein LOC104435075 isoform X2 [Eucalyptus grandis]
Eucalyptus_camaldulensis_newGene_10319	0	0	1.95401	2.98687	0.752725	3.85539e-08	6.31948	PREDICTED: F-box protein At3g07870 [Eucalyptus grandis]
Gene000130	6.83485	5.25947	26.9829	13.9693	40.9755	0.000536861	2.12528	PREDICTED: TPR repeat-containing thioredoxin TTL1, partial [Eucalyptus grandis]
Gene009442	0.223332	0.039948	3.10957	1.73095	0.580288	0.0061626	3.11978	PREDICTED: G-type lectin S-receptor-like serine/threonine-protein kinase LECRK2 [Eucalyptus grandis]
Gene005031	90.9405	95.6893	209.633	212.895	223.526	2.59677e-13	1.30846	PREDICTED: vesicle-associated membrane protein 721 [Eucalyptus grandis]
Gene004393	59.3751	58.5422	144.947	100.416	154.872	0.00194828	1.19002	hypothetical protein EUGRSUZ_H03918 [Eucalyptus grandis]
Gene012456	37.8998	39.0854	288.932	272.072	513.924	4.46127e-12	3.24075	PREDICTED: NADH--cytochrome b5 reductase 1 [Eucalyptus grandis]
Eucalyptus_camaldulensis_newGene_60198	34.2326	34.0911	81.1036	75.7412	98.9353	7.23321e-06	1.41435	hypothetical protein EUGRSUZ_H03032 [Eucalyptus grandis]
Gene008954	8.31555	1.32897	27.1315	27.3767	32.7564	0.00559328	2.43929	PREDICTED: galactan beta-1,4-galactosyltransferase GALS1 [Eucalyptus grandis]
Eucalyptus_camaldulensis_newGene_74552	20.934	12.9067	0	0	0	7.71666e-08	-6.46547	hypothetical protein EUGRSUZ_F03074 [Eucalyptus grandis]
Eucalyptus_camaldulensis_newGene_63885	0	0	9.27929	6.13054	8.92606	1.45545e-13	7.5344	PREDICTED: TMV resistance protein N [Eucalyptus grandis]
Gene005478	14.9414	6.58947	56.1938	51.2367	95.7653	1.47344e-05	2.66398	PREDICTED: rac-like GTP-binding protein 3 [Eucalyptus grandis]
Eucalyptus_camaldulensis_newGene_42324	19.0181	40.1133	0.184872	3.35532	0.122593	0.00906903	-3.41204	hypothetical protein EUGRSUZ_C03159 [Eucalyptus grandis]
Gene011656	23.8878	23.2908	11.0832	11.008	8.76643	1.25256e-06	-1.08399	PREDICTED: uncharacterized protein LOC104432711 [Eucalyptus grandis]
Gene003319	10.9144	10.8449	93.5622	72.3242	80.0326	2.98442e-43	3.07017	PREDICTED: protein IQ-DOMAIN 1 [Eucalyptus grandis]
Eucalyptus_camaldulensis_newGene_47789	15.8484	16.7027	1.91949	1.69631	1.39821	9.51539e-07	-2.63313	hypothetical protein EUGRSUZ_L019712, partial [Eucalyptus grandis]
Eucalyptus_camaldulensis_newGene_68104	0	0	0.735423	0.402883	0.698332	0.000256997	4.74462	PREDICTED: serine carboxypeptidase-like 10 [Eucalyptus grandis]
Eucalyptus_camaldulensis_newGene_39479	93.5508	78.6874	28.2855	42.3359	32.7041	0.00059229	-1.2008	PREDICTED: H/ACA ribonucleoprotein complex subunit 2-like protein [Eucalyptus grandis]
Eucalyptus_camaldulensis_newGene_42459	5.9837	0.577116	53.2988	34.1511	109.03	0.000265352	3.75036	PREDICTED: 21 kDa protein [Eucalyptus grandis]
Gene002140	89.3427	46.9789	192.926	147.094	216.162	0.0013189	1.53502	PREDICTED: uncharacterized protein LOC104449378 [Eucalyptus grandis]
Gene010838	1.19567	1.57866	14.9329	12.981	30.623	3.51613e-09	3.70028	PREDICTED: glucuronoxylan 4-O-methyltransferase 1 [Eucalyptus grandis]
Gene007848	7.75695	6.85979	32.5685	17.8667	23.0868	1.42171e-05	1.81397	PREDICTED: protein RADIALIS-like 4 isoform X2 [Eucalyptus grandis]
Eucalyptus_camaldulensis_newGene_41348	26.6154	46.7658	12.4865	14.4891	10.7732	0.000720973	-1.41385	PREDICTED: mediator of RNA polymerase II transcription subunit 16 isoform X1 [Eucalyptus grandis]
Eucalyptus_camaldulensis_newGene_935	0	0	0.656394	1.4127	1.81761	5.16896e-08	6.25553	PREDICTED: protein SUPPRESSOR OF npr1-1, CONSTITUTIVE 1-like [Eucalyptus grandis]
Gene000808	4.72112	7.5664	21.6852	13.7308	19.0716	0.000300076	1.66341	PREDICTED: P-loop NTPase domain-containing protein LPA1 homolog 1 [Eucalyptus grandis]
Gene010902	929.208	844.373	225.542	414.476	175.852	0.00138099	-1.54452	Splicing factor-like protein [Trema orientalis]
Eucalyptus_camaldulensis_newGene_17235	10.3156	6.4854	19.183	20.8532	25.1557	0.000316546	1.5812	PREDICTED: E3 ubiquitin-protein ligase RHF1A [Eucalyptus grandis]
Gene010067	66.3395	60.8896	24.3914	28.0968	26.9382	3.55547e-07	-1.15028	hypothetical protein POPTR_002G190000v3 [Populus trichocarpa]
Gene012982	18.72	26.7002	46.2433	41.2406	43.9375	0.00125814	1.04173	PREDICTED: E3 ubiquitin-protein ligase BOI [Eucalyptus grandis]
Gene011556	82.3404	75.9538	2.75591	17.4327	2.601	0.0046779	-2.86186	PREDICTED: uncharacterized protein LOC104421131 [Eucalyptus grandis]
Eucalyptus_camaldulensis_newGene_68520	3.42242	1.56564	8.88817	9.1028	12.7213	0.00174558	2.04127	cellulose synthase 1B, partial [Salix sachalinensis]
Gene011896	160.921	164.591	60.2764	69.7698	61.336	2.62053e-12	-1.20826	PREDICTED: NAC domain-containing protein 83 isoform X2 [Eucalyptus grandis]
Eucalyptus_camaldulensis_newGene_42176	4.14542	1.5517	15.5904	12.2037	13.2824	0.000217992	2.14335	PREDICTED: protein CHUP1, chloroplastic isoform X2 [Eucalyptus grandis]
Eucalyptus_camaldulensis_newGene_20842	0	0.052007	0.860835	0.807272	2.1467	0.00102858	4.05759	PREDICTED: serine/threonine-protein kinase RHS3 [Eucalyptus grandis]
Eucalyptus_camaldulensis_newGene_16518	0	0	1.70418	1.15805	2.05881	5.43487e-08	6.17905	hypothetical protein EUGRSUZ_F02275 [Eucalyptus grandis]
Gene001317	5.53731	3.03971	14.2509	8.33643	12.238	0.00358762	1.5995	PREDICTED: protein DA1 isoform X2 [Eucalyptus grandis]
Eucalyptus_camaldulensis_newGene_16489	0.729156	0.788633	3.89961	3.29087	3.50127	5.12846e-13	2.16391	PREDICTED: uncharacterized protein LOC104443491 isoform X1 [Eucalyptus grandis]
Eucalyptus_camaldulensis_newGene_30862	0.037993	0.106527	0.595544	0.868746	9.70976	0.00296914	3.89539	PREDICTED: ent-copalyl diphosphate synthase, chloroplastic [Eucalyptus grandis]
Gene004345	14.7235	16.4748	205.848	147.834	240.6	1.14422e-26	3.74342	PREDICTED: kinesin light chain [Eucalyptus grandis]
Eucalyptus_camaldulensis_newGene_23720	0	0	0.463212	0.102304	1.58293	0.00418308	4.08777	PREDICTED: uncharacterized protein LOC104441082 [Eucalyptus grandis]
Eucalyptus_camaldulensis_newGene_49145	3.6732	3.6492	0	0	0	1.82783e-07	-6.31332	PREDICTED: uncharacterized protein LOC104455237 [Eucalyptus grandis]
Eucalyptus_camaldulensis_newGene_40423	65.1836	48.4341	17.5061	21.3568	17.9168	2.96919e-07	-1.46672	hypothetical protein EUGRSUZ_C01584 [Eucalyptus grandis]
Eucalyptus_camaldulensis_newGene_47906	90.9943	71.7064	9.44151	6.67046	4.15469	2.24822e-13	-3.38838	PREDICTED: uncharacterized protein LOC104415163 [Eucalyptus grandis]
Eucalyptus_camaldulensis_newGene_46708	0.298167	0.386051	7.27262	6.1091	5.7732	7.5573e-12	3.97953	PREDICTED: DEAD-box ATP-dependent RNA helicase 2-like [Eucalyptus grandis]
Eucalyptus_camaldulensis_newGene_66868	46.9808	40.1089	108.876	140.812	107.859	1.12639e-09	1.53812	PREDICTED: uncharacterized protein LOC108954479 [Eucalyptus grandis]
Gene003155	41.22	37.8634	14.7441	18.7124	13.843	4.12946e-05	-1.13589	PREDICTED: probable 28S rRNA (cytosine(4447)-C(5))-methyltransferase [Eucalyptus grandis]
Eucalyptus_camaldulensis_newGene_327	0.590137	0.880298	0	0	0	0.00190118	-4.45903	hypothetical protein EUGRSUZ_E02450 [Eucalyptus grandis]
Eucalyptus_camaldulensis_newGene_32489	1.41041	3.18594	13.4915	8.79614	11.0585	2.30223e-05	2.317	PREDICTED: receptor-like protein kinase HAIKU2 [Eucalyptus grandis]
Gene010148	35.9955	30.7906	13.5359	17.3054	11.8982	4.74023e-05	-1.11964	PREDICTED: ribosome biogenesis protein BOP1 homolog isoform X1 [Eucalyptus grandis]
Gene003709	235.313	212.905	99.4189	82.265	72.9757	3.25051e-09	-1.29288	PREDICTED: NAP1-related protein 1 [Eucalyptus grandis]
Eucalyptus_camaldulensis_newGene_18596	0.416916	0.509717	14.8711	19.6568	1.77857	5.65914e-05	4.01712	PREDICTED: serine/threonine-protein phosphatase PP2A catalytic subunit [Eucalyptus grandis]
Eucalyptus_camaldulensis_newGene_13617	0.269416	0.061463	3.08382	2.99986	2.6645	2.07361e-06	3.79612	PREDICTED: CCR4-NOT transcription complex subunit 11 isoform X1 [Eucalyptus grandis]
Gene006017	79.8743	85.2797	1050.61	822.667	1398.63	3.43924e-21	3.78652	PREDICTED: adenosylhomocysteinase [Eucalyptus grandis]
Gene001079	21.265	5.15545	35.0153	34.0538	67.0076	8.19631e-05	2.11517	PREDICTED: microtubule-associated protein TORTIFOLIA1 [Eucalyptus grandis]
Gene009248	5.78893	5.18254	28.8167	19.059	50.491	1.07758e-05	2.66921	PREDICTED: pentatricopeptide repeat-containing protein At5g66520 [Eucalyptus grandis]
Eucalyptus_camaldulensis_newGene_17367	6.20374	5.55121	20.4357	18.6582	25.6156	7.05673e-08	1.97334	PREDICTED: uncharacterized protein LOC104415704 [Eucalyptus grandis]
Eucalyptus_camaldulensis_newGene_47615	23.3365	25.1129	0.202429	0.362048	0.344453	7.94348e-42	-5.95839	PREDICTED: translocon-associated protein subunit alpha [Eucalyptus grandis]
Gene013295	7.15513	6.61597	0.728736	0.297384	0.543064	1.88383e-10	-3.45317	ribosomal protein S12C [Medicago truncatula]
Eucalyptus_camaldulensis_newGene_50830	6.80397	10.0879	1.51898	1.32597	1.55063	3.02322e-06	-2.32212	hypothetical protein EUGRSUZ_F03000 [Eucalyptus grandis]
Gene010982	27.9386	22.017	6.55076	7.49208	4.58413	1.18342e-06	-1.87598	PREDICTED: zinc finger protein WIP2 [Eucalyptus grandis]
Gene011437	3.34013	5.78693	28.4844	17.1793	15.266	1.69954e-05	2.17529	PREDICTED: glucan endo-1,3-beta-glucosidase 8 [Eucalyptus grandis]
Eucalyptus_camaldulensis_newGene_11321	0.028851	0	2.50522	1.53238	3.01906	2.18262e-07	5.21978	PREDICTED: uncharacterized protein LOC108957839 [Eucalyptus grandis]
Gene004052	34.2626	30.9163	14.7393	17.4923	10.9765	0.000572719	-1.07196	PREDICTED: DEAD-box ATP-dependent RNA helicase 22 [Eucalyptus grandis]
Gene008449	63.4278	17.1867	170.881	129.099	223.226	0.0057521	2.08016	PREDICTED: auxin-induced in root cultures protein 12-like [Eucalyptus grandis]
Eucalyptus_camaldulensis_newGene_27362	3.8112	2.41526	0.046585	0.378073	0.165136	0.00249871	-3.17762	PREDICTED: uncharacterized protein LOC104456584 [Eucalyptus grandis]
Gene000405	11.7416	13.1765	38.7262	26.6579	48.9303	0.000489769	1.68202	PREDICTED: CASP-like protein 3A1 [Eucalyptus grandis]
Gene000605	4.31176	4.48415	11.837	8.75396	10.6702	0.000307525	1.29985	PREDICTED: ras-related protein RHN1 isoform X1 [Eucalyptus grandis]
Gene000395	1.81788	3.24457	0.411569	0.671182	0.220062	0.00764445	-2.17376	PREDICTED: uncharacterized protein LOC104437657 [Eucalyptus grandis]
Eucalyptus_camaldulensis_newGene_39118	10.7078	11.9761	29.9628	27.5763	40.7347	7.95205e-06	1.6158	PREDICTED: BEACH domain-containing protein C2 [Eucalyptus grandis]
Eucalyptus_camaldulensis_newGene_32154	5.90297	5.72264	0	0.019646	0	7.88418e-22	-7.96431	PREDICTED: leucine-rich repeat protein soc-2-like isoform X1 [Eucalyptus grandis]
Eucalyptus_camaldulensis_newGene_71482	7.13515	5.90604	1.79754	0.875129	1.07681	0.00567574	-2.10739	PREDICTED: putative chloride channel-like protein CLC-g [Eucalyptus grandis]
Eucalyptus_camaldulensis_newGene_37178	1.67776	2.70456	8.54125	6.07224	7.90821	0.00109444	1.80381	PREDICTED: uncharacterized protein LOC104422236 [Eucalyptus grandis]
Eucalyptus_camaldulensis_newGene_50272	51.8709	38.6047	20.3187	24.3562	17.9373	0.00439661	-1.00341	PREDICTED: probable Xaa-Pro aminopeptidase P isoform X1 [Eucalyptus grandis]
Gene002426	2.66209	3.51576	0.435867	0.078756	0.027832	0.00492555	-3.17689	PREDICTED: probable serine/threonine-protein kinase NAK isoform X2 [Eucalyptus grandis]
Eucalyptus_camaldulensis_newGene_3540	19.7803	22.9378	0.851884	1.97324	1.09818	1.16252e-14	-3.76058	PREDICTED: death-inducer obliterator 1 [Eucalyptus grandis]
Gene012127	158.153	119.73	52.4459	70.3754	41.7084	0.000630285	-1.22885	PREDICTED: NF-kappa-B-activating protein [Eucalyptus grandis]
Gene009612	0.584823	0.327042	3.7932	2.10132	3.49782	0.000104734	2.56974	PREDICTED: DNA cross-link repair protein SNM1 [Eucalyptus grandis]
Eucalyptus_camaldulensis_newGene_39080	1.80916	21.9051	311.817	240.762	184.814	5.97461e-05	3.85997	PREDICTED: CASP-like protein 4D1 [Eucalyptus grandis]
Gene006328	15.6842	21.2846	4.47437	5.35824	3.32522	5.10011e-08	-1.99003	PREDICTED: ring canal kelch homolog isoform X4 [Eucalyptus grandis]
Gene006384	4.05171	11.5171	54.5691	49.5915	57.7579	1.43833e-06	2.77846	PREDICTED: cytochrome b561 and DOMON domain-containing protein At3g07570 [Eucalyptus grandis]
Gene010848	3.47971	1.50217	25.0417	16.6618	30.5759	1.08635e-07	3.23708	PREDICTED: AP-1 complex subunit sigma-1 isoform X2 [Eucalyptus grandis]
Eucalyptus_camaldulensis_newGene_6188	0.041118	0	0.401133	0.610258	0.799004	0.00430144	3.52845	hypothetical protein EUGRSUZ_I01885 [Eucalyptus grandis]
Gene012610	48.5364	40.8891	102.258	87.5182	109.789	1.6206e-05	1.25573	PREDICTED: uncharacterized membrane protein At1g16860 isoform X1 [Eucalyptus grandis]
Gene013277	33.8949	21.8304	0.022278	0	0.082492	1.73988e-21	-7.77353	hypothetical protein EUGRSUZ_H00764 [Eucalyptus grandis]
Gene009097	33.4326	27.8158	12.9228	13.5861	12.2603	2.36925e-07	-1.13236	PREDICTED: DEAD-box ATP-dependent RNA helicase 10 [Eucalyptus grandis]
Gene008653	27.1349	2.17595	0.268056	1.59169	0.503409	0.00552725	-3.31941	PREDICTED: MATH domain and coiled-coil domain-containing protein At3g58270-like isoform X1 [Eucalyptus grandis]
Eucalyptus_camaldulensis_newGene_681	1.41899	0.885987	13.0882	16.0059	15.1245	1.15259e-19	3.6634	PREDICTED: SKP1-like protein 1A [Eucalyptus grandis]
Gene007112	8.62816	6.49235	19.7503	15.4996	25.1518	0.00110494	1.51801	PREDICTED: uncharacterized protein LOC104424367 [Eucalyptus grandis]
Gene010063	29.5072	22.3946	3.14476	8.96364	3.65585	0.00241292	-2.08826	PREDICTED: transcription factor TGA2.3 [Eucalyptus grandis]
Gene011622	33.7286	31.7903	68.6866	61.1313	84.7569	0.000356921	1.26037	hypothetical protein EUGRSUZ_B03143 [Eucalyptus grandis]
Eucalyptus_camaldulensis_newGene_20058	0.145691	0	2.85852	2.3051	1.29068	0.00171528	3.75773	PREDICTED: leucine aminopeptidase 2, chloroplastic-like, partial [Juglans regia]
Gene008280	0	0.456663	5.19368	8.37682	19.691	0.00851251	3.56248	PREDICTED: isoflavone reductase homolog [Eucalyptus grandis]
Eucalyptus_camaldulensis_newGene_35047	0.946366	2.35194	24.1879	13.2934	20.6483	1.77791e-08	3.44676	PREDICTED: protein LURP-one-related 5 [Eucalyptus grandis]
Gene005549	6.24822	9.6579	86.4393	60.8211	105.809	2.8241e-14	3.42158	PREDICTED: filament-like plant protein 3 [Eucalyptus grandis]
Gene013002	13.7309	13.0951	33.0972	30.4212	38.2228	8.56709e-06	1.42829	PREDICTED: cystinosin homolog [Eucalyptus grandis]
Gene001761	0	0	1.25457	0.703658	1.7584	1.53718e-05	5.3451	heat shock protein 83 [Cucurbita moschata]
Gene012542	55.6732	43.6709	123.488	88.4903	167.321	0.00446151	1.42735	PREDICTED: cyclin-P3-1 isoform X1 [Eucalyptus grandis]
Eucalyptus_camaldulensis_newGene_13381	3.74599	13.3343	0.07508	0.163891	0	2.0075e-05	-4.94977	hypothetical protein EUGRSUZ_K006752, partial [Eucalyptus grandis]
Eucalyptus_camaldulensis_newGene_61736	2.27494	4.25584	11.6187	7.72325	12.9383	0.00326976	1.76147	hypothetical protein EUGRSUZ_A02295 [Eucalyptus grandis]
Gene000718	0.888091	0.867116	9.6222	2.73121	13.4122	0.000718572	3.01965	PREDICTED: F-box protein PP2-B11 isoform X2 [Eucalyptus grandis]
Eucalyptus_camaldulensis_newGene_67051	0.034563	0.116217	1.72827	1.35601	1.24814	1.99442e-07	3.95878	hypothetical protein EUGRSUZ_G00091 [Eucalyptus grandis]
Eucalyptus_camaldulensis_newGene_18896	3.18011	3.32042	29.3153	17.5003	40.3935	1.40044e-09	3.14925	PREDICTED: uncharacterized protein LOC104426186 isoform X1 [Eucalyptus grandis]
Gene001541	20.7855	19.4277	8.98765	8.24331	6.74719	1.89484e-11	-1.21964	PREDICTED: DNA-directed RNA polymerase I subunit 2 isoform X3 [Eucalyptus grandis]
Gene006419	12.955	9.94462	67.1811	51.7516	76.5894	7.81307e-14	2.83965	PREDICTED: receptor-like cytosolic serine/threonine-protein kinase RBK1 isoform X1 [Eucalyptus grandis]
Eucalyptus_camaldulensis_newGene_28590	2.41561	1.59389	5.85572	6.58919	9.09579	4.1195e-07	2.26904	PREDICTED: WD repeat-containing protein 44 [Eucalyptus grandis]
Eucalyptus_camaldulensis_newGene_35365	0.139998	0.166356	1.48718	1.15005	2.53914	0.00221263	3.08756	PREDICTED: flavin-containing monooxygenase FMO GS-OX-like 3 isoform X2 [Eucalyptus grandis]
Eucalyptus_camaldulensis_newGene_61860	0	0	26.8641	20.3064	31.6527	2.66539e-19	8.60986	hypothetical protein EUGRSUZ_H03032 [Eucalyptus grandis]
Eucalyptus_camaldulensis_newGene_13157	0.823438	0.382892	2.29194	2.6125	4.0445	0.00943977	2.15714	PREDICTED: uncharacterized protein LOC104419235 isoform X1 [Eucalyptus grandis]
Eucalyptus_camaldulensis_newGene_54269	0	0	3.14602	5.39115	2.58163	2.33295e-08	6.29273	cytochrome c1-2, heme protein, mitochondrial-like isoform X1 [Cajanus cajan]
Gene009525	0	0.264772	1.75148	10.1048	6.26576	0.0034656	3.85385	PREDICTED: BTB/POZ domain-containing protein At4g08455 [Eucalyptus grandis]
Eucalyptus_camaldulensis_newGene_35418	5.0025	3.13908	9.75852	8.71286	10.0752	0.00845055	1.26807	PREDICTED: uncharacterized protein LOC104425419 [Eucalyptus grandis]
Gene006365	9.5098	8.17094	38.9415	18.0643	19.2704	0.0049962	1.3794	PREDICTED: rop guanine nucleotide exchange factor 1 [Eucalyptus grandis]
Gene006342	32.4803	21.5503	5.12217	10.9558	3.77396	0.00494086	-1.8484	PREDICTED: systemin receptor SR160 [Eucalyptus grandis]
Eucalyptus_camaldulensis_newGene_12617	11.956	11.2902	31.2512	30.1559	43.5797	1.52912e-05	1.68	PREDICTED: coiled-coil domain-containing protein SCD2 isoform X3 [Eucalyptus grandis]
Eucalyptus_camaldulensis_newGene_42931	6.86032	8.49681	1.6123	0.610128	1.77033	0.00404592	-2.23116	PREDICTED: probable ADP-ribosylation factor GTPase-activating protein AGD5 isoform X2 [Eucalyptus grandis]
Eucalyptus_camaldulensis_newGene_71101	1.08999	0.231039	9.23194	18.422	30.9794	4.66356e-06	4.30015	PREDICTED: phosphoenolpyruvate carboxykinase [ATP] [Eucalyptus grandis]
Eucalyptus_camaldulensis_newGene_19303	35.1682	36.4659	7.62913	6.28145	11.7784	0.000188905	-1.87979	hypothetical protein EUGRSUZ_F00691 [Eucalyptus grandis]
Eucalyptus_camaldulensis_newGene_72438	8.29765	12.0032	54.2849	39.6507	28.9753	6.40168e-05	2.05504	PREDICTED: uncharacterized protein LOC104433829 [Eucalyptus grandis]
Gene007046	30.9659	28.8191	5.22422	9.04911	5.44382	1.14683e-07	-2.03001	hypothetical protein EUGRSUZ_F01871 [Eucalyptus grandis]
Eucalyptus_camaldulensis_newGene_46748	0	0	5.49111	12.2658	1.59432	5.03211e-08	6.39288	hypothetical protein EUGRSUZ_F01992 [Eucalyptus grandis]
Eucalyptus_camaldulensis_newGene_60384	52.8343	50.6906	22.9846	23.4977	20.8132	3.35785e-06	-1.09499	PREDICTED: NEDD8-activating enzyme E1 catalytic subunit isoform X2 [Eucalyptus grandis]
Gene009560	25.0587	136.248	8.94952	4.55039	0.807282	0.0024274	-3.35788	PREDICTED: dnaJ homolog subfamily B member 3 [Eucalyptus grandis]
Eucalyptus_camaldulensis_newGene_25181	16.2615	9.59892	0.538846	0	0.044818	0.00055052	-4.34971	60S ribosomal protein L11 [Sorghum bicolor]
Eucalyptus_camaldulensis_newGene_51884	0.474965	1.06378	6.2976	3.98244	3.97626	0.0054361	2.1677	PREDICTED: paired amphipathic helix protein Sin3-like 3 [Eucalyptus grandis]
Gene003420	10.7207	11.1856	20.5045	20.0756	26.4331	0.00114641	1.12683	PREDICTED: geranylgeranyl pyrophosphate synthase, chloroplastic [Eucalyptus grandis]
Gene003585	4.87782	3.64633	14.7248	11.9806	24.1927	0.000934771	2.02236	hypothetical protein EUGRSUZ_H01294 [Eucalyptus grandis]
Eucalyptus_camaldulensis_newGene_72715	7.42365	9.26975	21.2672	17.3256	24.5613	0.00784805	1.39982	hypothetical protein EUGRSUZ_C04017 [Eucalyptus grandis]
Eucalyptus_camaldulensis_newGene_19040	0	0	12.5621	27.2612	0.87123	1.30574e-07	6.40622	PREDICTED: uncharacterized protein LOC104444545 [Eucalyptus grandis]
Gene008686	1.32974	9.86022	47.7488	40.2233	66.7047	0.000266255	2.84119	PREDICTED: vestitone reductase [Eucalyptus grandis]
Gene004625	11.6274	18.1107	326.85	284.85	257.826	1.7052e-47	4.35638	PREDICTED: protein IQ-DOMAIN 1 [Eucalyptus grandis]
Gene006886	9.35029	4.17539	62.404	31.903	94.8162	3.36249e-06	3.19786	PREDICTED: BTB/POZ domain-containing protein At5g03250 [Eucalyptus grandis]
Gene010557	29.6961	31.0113	9.02155	14.4769	6.93265	0.000271791	-1.76836	PREDICTED: CCAAT/enhancer-binding protein zeta [Eucalyptus grandis]
Eucalyptus_camaldulensis_newGene_55010	252.385	247.047	612.409	508.824	755.124	3.57195e-05	1.41985	hypothetical protein CCACVL1_26963 [Corchorus capsularis]
Gene004779	49.1951	47.4479	153.808	75.4636	130.104	0.00166893	1.26677	PREDICTED: guanine nucleotide exchange factor SPIKE 1 [Eucalyptus grandis]
Gene002944	1.25211	1.29461	4.1328	3.29527	5.45339	0.000380493	1.79283	PREDICTED: uncharacterized protein LOC104432675 [Eucalyptus grandis]
Gene008137	13.7289	10.5739	46.2789	45.6925	94.7612	0.000360696	2.22673	PREDICTED: 3-hydroxyisobutyryl-CoA hydrolase-like protein 5 [Eucalyptus grandis]
Eucalyptus_camaldulensis_newGene_73077	3.28902	7.26268	20.9677	20.3464	28.2518	0.00246339	2.10036	hypothetical protein SETIT_034404mg [Setaria italica]
Eucalyptus_camaldulensis_newGene_10396	47.154	41.5516	3.02932	8.12088	4.58354	5.25342e-07	-2.8503	PREDICTED: BTB/POZ domain and ankyrin repeat-containing protein NPR1 isoform X3 [Eucalyptus grandis]
Eucalyptus_camaldulensis_newGene_12791	1.27866	12.8114	0	0.062856	0	0.000293115	-4.96973	PREDICTED: uncharacterized protein LOC104427098 [Eucalyptus grandis]
Gene003241	2.73348	12.3553	86.4101	55.0333	11.5162	0.00587777	2.61192	PREDICTED: delta(12)-fatty-acid desaturase FAD2 [Eucalyptus grandis]
Eucalyptus_camaldulensis_newGene_57080	0	0	2.92336	2.31966	1.18929	0.000623122	4.54147	PREDICTED: transcription factor PIF3 [Eucalyptus grandis]
Eucalyptus_camaldulensis_newGene_26985	0.030356	0	1.14741	0.319418	0.440311	0.0027075	3.83887	PREDICTED: TMV resistance protein N-like isoform X4 [Eucalyptus grandis]
Eucalyptus_camaldulensis_newGene_35156	0	0	6.69517	2.26025	3.62885	3.47005e-08	6.32492	PREDICTED: uncharacterized protein LOC104446081 [Eucalyptus grandis]
Eucalyptus_camaldulensis_newGene_51084	62.3221	47.98	19.0366	27.2522	16.9894	0.00213675	-1.2643	PREDICTED: uncharacterized protein LOC104414796 [Eucalyptus grandis]
Gene004089	121.716	139.158	9.31801	39.1404	8.32897	0.00394706	-2.46883	PREDICTED: plasma membrane ATPase 4 [Eucalyptus grandis]
Gene009874	1.53793	4.80195	0.375334	0.304894	0.360397	0.00275811	-2.62862	PREDICTED: CBS domain-containing protein CBSX2, chloroplastic [Eucalyptus grandis]
Gene010577	318.578	262.429	107.76	135.539	110.644	1.55814e-06	-1.19713	hypothetical protein EUGRSUZ_L01140 [Eucalyptus grandis]
Eucalyptus_camaldulensis_newGene_25872	53.4695	54.0606	25.8576	27.1127	16.6155	0.000760004	-1.10561	PREDICTED: troponin I [Eucalyptus grandis]
Eucalyptus_camaldulensis_newGene_38991	14.6396	15.1564	5.9442	5.57592	7.324	0.00419364	-1.10402	PREDICTED: probable complex I intermediate-associated protein 30 [Eucalyptus grandis]
Eucalyptus_camaldulensis_newGene_31116	2.18868	1.36048	7.67448	5.31812	5.96685	6.35096e-05	1.87501	PREDICTED: uncharacterized protein LOC104422672 isoform X4 [Eucalyptus grandis]
Gene007164	3.16793	0.612381	7.01365	21.6902	37.7088	0.00347127	3.09605	putative alpha-expansin, partial [Eucalyptus globulus]
Eucalyptus_camaldulensis_newGene_70405	52.1669	87.2609	172.878	177.523	279.683	0.00135147	1.65922	PREDICTED: UDP-N-acetylglucosamine diphosphorylase 2 [Eucalyptus grandis]
Gene000400	5.22538	1.52142	14.9631	11.116	9.51768	0.00736052	1.74511	PREDICTED: probable CCR4-associated factor 1 homolog 7 [Eucalyptus grandis]
Eucalyptus_camaldulensis_newGene_33899	2.20358	1.85227	17.4323	17.6235	19.2236	3.12304e-36	3.22526	PREDICTED: protein JASON isoform X1 [Eucalyptus grandis]
Eucalyptus_camaldulensis_newGene_4519	0.296671	0.133305	1.92286	1.70043	3.11402	3.9588e-05	3.17623	PREDICTED: shikimate O-hydroxycinnamoyltransferase [Eucalyptus grandis]
Eucalyptus_camaldulensis_newGene_63401	3.5013	5.19725	15.7928	9.44279	13.0516	0.00784477	1.58226	PREDICTED: WAT1-related protein At3g28050 isoform X2 [Eucalyptus grandis]
Gene007097	17.7764	17.8943	27.9657	33.6061	40.2132	0.00507107	1.02609	PREDICTED: arabinosyltransferase RRA3 [Eucalyptus grandis]
Gene001844	2.22464	1.85486	10.55	9.89062	10.6369	8.97441e-19	2.41891	PREDICTED: peptide-N4-(N-acetyl-beta-glucosaminyl)asparagine amidase A [Eucalyptus grandis]
Gene011873	52.4198	35.4482	158.73	126.477	155.057	8.48207e-08	1.81951	PREDICTED: uncharacterized protein LOC104419050 [Eucalyptus grandis]
Eucalyptus_camaldulensis_newGene_30277	14.4919	22.0171	1.7636	1.41534	4.4356	0.000533156	-2.23966	PREDICTED: uncharacterized protein LOC104447479 [Eucalyptus grandis]
Gene010952	51.8694	14.6194	142.749	135.991	266.682	0.00181294	2.38843	PREDICTED: subtilisin-like protease SBT1.8 [Eucalyptus grandis]
Eucalyptus_camaldulensis_newGene_7881	9.04048	9.46264	20.8774	14.9165	23.2015	0.0099433	1.17332	PREDICTED: UDP-glucuronic acid decarboxylase 1 [Eucalyptus grandis]
Gene012543	9.82666	4.66404	35.7488	31.9088	44.5891	2.08199e-06	2.39869	PREDICTED: beta-glucuronosyltransferase GlcAT14C isoform X1 [Eucalyptus grandis]
Gene007915	5.17238	4.91759	12.1774	10.3179	11.2859	1.18606e-07	1.25474	PREDICTED: phospholipid:diacylglycerol acyltransferase 1 [Eucalyptus grandis]
Eucalyptus_camaldulensis_newGene_24840	4.47855	5.04472	16.063	12.4409	13.4294	1.52594e-09	1.64169	PREDICTED: uncharacterized protein LOC104420546 [Eucalyptus grandis]
Gene011102	12.1922	7.77476	26.29	22.8548	20.1318	8.10172e-05	1.40367	PREDICTED: uncharacterized protein LOC104416884 isoform X1 [Eucalyptus grandis]
Eucalyptus_camaldulensis_newGene_59388	2.07858	2.02738	0.07389	0	0	0.00436405	-4.01705	PREDICTED: uncharacterized protein LOC104428099 [Eucalyptus grandis]
Gene007143	2.27706	1.50044	8.95687	4.04628	12.585	0.00812883	2.106	PREDICTED: peroxisomal 2,4-dienoyl-CoA reductase [Eucalyptus grandis]
Gene006490	6.82268	4.66685	1.7821	2.38967	1.90911	0.00338369	-1.36012	PREDICTED: uncharacterized protein LOC104415919 [Eucalyptus grandis]
Eucalyptus_camaldulensis_newGene_68609	13.479	13.6299	33.4816	34.8597	23.3639	0.000142298	1.20976	PREDICTED: ABC transporter B family member 27 [Eucalyptus grandis]
Gene001387	11.8653	9.12537	66.1154	45.8954	87.0803	3.62063e-10	2.55943	PREDICTED: kinesin-like protein KIN-7D, mitochondrial [Eucalyptus grandis]
Eucalyptus_camaldulensis_newGene_21480	23.8452	14.3767	57.2632	44.5661	67.0418	0.000567586	1.62739	hypothetical protein EUGRSUZ_B02169 [Eucalyptus grandis]
Gene008803	7.00612	16.8034	100.757	102.655	166.329	5.81246e-09	3.33443	PREDICTED: probable receptor-like serine/threonine-protein kinase At5g57670 isoform X1 [Eucalyptus grandis]
Gene008354	102.91	149.603	1146.01	1108.97	1612.71	3.44166e-19	3.39746	PREDICTED: S-adenosylmethionine synthase 1 [Eucalyptus grandis]
Eucalyptus_camaldulensis_newGene_29834	0.168027	0.054707	8.36437	5.88454	11.6565	1.94573e-19	5.84083	hypothetical protein EUGRSUZ_G02495 [Eucalyptus grandis]
Gene001101	15.4373	24.7465	48.8706	30.0944	47.9072	0.00564456	1.37306	hypothetical protein PRUPE_3G308800 [Prunus persica]
Gene005805	15.0889	14.8674	5.34169	7.80747	3.83067	0.00989136	-1.26607	PREDICTED: DNA-directed RNA polymerase III subunit RPC10 [Eucalyptus grandis]
Eucalyptus_camaldulensis_newGene_39238	1.67276	1.92361	18.0009	13.6233	17.9573	5.64828e-20	3.23669	PREDICTED: uncharacterized protein At1g66480 [Eucalyptus grandis]
Gene000324	3.68045	1.45942	12.4165	7.68888	10.9879	0.00364603	1.93828	PREDICTED: probable serine/threonine-protein kinase At5g41260 [Eucalyptus grandis]
Eucalyptus_camaldulensis_newGene_55914	2.53499	1.57696	35.9592	25.6648	36.377	4.11135e-20	3.89307	sucrose synthase 3, partial [Eucalyptus pyrocarpa]
Eucalyptus_camaldulensis_newGene_68117	2.28473	1.40964	0	0	0	0.000581653	-4.80178	PREDICTED: NAC domain-containing protein 21/22 [Eucalyptus grandis]
Eucalyptus_camaldulensis_newGene_8910	0.78658	1.51387	34.4398	18.8819	32.091	3.88923e-22	4.44951	PREDICTED: serine/threonine-protein kinase CDL1 isoform X2 [Eucalyptus grandis]
Eucalyptus_camaldulensis_newGene_43852	0.107477	0	7.82908	7.36325	5.86191	1.91286e-11	5.93777	PREDICTED: tudor domain-containing protein 3 isoform X3 [Eucalyptus grandis]
Eucalyptus_camaldulensis_newGene_30533	4.05713	6.98821	54.4922	67.1169	81.807	2.12809e-16	3.62662	PREDICTED: uncharacterized protein At5g01610 [Eucalyptus grandis]
Gene007184	57.379	80.6649	26.0641	28.3846	15.2603	0.000931438	-1.44737	PREDICTED: cysteine desulfurase, mitochondrial [Eucalyptus grandis]
Eucalyptus_camaldulensis_newGene_73289	19.5187	11.9497	0	0	0.203203	1.02964e-06	-5.74021	adp-ribosylation factor 1 [Quercus suber]
Eucalyptus_camaldulensis_newGene_1920	1.98025	0.309861	7.69728	5.52819	3.0302	0.00541765	2.45094	hypothetical protein EUGRSUZ_J01301 [Eucalyptus grandis]
Gene009515	27.653	10.7874	4.11469	4.18124	2.49822	0.000790001	-2.24544	PREDICTED: ATP synthase subunit beta, mitochondrial-like [Eucalyptus grandis]
Gene005430	48.0186	33.5724	127.45	92.3069	102.248	9.54895e-07	1.52778	PREDICTED: probable serine/threonine-protein kinase At1g01540 [Eucalyptus grandis]
Eucalyptus_camaldulensis_newGene_11869	0.198421	0.138278	0.433269	1.40834	1.65715	0.00388656	2.77059	hypothetical protein EUGRSUZ_H03719 [Eucalyptus grandis]
Gene002147	88.9461	91.3459	23.9004	41.7085	23.5793	0.000283851	-1.43437	PREDICTED: F-box protein PP2-A13 [Eucalyptus grandis]
Gene005874	10.1398	7.94334	51.4862	53.0659	143.672	9.40227e-06	3.20691	PREDICTED: beta-xylosidase/alpha-L-arabinofuranosidase 2 [Eucalyptus grandis]
Gene002953	8.84174	7.66149	3.4539	2.0421	1.76095	0.00123487	-1.65859	PREDICTED: cytokinin riboside 5&apos;-monophosphate phosphoribohydrolase LOG8 [Eucalyptus grandis]
Eucalyptus_camaldulensis_newGene_28816	0.378809	3.31551	22.715	26.3356	24.6347	0.000263902	3.38047	PREDICTED: probable aquaporin PIP2-4 [Eucalyptus grandis]
Eucalyptus_camaldulensis_newGene_37515	21.3802	29.0357	75.2588	62.2416	46.9039	0.000591838	1.22009	PREDICTED: probable WRKY transcription factor 2 isoform X1 [Eucalyptus grandis]
Eucalyptus_camaldulensis_newGene_33238	11.0753	9.18222	91.6754	117.002	185.679	2.56491e-14	3.69068	PREDICTED: probable beta-D-xylosidase 2 [Eucalyptus grandis]
Eucalyptus_camaldulensis_newGene_3742	19.2199	18.6959	6.71558	8.14786	4.55939	4.23749e-05	-1.45116	PREDICTED: calpain-type cysteine protease DEK1 [Eucalyptus grandis]
Gene004774	3.09274	29.7998	318.307	256.743	458.549	1.96373e-05	3.9393	PREDICTED: laccase-4 [Eucalyptus grandis]
Gene010444	207.679	170.601	35.3221	41.8033	27.1435	5.37789e-19	-2.35221	PREDICTED: ATP-dependent Clp protease ATP-binding subunit ClpA homolog CD4B, chloroplastic isoform X1 [Eucalyptus grandis]
Eucalyptus_camaldulensis_newGene_34714	4.1787	1.98399	0	0	0	5.45005e-05	-5.3525	PREDICTED: formin-like protein 20 [Eucalyptus grandis]
Gene007712	12.1464	11.2338	80.1802	31.2391	56.6726	1.30786e-05	2.38607	hypothetical protein EUGRSUZ_F01780 [Eucalyptus grandis]
Eucalyptus_camaldulensis_newGene_18036	15.6712	17.0808	6.69174	5.82023	7.36243	0.00167087	-1.17425	hypothetical protein EUGRSUZ_A00553 [Eucalyptus grandis]
Eucalyptus_camaldulensis_newGene_42950	0	0	0.748858	0.532858	1.01324	4.06414e-05	5.12866	PREDICTED: uncharacterized protein LOC104423192 [Eucalyptus grandis]
Gene007611	159.158	194.73	379.285	285.841	344.927	0.000542065	1.02538	PREDICTED: patellin-3 [Eucalyptus grandis]
Eucalyptus_camaldulensis_newGene_64662	3.36127	1.01362	0.221013	0.119647	0.179018	0.00432872	-2.95807	PREDICTED: uncharacterized protein LOC104434094 [Eucalyptus grandis]
Eucalyptus_camaldulensis_newGene_13376	25.2895	19.0458	3.09092	3.92523	1.13883	2.61301e-05	-2.7806	PREDICTED: cyclin-dependent kinase C-1 [Eucalyptus grandis]
Gene000118	17.7579	17.9944	36.9559	33.6082	32.7392	8.54747e-12	1.01791	PREDICTED: protein SCAR2 [Eucalyptus grandis]
Eucalyptus_camaldulensis_newGene_20378	14.2417	12.2525	5.56741	6.15625	5.67893	0.000504394	-1.07401	hypothetical protein EUGRSUZ_A02733 [Eucalyptus grandis]
Eucalyptus_camaldulensis_newGene_27502	25.8999	19.019	1.57971	4.15598	1.65775	2.34293e-05	-2.89421	PREDICTED: protein disulfide-isomerase SCO2 [Eucalyptus grandis]
Eucalyptus_camaldulensis_newGene_67031	2.25376	4.29806	0.673265	0.248101	0.088324	0.0084182	-2.71199	hypothetical protein EUGRSUZ_H02092, partial [Eucalyptus grandis]
Eucalyptus_camaldulensis_newGene_40947	4.51791	5.05301	2.11721	2.38716	1.44997	0.00394441	-1.10327	PREDICTED: transcription termination factor MTERF9, chloroplastic [Eucalyptus grandis]
Eucalyptus_camaldulensis_newGene_15126	0.398645	0.457157	2.57147	0.162703	1.07871	0.00420725	3.39362	hypothetical protein EUGRSUZ_F01519 [Eucalyptus grandis]
Eucalyptus_camaldulensis_newGene_2014	3.57714	3.64312	0.054389	0	0	5.66158e-06	-5.44103	PREDICTED: uncharacterized protein LOC104428104 [Eucalyptus grandis]
Gene009662	0.011092	0	0.545603	0.607482	0.294894	2.33066e-06	4.81747	hypothetical protein EUGRSUZ_A01215 [Eucalyptus grandis]
Eucalyptus_camaldulensis_newGene_49194	1.78134	2.72066	32.0372	26.6547	38.8634	4.86897e-23	3.87554	PREDICTED: uncharacterized protein LOC104452083 [Eucalyptus grandis]
Eucalyptus_camaldulensis_newGene_74435	378.593	958.327	208.048	143.126	89.2525	0.00216764	-1.99266	PREDICTED: LOW QUALITY PROTEIN: zinc finger CCCH domain-containing protein 2 [Eucalyptus grandis]
Gene012688	39.5115	11.1966	93.9239	107.771	144.285	0.00298028	2.15366	PREDICTED: endoglucanase 17 [Eucalyptus grandis]
Eucalyptus_camaldulensis_newGene_10238	0	0	1.67433	4.18019	1.43051	9.48329e-07	5.83322	hypothetical protein EUGRSUZ_E02566 [Eucalyptus grandis]
Eucalyptus_camaldulensis_newGene_18121	1.31521	0.905479	8.31821	4.83907	6.66796	8.81051e-08	2.59091	PREDICTED: calcium-dependent protein kinase 20 [Eucalyptus grandis]
Gene003262	13.5583	11.673	27.8761	22.931	37.2815	0.00596571	1.27869	PREDICTED: protein REDUCED WALL ACETYLATION 2 isoform X1 [Eucalyptus grandis]
Eucalyptus_camaldulensis_newGene_43506	2.4452	0.872562	19.5249	14.9938	26.4627	1.43833e-06	3.37684	PREDICTED: uncharacterized protein LOC104456122 [Eucalyptus grandis]
Eucalyptus_camaldulensis_newGene_22894	4.65053	1.41115	26.3135	16.5141	43.0968	0.000156864	3.0608	PREDICTED: uncharacterized protein LOC104443364 [Eucalyptus grandis]
Eucalyptus_camaldulensis_newGene_36811	1.04901	1.52761	0	0	0	5.16375e-07	-6.17742	hypothetical protein EUGRSUZ_K01874 [Eucalyptus grandis]
Gene003064	19.1097	22.9786	4.48569	6.7536	8.63283	0.00559703	-1.48248	PREDICTED: B3 domain-containing transcription factor VRN1 [Eucalyptus grandis]
Eucalyptus_camaldulensis_newGene_70161	0.229207	0.777281	24.02	20.0209	31.8623	6.41448e-18	5.39363	PREDICTED: uncharacterized protein At3g17950 isoform X2 [Eucalyptus grandis]
Eucalyptus_camaldulensis_newGene_11985	10.0287	8.47937	20.9947	22.5144	21.9906	2.06711e-07	1.33022	PREDICTED: probable protein phosphatase 2C 42 [Eucalyptus grandis]
Gene003387	0.069853	0.285535	3.1397	2.86451	2.99068	4.87285e-05	3.30033	PREDICTED: uncharacterized protein LOC104418980 [Eucalyptus grandis]
Gene009762	28.156	31.773	9.56725	14.8311	8.20314	0.000665565	-1.35149	PREDICTED: ABC transporter F family member 5 [Eucalyptus grandis]
Eucalyptus_camaldulensis_newGene_54284	7.323	10.5087	21.0954	22.1193	25.146	4.52271e-05	1.44213	PREDICTED: glycoprotein 3-alpha-L-fucosyltransferase A [Eucalyptus grandis]
Eucalyptus_camaldulensis_newGene_37880	0	0	1.83027	2.51955	1.94122	3.97266e-09	6.4561	PREDICTED: receptor-like protein 12 [Eucalyptus grandis]
Gene012004	10.5965	21.3262	31.5224	62.9349	66.8508	0.00757932	1.77419	PREDICTED: uncharacterized protein LOC104439759 [Eucalyptus grandis]
Eucalyptus_camaldulensis_newGene_29149	2.0774	2.04797	0	0	0	5.10065e-06	-5.79759	PREDICTED: uncharacterized protein LOC108955402 [Eucalyptus grandis]
Gene011659	92.7184	76.6501	747.591	628.878	1150.33	1.53038e-15	3.40622	sucrose synthase-like [Eucalyptus grandis]
Eucalyptus_camaldulensis_newGene_41065	0.489743	0.498249	6.21179	2.98932	10.5392	5.50105e-06	3.52445	PREDICTED: COBRA-like protein 1 [Eucalyptus grandis]
Eucalyptus_camaldulensis_newGene_72416	11.4816	9.85286	54.9635	40.8938	61.4642	1.56643e-10	2.36433	PREDICTED: kinesin-like calmodulin-binding protein isoform X2 [Eucalyptus grandis]
Gene009785	17.9597	11.9341	52.82	40.6257	40.8852	8.24193e-09	1.77419	PREDICTED: probable receptor-like protein kinase At2g42960 [Eucalyptus grandis]
Eucalyptus_camaldulensis_newGene_22692	0.93041	1.75536	0.043404	0.177913	0.054663	0.00550339	-3.06405	PREDICTED: TMV resistance protein N-like [Eucalyptus grandis]
Eucalyptus_camaldulensis_newGene_60158	0.126637	0.72564	3.28832	3.38941	2.98442	0.00993876	2.74686	hypothetical protein EUGRSUZ_C00524 [Eucalyptus grandis]
Eucalyptus_camaldulensis_newGene_45523	0.751172	0.077501	13.5828	8.39892	21.6708	4.23434e-06	4.30343	hypothetical protein EUGRSUZ_F03235 [Eucalyptus grandis]
Gene011247	14.7261	11.1126	27.466	24.4325	40.1762	0.00760259	1.34944	PREDICTED: glycerophosphodiester phosphodiesterase GDPDL3 [Eucalyptus grandis]
Eucalyptus_camaldulensis_newGene_24200	0	0	2.05243	0.92383	2.71569	0.000837492	4.48969	PREDICTED: polygalacturonase QRT3 [Eucalyptus grandis]
Eucalyptus_camaldulensis_newGene_34442	3.01848	5.067	0	0	0	1.87078e-12	-7.6636	PREDICTED: uncharacterized protein LOC104432493 [Eucalyptus grandis]
Eucalyptus_camaldulensis_newGene_51926	21.0446	10.7877	57.5866	56.939	89.0203	7.89135e-05	2.14162	hypothetical protein EUGRSUZ_H00059 [Eucalyptus grandis]
Gene008743	11.1798	6.06759	31.4945	27.415	40.2097	4.19789e-05	1.99051	PREDICTED: protein NUCLEAR FUSION DEFECTIVE 4 [Eucalyptus grandis]
Gene007171	170.549	219.946	89.4841	83.4261	64.041	9.45406e-06	-1.19719	PREDICTED: phytochrome A-associated F-box protein [Eucalyptus grandis]
Gene005006	14.622	9.07943	34.277	26.0252	42.7815	0.00208651	1.59063	PREDICTED: oxysterol-binding protein-related protein 1D [Eucalyptus grandis]
Eucalyptus_camaldulensis_newGene_67713	89.0385	50.0573	24.3604	22.2119	14.9778	0.000217992	-1.62938	hypothetical protein EUGRSUZ_H02531 [Eucalyptus grandis]
Gene013035	1.49509	0.818351	0	0.017802	0.038126	0.00174558	-3.90118	PREDICTED: putative disease resistance RPP13-like protein 1 [Eucalyptus grandis]
Eucalyptus_camaldulensis_newGene_41009	65.6959	58.0837	0.794448	9.64949	1.53109	0.00207695	-3.29705	PREDICTED: probable trehalose-phosphate phosphatase J isoform X1 [Eucalyptus grandis]
Gene004234	3.5919	9.40625	90.9769	72.6263	117.119	3.15496e-11	3.77983	PREDICTED: RING-H2 finger protein ATL54 [Eucalyptus grandis]
Eucalyptus_camaldulensis_newGene_56231	15.1344	8.00858	2.84401	1.10242	1.26669	0.00418308	-2.39544	PREDICTED: vacuolar amino acid transporter 1 [Eucalyptus grandis]
Gene004820	207.454	103.71	1574.37	770.942	1723.39	4.34736e-09	3.16764	tubulin alpha chain [Quercus suber]
Gene004676	24.6258	26.604	10.035	13.8772	8.5352	0.000816366	-1.11742	PREDICTED: inter-alpha-trypsin inhibitor heavy chain H3 [Eucalyptus grandis]
Eucalyptus_camaldulensis_newGene_51788	5.31854	2.74083	28.9166	24.5579	47.0024	1.22314e-05	2.96952	PREDICTED: elicitor-responsive protein 3 [Eucalyptus grandis]
Eucalyptus_camaldulensis_newGene_54078	2.16981	7.71996	0.078912	0	0	0.000506136	-4.69939	PREDICTED: protein LNK2 isoform X3 [Eucalyptus grandis]
Gene012270	7.40325	13.305	173.35	122.415	212.998	6.95802e-17	3.97609	PREDICTED: cytochrome b5 [Eucalyptus grandis]
Eucalyptus_camaldulensis_newGene_61518	36.299	40.1214	118.805	100.883	144.757	1.11293e-06	1.75241	PREDICTED: kinesin-like protein KIN-13A [Eucalyptus grandis]
Eucalyptus_camaldulensis_newGene_38131	0.055099	0.275108	1.72732	1.68921	1.45688	0.0010091	2.98523	PREDICTED: putative F-box/LRR-repeat protein At3g28410 [Eucalyptus grandis]
Gene011757	14.8678	18.1738	213.452	170.025	280.875	9.34288e-24	3.7826	PREDICTED: probable receptor-like protein kinase At5g18500 [Eucalyptus grandis]
Eucalyptus_camaldulensis_newGene_9691	7.21346	1.82792	44.1909	24.6317	38.0842	9.40924e-05	2.86618	PREDICTED: ABC transporter B family member 15 [Eucalyptus grandis]
Eucalyptus_camaldulensis_newGene_33874	71.9819	54.3592	9.62096	14.3102	12.1358	5.32082e-10	-2.24443	PREDICTED: 60S ribosomal protein L34 [Eucalyptus grandis]
Eucalyptus_camaldulensis_newGene_20264	0.148345	0.251844	7.50885	2.46691	16.9502	5.10823e-05	4.20539	PREDICTED: ELMO domain-containing protein B isoform X2 [Eucalyptus grandis]
Gene000365	34.6538	25.0591	85.3369	86.4448	76.1885	0.000122674	1.28128	PREDICTED: GTP-binding nuclear protein Ran-3-like [Eucalyptus grandis]
Gene012305	30.7743	18.2165	113.559	89.4248	73.2385	9.71022e-07	1.96327	PREDICTED: scarecrow-like protein 8 [Eucalyptus grandis]
Eucalyptus_camaldulensis_newGene_38254	60.4222	78.839	16.8583	11.0416	15.7996	8.26298e-08	-2.09643	PREDICTED: phosphomethylpyrimidine synthase, chloroplastic isoform X2 [Eucalyptus grandis]
Gene004410	185.622	202.821	411.951	324.455	440.775	0.000333208	1.10453	PREDICTED: protein SPIRAL1-like 2 [Eucalyptus grandis]
Eucalyptus_camaldulensis_newGene_9813	0.994581	0.764852	0	0.013898	0	0.00178554	-4.25061	monoterpene synthase [Eucalyptus globulus]
Gene005393	3.68342	2.82052	24.8293	8.74176	36.9156	0.000223538	2.64705	PREDICTED: probable polygalacturonase [Eucalyptus grandis]
Eucalyptus_camaldulensis_newGene_67844	0.401694	0.623623	4.42246	10.9083	9.62211	2.88123e-05	3.63711	PREDICTED: CASP-like protein 5C1 [Eucalyptus grandis]
Eucalyptus_camaldulensis_newGene_68402	0	0	0.093057	1.20768	1.61233	0.00698314	3.90856	PREDICTED: putative adenylate cyclase regulatory protein [Eucalyptus grandis]
Eucalyptus_camaldulensis_newGene_25209	0.05244	0.123353	1.36207	3.43207	2.09037	1.74486e-05	3.88218	PREDICTED: putative uncharacterized protein DDB_G0290521 [Eucalyptus grandis]
Gene007913	76.4761	48.9771	386.729	240.761	391.783	4.69887e-06	1.99802	PREDICTED: probable protein phosphatase 2C 5 [Eucalyptus grandis]
Gene006000	7.5331	4.97636	89.6612	59.5233	71.5133	6.55723e-23	3.58641	PREDICTED: uncharacterized protein LOC104456122 [Eucalyptus grandis]
Gene000563	2.06312	2.86867	12.1376	12.0467	6.63118	0.000157397	1.58089	PREDICTED: TMV resistance protein N [Eucalyptus grandis]
Gene007953	94.0694	99.9816	21.7836	57.9826	21.9052	0.00593371	-1.08902	PREDICTED: BEL1-like homeodomain protein 1 [Eucalyptus grandis]
Eucalyptus_camaldulensis_newGene_30049	4.51949	2.70768	11.1535	8.18994	10.1478	0.000848435	1.52211	PREDICTED: AUGMIN subunit 8 [Eucalyptus grandis]
Eucalyptus_camaldulensis_newGene_54048	0.055731	0.292556	5.86216	3.03322	1.57631	0.000159711	3.67903	hypothetical protein EUGRSUZ_F03290 [Eucalyptus grandis]
Eucalyptus_camaldulensis_newGene_27787	12.8662	13.7805	49.5045	37.6989	63.3127	3.12393e-06	1.98278	PREDICTED: B-cell receptor-associated protein 31 [Eucalyptus grandis]
Eucalyptus_camaldulensis_newGene_6586	33.606	32.7047	3.42464	4.43215	1.13978	1.15884e-06	-3.19096	PREDICTED: uncharacterized protein LOC104436549 [Eucalyptus grandis]
Gene003901	112.517	286.014	41.8944	58.1064	32.7408	0.000542065	-1.97348	PREDICTED: transcription factor LHW [Eucalyptus grandis]
Eucalyptus_camaldulensis_newGene_35243	2.86173	0.898532	0.003504	0.005469	0.01974	6.13766e-06	-5.04787	PREDICTED: probable linoleate 9S-lipoxygenase 5 isoform X2 [Eucalyptus grandis]
Gene011859	6.11594	4.66453	18.5264	13.8254	24.9746	7.14771e-05	1.86302	PREDICTED: receptor-like serine/threonine-protein kinase ALE2 [Eucalyptus grandis]
Eucalyptus_camaldulensis_newGene_6699	0	0	0.487513	0.419599	0.476313	9.17123e-05	4.94445	PREDICTED: uncharacterized protein LOC104422934 [Eucalyptus grandis]
Gene011799	16.7976	39.0906	698.812	695.89	852.434	1.79833e-23	4.69468	cellulose synthase A [Eucalyptus camaldulensis]
Gene004144	8.47731	11.0488	1.41305	2.19817	3.10116	0.00202625	-1.89204	hypothetical protein EUGRSUZ_C01686 [Eucalyptus grandis]
Eucalyptus_camaldulensis_newGene_54448	4.51872	4.24774	42.0445	36.3835	48.0301	2.49614e-20	3.29796	PREDICTED: endoglucanase 10 [Eucalyptus grandis]
Gene006973	61.9336	42.8128	146.791	151.753	144.554	1.02031e-08	1.58339	PREDICTED: protein ODORANT1 [Eucalyptus grandis]
Gene000682	1.85981	2.07405	7.31903	4.47974	5.01063	0.000254872	1.57271	PREDICTED: uncharacterized protein LOC104414555 [Eucalyptus grandis]
Gene011959	6.49676	5.83128	18.1821	13.1319	19.106	8.78409e-10	2.22789	PREDICTED: kinesin KP1 [Eucalyptus grandis]
Eucalyptus_camaldulensis_newGene_75193	5.88501	9.02457	23.5093	20.4957	23.6628	2.4682e-11	2.1223	PREDICTED: interactor of constitutive active ROPs 2, chloroplastic [Eucalyptus grandis]
Gene009452	0.775561	0.825894	0.016411	0	0.022389	1.63327e-05	-4.71944	PREDICTED: uncharacterized protein LOC108958207 [Eucalyptus grandis]
Gene010464	0.475771	0.38472	3.84688	4.26462	4.14289	1.15395e-10	3.06157	PREDICTED: oligopeptide transporter 7 [Eucalyptus grandis]
Gene008782	1.09806	4.42362	0	0	0	2.91916e-07	-6.41875	PREDICTED: cytochrome P450 716B1 [Eucalyptus grandis]
Gene008628	24.6775	19.6336	6.74141	5.4902	5.77757	8.48268e-07	-1.74842	hypothetical protein EUGRSUZ_I01743 [Eucalyptus grandis]
Gene002611	3.90672	9.62851	1.06724	1.09892	0.334563	0.00164354	-2.66616	PREDICTED: probable disease resistance protein At1g12280, partial [Eucalyptus grandis]
Eucalyptus_camaldulensis_newGene_37277	0.01704	0	0.172133	3.25741	3.14307	0.00248607	4.1184	PREDICTED: GPI ethanolamine phosphate transferase 2 isoform X2 [Eucalyptus grandis]
Eucalyptus_camaldulensis_newGene_24567	1.57017	1.24475	0.056384	0	0.025975	0.000491322	-4.1757	PREDICTED: uncharacterized protein LOC104448256 isoform X3 [Eucalyptus grandis]
Eucalyptus_camaldulensis_newGene_39534	26.0907	26.8498	1.8031	5.70076	2.18205	3.64979e-05	-2.79273	PREDICTED: U-box domain-containing protein 33-like [Eucalyptus grandis]
Eucalyptus_camaldulensis_newGene_16523	6.23464	8.81621	2.90916	2.57747	2.35306	0.00709618	-1.37378	PREDICTED: DNA-directed RNA polymerase III subunit RPC5 isoform X2 [Eucalyptus grandis]
Gene000156	83.5438	41.0375	336.546	213.407	465.633	5.5654e-05	2.4438	hypothetical protein MPER_07958 [Moniliophthora perniciosa FA553]
Eucalyptus_camaldulensis_newGene_66639	1.0083	0.354424	24.013	17.3653	16.7773	8.4747e-15	4.62296	hypothetical protein EUGRSUZ_E011851, partial [Eucalyptus grandis]
Gene007373	8.23666	21.3347	207.117	213.664	270.293	1.5969e-13	3.90855	PREDICTED: phenylalanine ammonia-lyase [Eucalyptus grandis]
Gene005258	10.2661	6.00621	21.0532	18.0416	22.3025	0.001831	1.40305	PREDICTED: beta carbonic anhydrase 5, chloroplastic isoform X1 [Eucalyptus grandis]
Gene007109	14.4248	14.9547	61.8742	50.9669	32.2897	7.80318e-06	1.77144	PREDICTED: probable histone H2B.3 [Populus euphratica]
Gene010985	4.16861	2.72017	10.8613	8.49103	9.3336	2.45532e-05	1.56322	PREDICTED: protein trichome birefringence-like 34 [Eucalyptus grandis]
Gene000893	84.4088	67.8292	32.5135	25.9939	26.9462	4.98475e-07	-1.30607	hypothetical protein EUGRSUZ_G01975 [Eucalyptus grandis]
Eucalyptus_camaldulensis_newGene_14580	0.08062	0.257098	4.31232	2.72314	4.04686	2.09925e-08	4.07031	PREDICTED: filament-like plant protein 3 [Eucalyptus grandis]
Gene013044	6.06985	3.80811	19.4321	10.5486	20.2134	0.00202104	1.81507	PREDICTED: RING finger and transmembrane domain-containing protein 1 [Eucalyptus grandis]
Gene005535	7.62073	1.9985	34.347	23.4885	57.8068	0.000454273	2.86587	PREDICTED: protein WVD2-like 7 isoform X2 [Eucalyptus grandis]
Eucalyptus_camaldulensis_newGene_12980	3.56762	6.41747	0	0	0	4.47185e-05	-5.40312	PREDICTED: tRNA-specific adenosine deaminase 2 isoform X1 [Eucalyptus grandis]
Gene010683	10.9198	8.9562	3.69285	2.36994	3.19292	0.00138036	-1.43591	PREDICTED: protein S-acyltransferase 11 isoform X2 [Eucalyptus grandis]
Gene011628	122.321	155.618	37.883	69.8546	26.6887	0.00661141	-1.5038	PREDICTED: alpha,alpha-trehalose-phosphate synthase [UDP-forming] 6 [Eucalyptus grandis]
Gene009617	0.082242	0.10386	4.66857	4.06395	4.88885	1.2082e-07	4.53318	PREDICTED: RNA pseudouridine synthase 7 isoform X2 [Eucalyptus grandis]
Eucalyptus_camaldulensis_newGene_69279	13.3893	11.9121	30.2155	24.7581	44.8086	0.00387447	1.47053	PREDICTED: probable serine/threonine-protein kinase At5g41260 [Eucalyptus grandis]
Eucalyptus_camaldulensis_newGene_16275	0	0	2.59568	1.57395	1.04682	4.74951e-06	5.53207	PREDICTED: glutathione S-transferase U17 [Eucalyptus grandis]
Eucalyptus_camaldulensis_newGene_7949	0	0	8.46427	5.6036	10.3145	1.87826e-09	6.60565	PREDICTED: LOW QUALITY PROTEIN: uncharacterized protein LOC104454427 [Eucalyptus grandis]
Eucalyptus_camaldulensis_newGene_30454	8.6504	6.53986	16.027	14.7221	16.1868	0.00255788	1.12906	PREDICTED: biogenesis of lysosome-related organelles complex 1 subunit 1 [Eucalyptus grandis]
Eucalyptus_camaldulensis_newGene_4548	44.6374	36.4122	78.8814	75.1855	100.383	0.000698753	1.171	PREDICTED: kinesin-like protein KIN-7K, chloroplastic [Eucalyptus grandis]
Eucalyptus_camaldulensis_newGene_34095	0	0.169961	6.69207	2.31644	2.83647	0.00349299	3.70271	PREDICTED: uncharacterized protein LOC104425305 [Eucalyptus grandis]
Gene008177	68.9678	34.3359	3.89607	15.2795	7.97668	0.00373923	-2.19889	hypothetical protein EUGRSUZ_E02489 [Eucalyptus grandis]
Gene000812	11.0908	10.9433	28.4923	21.2328	37.3068	0.000454196	1.48227	PREDICTED: kelch repeat-containing protein At3g27220 [Eucalyptus grandis]
Eucalyptus_camaldulensis_newGene_7744	0.107694	0	2.34551	2.10728	0.819617	0.00570763	3.49475	PREDICTED: glutamate receptor 2.1 [Eucalyptus grandis]
Eucalyptus_camaldulensis_newGene_1062	7.85902	6.48271	2.12571	2.05045	1.90661	0.000242572	-1.36807	PREDICTED: programmed cell death protein 2 [Eucalyptus grandis]
Eucalyptus_camaldulensis_newGene_1525	16.3442	64.6475	821.46	524.216	945.88	7.95542e-09	4.0444	PREDICTED: uncharacterized protein LOC104422192 [Eucalyptus grandis]
Eucalyptus_camaldulensis_newGene_16172	0	0.429354	7.1525	2.32578	20.0134	0.00720412	3.78683	hypothetical protein EUGRSUZ_G00727 [Eucalyptus grandis]
Eucalyptus_camaldulensis_newGene_19215	1.06576	0.45906	10.6704	5.889	24.0625	7.92655e-05	3.71368	PREDICTED: uncharacterized protein LOC104415604 [Eucalyptus grandis]
Eucalyptus_camaldulensis_newGene_5738	3.93019	1.77123	0	0	0	4.16614e-07	-6.26179	PREDICTED: uncharacterized protein LOC108959895 [Eucalyptus grandis]
Gene012205	21.4057	21.0115	47.1627	37.8834	48.8635	0.000204333	1.16402	PREDICTED: phosphatidylinositol/phosphatidylcholine transfer protein SFH9 isoform X2 [Eucalyptus grandis]
Eucalyptus_camaldulensis_newGene_50159	0	0.188797	15.621	5.74622	18.4104	2.42869e-07	5.49006	PREDICTED: uncharacterized protein LOC104432899 [Eucalyptus grandis]
Eucalyptus_camaldulensis_newGene_11950	0	0	2.24181	0.564584	2.48021	0.00155991	4.34486	hypothetical protein EUGRSUZ_H01397 [Eucalyptus grandis]
Eucalyptus_camaldulensis_newGene_7290	0.202442	0.076263	1.96588	0.60936	3.20778	0.00767459	3.18507	PREDICTED: probable sodium/metabolite cotransporter BASS6, chloroplastic [Eucalyptus grandis]
Eucalyptus_camaldulensis_newGene_60231	8.07506	10.1318	88.3253	63.638	134.737	3.15986e-10	3.36725	PREDICTED: protein REDUCED WALL ACETYLATION 1 [Eucalyptus grandis]
Gene011920	19.1574	27.8151	9.16904	14.7197	8.69741	0.00362539	-1.04438	PREDICTED: uncharacterized protein LOC104449615 isoform X2 [Eucalyptus grandis]
Eucalyptus_camaldulensis_newGene_19153	0.100895	0.139519	14.5162	0.241268	7.1711	0.00235843	4.00737	PREDICTED: ATP-dependent DNA helicase Q-like 1 [Eucalyptus grandis]
Gene004514	17.7659	14.441	59.7751	40.5869	44.5673	8.50754e-08	1.76209	hypothetical protein EUGRSUZ_I00021 [Eucalyptus grandis]
Eucalyptus_camaldulensis_newGene_12491	0.054635	0	1.00216	0.398486	1.09519	0.00559528	3.55389	PREDICTED: serine/threonine-protein kinase STE20 [Eucalyptus grandis]
Eucalyptus_camaldulensis_newGene_30666	0	0	0.839234	0.962426	0.181777	0.00328712	4.12423	PREDICTED: uncharacterized protein LOC108955559 [Eucalyptus grandis]
Eucalyptus_camaldulensis_newGene_17310	0	0	1.04893	1.15582	0.303492	0.000437731	4.65945	hypothetical protein EUGRSUZ_A02679 [Eucalyptus grandis]
Gene008894	17.2262	25.6388	107.381	78.9064	112.59	1.78435e-09	2.28389	PREDICTED: homeobox-leucine zipper protein ATHB-8 [Eucalyptus grandis]
Gene008832	115.492	118.263	36.0936	55.5818	33.4768	5.68289e-05	-1.37489	PREDICTED: splicing factor SF3a60 homolog [Eucalyptus grandis]
Gene008868	14.6154	17.74	46.7049	48.1411	30.4706	6.11391e-06	1.44192	PREDICTED: ABC transporter B family member 27 [Eucalyptus grandis]
Eucalyptus_camaldulensis_newGene_37728	2.17549	1.61221	11.5518	4.39	6.0714	0.00694269	1.9292	PREDICTED: uncharacterized protein LOC104425003 [Eucalyptus grandis]
Gene007382	15.3228	21.5204	8.39264	8.78986	4.92712	0.00646975	-1.14557	PREDICTED: uncharacterized protein LOC104433801 [Eucalyptus grandis]
Eucalyptus_camaldulensis_newGene_46057	8.30613	11.0701	34.2052	23.7195	24.0344	0.000221391	1.56075	hypothetical protein EUGRSUZ_A00519 [Eucalyptus grandis]
Gene009383	6.89318	9.36394	51.2461	34.2518	71.95	1.64862e-07	2.67185	hypothetical protein EUGRSUZ_I00055 [Eucalyptus grandis]
Eucalyptus_camaldulensis_newGene_2305	1.03503	2.12593	55.9706	30.4187	86.7219	6.70277e-14	4.95888	cellulose synthase A [Eucalyptus camaldulensis]
Gene001573	5.63299	4.08841	12.8896	11.4557	17.3242	0.000466327	1.61539	PREDICTED: uncharacterized protein LOC104426678 [Eucalyptus grandis]
Eucalyptus_camaldulensis_newGene_3270	5.37764	3.80841	0	0	0	0.0013189	-4.57111	PREDICTED: uncharacterized protein LOC108957619 [Eucalyptus grandis]
Gene009584	22.3368	38.8926	14.0033	10.8407	10.3792	0.00239627	-1.28419	PREDICTED: uncharacterized protein LOC104450037 [Eucalyptus grandis]
Eucalyptus_camaldulensis_newGene_21328	2.56853	2.68411	29.9325	18.4589	39.3538	4.92486e-13	3.51299	PREDICTED: uncharacterized protein LOC108960044 isoform X1 [Eucalyptus grandis]
Eucalyptus_camaldulensis_newGene_34732	0.691942	0.777204	1.67216	5.54139	5.66333	0.00688863	2.29537	PREDICTED: probable leucine-rich repeat receptor-like serine/threonine-protein kinase At3g14840 [Eucalyptus grandis]
Gene010670	2.92224	0.408908	8.64054	9.56169	18.9317	0.00654065	2.64695	PREDICTED: IAA-amino acid hydrolase ILR1 [Eucalyptus grandis]
Gene011587	6.59111	5.40645	21.0932	13.1396	16.0453	7.47361e-05	1.55305	PREDICTED: phytosulfokine receptor 2 [Eucalyptus grandis]
Eucalyptus_camaldulensis_newGene_3029	2.87704	2.318	16.7166	10.926	20.7391	8.16237e-08	2.6591	PREDICTED: transcription factor RF2b isoform X1 [Eucalyptus grandis]
Eucalyptus_camaldulensis_newGene_57940	1.053	0.516383	4.4767	2.60366	5.15632	0.00656423	2.23968	PREDICTED: uncharacterized protein LOC104414842 [Eucalyptus grandis]
Eucalyptus_camaldulensis_newGene_47135	2.089	8.95303	0	0	0	7.38883e-08	-6.62811	PREDICTED: MATH domain and coiled-coil domain-containing protein At3g58270-like isoform X1 [Eucalyptus grandis]
Gene002758	66.6205	71.006	16.8009	30.1165	14.79	0.000249602	-1.61236	PREDICTED: probable phosphoribosylformylglycinamidine synthase, chloroplastic/mitochondrial [Eucalyptus grandis]
Gene002227	123.882	86.6262	37.8536	51.482	48.1898	0.00328757	-1.07574	PREDICTED: lysine--tRNA ligase, cytoplasmic [Eucalyptus grandis]
Gene001886	9.33644	8.58777	20.4616	24.3466	22.0724	2.61536e-10	1.39832	PREDICTED: aldehyde dehydrogenase family 2 member C4 [Eucalyptus grandis]
Eucalyptus_camaldulensis_newGene_26999	0.32995	1.94573	8.78387	7.96861	6.07782	0.00531496	2.44883	PREDICTED: ethylene-responsive transcription factor RAP2-7 isoform X1 [Eucalyptus grandis]
Gene013116	64.7438	53.1851	136.946	104.419	160.119	0.000632562	1.30041	PREDICTED: cellulose synthase A catalytic subunit 3 [UDP-forming] [Fragaria vesca subsp. vesca]
Eucalyptus_camaldulensis_newGene_44607	0.981971	0.211784	5.61687	3.46168	5.88656	0.00124142	2.82142	PREDICTED: LOW QUALITY PROTEIN: probable glutamyl endopeptidase, chloroplastic [Eucalyptus grandis]
Eucalyptus_camaldulensis_newGene_44983	13.683	14.7932	4.48655	3.6341	4.63473	3.49584e-05	-1.60031	PREDICTED: kanadaptin [Eucalyptus grandis]
Gene008680	0.159414	0.098051	0.467619	0.731828	0.440173	0.00541872	1.99307	PREDICTED: spermine synthase isoform X1 [Eucalyptus grandis]
Eucalyptus_camaldulensis_newGene_67176	29.2163	23.4244	10.0031	13.2098	7.9478	0.00883616	-1.2116	PREDICTED: la protein 1 [Eucalyptus grandis]
Eucalyptus_camaldulensis_newGene_17800	0	0	0.361197	18.792	18.1103	0.000295348	4.89665	PREDICTED: huntingtin-interacting protein K [Eucalyptus grandis]
Eucalyptus_camaldulensis_newGene_28217	2.59153	3.02793	12.187	9.0455	9.01952	7.64616e-10	1.87648	PREDICTED: uncharacterized protein At1g04910 [Eucalyptus grandis]
Eucalyptus_camaldulensis_newGene_40529	0	0	0.914891	0.557446	0.378097	0.000240589	4.7652	PREDICTED: uncharacterized protein LOC104429632 isoform X1 [Eucalyptus grandis]
Eucalyptus_camaldulensis_newGene_4549	22.4488	17.2951	49.8135	32.2143	47.0033	0.00627027	1.19792	PREDICTED: kinesin-like protein KIN-7K, chloroplastic [Eucalyptus grandis]
Gene010886	11.4462	15.1084	27.7825	23.3202	35.4702	0.00635232	1.09325	hypothetical protein EUGRSUZ_E04051 [Eucalyptus grandis]
Eucalyptus_camaldulensis_newGene_60951	40.0785	39.3354	17.6553	21.3485	12.5918	0.00947065	-1.0899	PREDICTED: auxin response factor 6 [Eucalyptus grandis]
Gene004868	0.655154	0.225628	7.75471	8.36155	6.83588	2.85418e-11	3.97695	PREDICTED: uncharacterized protein LOC104429728 [Eucalyptus grandis]
Eucalyptus_camaldulensis_newGene_34360	0.694894	1.02154	0	0	0	1.48208e-05	-5.61932	PREDICTED: TMV resistance protein N-like [Eucalyptus grandis]
Eucalyptus_camaldulensis_newGene_30235	2.81649	10.4823	70.5129	71.1231	50.918	3.90137e-07	3.19355	PREDICTED: cysteine-rich and transmembrane domain-containing protein B [Eucalyptus grandis]
Gene000814	3.71074	3.79267	78.8898	92.9589	147.356	2.20201e-25	4.78609	PREDICTED: probable methyltransferase At1g27930 [Eucalyptus grandis]
Gene002795	3.43516	5.94843	1.38885	1.72545	0.848609	0.00992284	-1.64916	PREDICTED: putative methylesterase 11, chloroplastic [Eucalyptus grandis]
Gene009433	4.87444	5.52951	2.4156	1.20238	2.02776	0.00767947	-1.19947	PREDICTED: uncharacterized protein LOC104456452 [Eucalyptus grandis]
Eucalyptus_camaldulensis_newGene_16119	6.18789	16.5833	174.224	123.316	277.23	1.86139e-09	3.9383	PREDICTED: laccase-5 [Eucalyptus grandis]
Gene009072	16.0432	9.19181	26.3489	29.799	45.7893	0.00893108	1.49292	hypothetical protein EUGRSUZ_C04157, partial [Eucalyptus grandis]
Gene012557	0	0	1.91595	2.22885	1.20445	3.49188e-08	6.21345	PREDICTED: double-stranded RNA-binding protein 1, partial [Eucalyptus grandis]
Gene005307	55.3072	61.9686	20.8374	33.1742	22.4256	0.00248607	-1.07538	PREDICTED: myb family transcription factor PHL13 [Eucalyptus grandis]
Gene009839	15.3315	22.1953	9.73507	8.06904	6.86905	0.00490186	-1.01364	PREDICTED: phytoene synthase 2, chloroplastic [Eucalyptus grandis]
Eucalyptus_camaldulensis_newGene_62887	0	0	3.81747	2.94631	2.39804	5.03399e-09	6.43737	hypothetical protein EUGRSUZ_D00027 [Eucalyptus grandis]
Gene004325	2.2771	2.26239	8.78202	6.34385	8.13671	6.50946e-09	1.85462	PREDICTED: uncharacterized protein LOC104426408 [Eucalyptus grandis]
Eucalyptus_camaldulensis_newGene_29352	0	0	2.10884	0.652576	0.14798	0.000248314	4.88626	PREDICTED: protein ROOT PRIMORDIUM DEFECTIVE 1 [Eucalyptus grandis]
Gene013066	11.7491	14.4597	4.63954	6.19802	3.67068	0.00398166	-1.29523	PREDICTED: RNA polymerase II subunit 5-mediating protein homolog isoform X1 [Eucalyptus grandis]
Eucalyptus_camaldulensis_newGene_8395	3.14906	4.35299	31.0395	26.357	15.4843	3.20062e-18	2.81164	hypothetical protein EUGRSUZ_B00458 [Eucalyptus grandis]
Eucalyptus_camaldulensis_newGene_54695	4.57956	4.87967	0.503111	0.505188	1.00235	0.00635603	-2.40859	PREDICTED: uncharacterized protein LOC104453597 isoform X4 [Eucalyptus grandis]
Eucalyptus_camaldulensis_newGene_18504	6.51213	3.69894	43.8139	27.7577	54.4311	5.61629e-08	3.01875	PREDICTED: cytochrome b561 domain-containing protein At4g18260 [Eucalyptus grandis]
Eucalyptus_camaldulensis_newGene_15285	1.6874	2.37433	0	0	0	0.00323777	-4.28715	PREDICTED: major pollen allergen Car b 1 [Eucalyptus grandis]
Gene010236	14.649	13.086	34.6804	25.9904	44.218	0.00112174	1.41688	PREDICTED: uncharacterized protein At5g41620 [Eucalyptus grandis]
Gene012515	295.077	207.896	3776.62	2533.95	5575.72	3.3614e-15	3.95163	hypothetical protein EUGRSUZ_F01584 [Eucalyptus grandis]
Gene001936	1.97929	1.81898	0.672377	0.749176	0.544629	0.00538092	-1.37723	PREDICTED: pentatricopeptide repeat-containing protein ELI1, chloroplastic [Eucalyptus grandis]
Gene002706	2.99236	2.71728	0.250244	0.422013	0.38401	1.7774e-06	-2.13631	PREDICTED: putative disease resistance RPP13-like protein 1 [Eucalyptus grandis]
Gene008118	38.4268	131.647	5.94743	15.6582	1.27691	0.00764262	-2.90313	PREDICTED: early nodulin-like protein 3 [Eucalyptus grandis]
Gene002443	50.4327	46.055	17.5324	23.2035	11.7776	0.0010614	-1.30748	PREDICTED: single-stranded DNA-binding protein WHY1, chloroplastic isoform X1 [Eucalyptus grandis]
Eucalyptus_camaldulensis_newGene_38532	2.3741	1.88471	8.99263	7.07229	14.6436	0.000122674	2.28385	PREDICTED: cucumber peeling cupredoxin [Eucalyptus grandis]
Gene009289	46.2751	28.153	126.544	114.215	75.1195	0.000258986	1.55579	hypothetical protein EUGRSUZ_G03241 [Eucalyptus grandis]
Gene006044	20.7907	24.3289	92.8887	59.681	108.815	4.96937e-06	2.01637	PREDICTED: phospholipase A1-IIdelta [Eucalyptus grandis]
Gene004569	7.38762	8.88882	224.279	174.205	184.125	1.01509e-88	4.64666	wood-associated NAC domain transcription factor 1 [Eucalyptus gunnii]
Eucalyptus_camaldulensis_newGene_22043	409.581	98.3533	15.6966	59.3074	20.8834	0.00503529	-2.60119	PREDICTED: beta-galactosidase [Eucalyptus grandis]
Eucalyptus_camaldulensis_newGene_32294	2.71851	2.6797	7.33552	6.10614	9.66036	0.000247811	1.60849	PREDICTED: phospholipase D delta [Eucalyptus grandis]
Gene001784	115.181	72.3106	487.395	373.71	841.188	4.91587e-06	2.60903	PREDICTED: DNA-damage-repair/toleration protein DRT100 [Eucalyptus grandis]
Gene007191	2.78406	0.992814	26.1207	20.0714	276.782	2.44017e-05	4.74703	PREDICTED: phosphoethanolamine N-methyltransferase 1 [Eucalyptus grandis]
Gene007873	12.7251	11.6938	24.3491	22.8639	29.5845	0.000306623	1.16567	PREDICTED: 3beta-hydroxysteroid-dehydrogenase/decarboxylase [Eucalyptus grandis]
Eucalyptus_camaldulensis_newGene_45154	0.40409	0	7.56978	4.84868	9.24556	0.00109402	3.90861	PREDICTED: serine carboxypeptidase-like 40 isoform X1 [Eucalyptus grandis]
Gene007981	2.0923	2.89382	12.5057	9.09525	8.35715	1.75354e-05	1.71039	PREDICTED: phosphatidylserine decarboxylase proenzyme 2 isoform X1 [Eucalyptus grandis]
Gene007137	28.1369	33.5879	157.487	115.645	204.585	8.89277e-09	2.42683	PREDICTED: probable NAD(P)H dehydrogenase (quinone) FQR1-like 1 [Eucalyptus grandis]
Eucalyptus_camaldulensis_newGene_62139	1.05942	2.14925	13.406	4.96765	6.60276	0.00655522	2.25244	PREDICTED: nudix hydrolase 8 isoform X2 [Eucalyptus grandis]
Gene011486	13.6732	9.60343	26.105	33.0085	33.8389	0.0018201	1.07329	PREDICTED: pyruvate dehydrogenase E1 component subunit beta-3, chloroplastic [Eucalyptus grandis]
Gene010690	1.6085	1.4094	4.43125	5.15011	3.89383	4.20146e-11	1.88702	PREDICTED: ferric reduction oxidase 7, chloroplastic [Eucalyptus grandis]
Eucalyptus_camaldulensis_newGene_41764	0	0	2.05979	0.45791	0.433745	2.32164e-05	5.34197	PREDICTED: protein DA1-related 1-like isoform X1 [Eucalyptus grandis]
Gene009718	29.3606	37.6697	106.884	92.0216	128.761	9.0155e-07	1.63558	PREDICTED: cytochrome b561 and DOMON domain-containing protein At4g12980 [Eucalyptus grandis]
Eucalyptus_camaldulensis_newGene_33637	30.7025	18.6939	0	0.031539	0	4.02686e-28	-9.09101	PREDICTED: zinc finger CCCH domain-containing protein 13 [Eucalyptus grandis]
Eucalyptus_camaldulensis_newGene_16956	8.82335	8.61783	20.2126	14.49	22.0236	0.00704344	1.20494	PREDICTED: UDP-glucuronic acid decarboxylase 1-like isoform X1 [Brassica oleracea var. oleracea]
Gene010206	1781.18	1472.84	601.711	999.675	619.771	0.00856764	-1.01956	PREDICTED: catalase isozyme 3 isoform X1 [Eucalyptus grandis]
Gene001408	26.4329	24.728	48.6913	46.495	56.9052	0.00013779	1.08493	PREDICTED: stearoyl-[acyl-carrier-protein] 9-desaturase, chloroplastic [Eucalyptus grandis]
Gene007934	15.4721	8.0242	3.35345	2.94679	4.8595	0.00659652	-1.47803	PREDICTED: uncharacterized protein At2g39795, mitochondrial [Eucalyptus grandis]
Gene002193	13.6934	29.2375	68.0749	47.3466	59.9246	0.00591922	1.50114	PREDICTED: inactive LRR receptor-like serine/threonine-protein kinase BIR2 [Eucalyptus grandis]
Gene006643	13.2301	22.3876	3.35513	0.853212	2.00609	0.00144405	-2.71317	PREDICTED: probable plastid-lipid-associated protein 8, chloroplastic [Eucalyptus grandis]
Eucalyptus_camaldulensis_newGene_28037	2.30228	1.23796	0	0	0	0.000409334	-4.89577	hypothetical protein EUGRSUZ_G00886 [Eucalyptus grandis]
Eucalyptus_camaldulensis_newGene_54041	0.858881	0.555721	4.7124	4.67143	3.00335	0.000718836	2.41856	hypothetical protein EUGRSUZ_B03795 [Eucalyptus grandis]
Gene002432	34.4249	39.9788	9.31452	16.8637	4.15336	0.00147705	-2.17923	PREDICTED: metal tolerance protein 9 isoform X2 [Eucalyptus grandis]
Gene000370	101.028	79.8051	43.8393	37.3184	28.3781	0.000200057	-1.19812	PREDICTED: histone H2B [Eucalyptus grandis]
Eucalyptus_camaldulensis_newGene_33869	2.16334	3.56818	45.1813	37.9347	24.3695	1.27083e-09	3.20097	PREDICTED: probable anion transporter 3, chloroplastic [Eucalyptus grandis]
Gene009705	13.1229	8.23639	171.474	155.54	213.91	2.70633e-27	4.10019	PREDICTED: auxin-responsive protein SAUR32 [Eucalyptus grandis]
Eucalyptus_camaldulensis_newGene_60462	4.08796	2.83898	6.91137	7.10155	5.76612	0.00379288	1.01095	PREDICTED: protein tesmin/TSO1-like CXC 3 [Eucalyptus grandis]
Eucalyptus_camaldulensis_newGene_33906	8.9315	14.0119	32.3041	26.6168	35.6124	0.000372786	1.53594	hypothetical protein EUGRSUZ_J01700 [Eucalyptus grandis]
Eucalyptus_camaldulensis_newGene_41636	5.04831	5.33388	12.8786	10.2749	15.3413	0.000342543	1.42422	PREDICTED: importin beta-like SAD2 homolog [Eucalyptus grandis]
Eucalyptus_camaldulensis_newGene_67800	0	0	2.44846	1.79736	6.42697	6.24814e-06	5.56626	PREDICTED: cytochrome c oxidase subunit 5b-1, mitochondrial [Eucalyptus grandis]
Eucalyptus_camaldulensis_newGene_19371	1.07988	0.743212	0	0	0	0.000330025	-4.93986	PREDICTED: vacuolar protein sorting-associated protein 32 homolog 2 [Eucalyptus grandis]
Eucalyptus_camaldulensis_newGene_26411	0.13516	0.114359	2.88897	1.74054	8.31464	8.03116e-06	4.36352	PREDICTED: cyclin-U2-1 [Eucalyptus grandis]
Eucalyptus_camaldulensis_newGene_17277	0.432093	1.18242	6.42066	3.91811	3.86511	0.000674913	2.46368	PREDICTED: uncharacterized protein LOC104435219 [Eucalyptus grandis]
Gene002679	45.6135	65.8408	71.4741	138.098	198.533	0.00101182	1.70311	PREDICTED: nuclear transport factor 2-like [Eucalyptus grandis]
Eucalyptus_camaldulensis_newGene_16485	0	0	6.58952	4.31891	6.6151	2.05679e-06	5.63658	PREDICTED: protein COBRA-like [Eucalyptus grandis]
Eucalyptus_camaldulensis_newGene_41285	8.98	5.58677	1.16183	1.62681	0.46007	0.00812883	-2.35084	PREDICTED: ABC transporter C family member 13 isoform X1 [Eucalyptus grandis]
Eucalyptus_camaldulensis_newGene_48464	0	0	16.385	11.7328	1.76794	1.59381e-08	6.44959	hypothetical protein EUGRSUZ_G01618 [Eucalyptus grandis]
Eucalyptus_camaldulensis_newGene_32732	3.21864	5.42345	0.360632	0.566148	0.589229	5.20299e-07	-2.82035	PREDICTED: uncharacterized protein LOC104457339 isoform X4 [Eucalyptus grandis]
Eucalyptus_camaldulensis_newGene_23457	0.628654	0.323115	5.39363	2.2054	4.94588	9.10069e-05	2.96582	PREDICTED: probable polygalacturonase [Eucalyptus grandis]
Gene008441	3.79941	1.42009	18.3039	11.7192	7.56182	0.00336532	2.10532	PREDICTED: myb-related protein 340 isoform X2 [Eucalyptus grandis]
Eucalyptus_camaldulensis_newGene_35068	3.68474	2.16343	10.9595	8.64095	20.88	0.0048506	2.30165	PREDICTED: uncharacterized protein LOC104419407 [Eucalyptus grandis]
Gene011751	8.36975	8.53006	1.75472	4.22027	1.18501	0.00932507	-2.02824	PREDICTED: transcription factor bHLH110 [Eucalyptus grandis]
Eucalyptus_camaldulensis_newGene_26995	2.44613	1.18611	11.4317	7.86135	13.5521	5.66158e-06	2.58839	PREDICTED: proline-rich receptor-like protein kinase PERK8 [Eucalyptus grandis]
Gene007162	13.3103	11.8233	4.71604	6.56365	5.07576	0.00035037	-1.10038	PREDICTED: zinc finger protein VAR3, chloroplastic [Eucalyptus grandis]
Eucalyptus_camaldulensis_newGene_37326	0	0	0.31484	7.93135	1.33249	0.000868564	4.59355	PREDICTED: lysosomal Pro-X carboxypeptidase isoform X1 [Eucalyptus grandis]
Gene013188	134.569	149.006	19.61	58.1014	19.6198	0.00507499	-1.93074	PREDICTED: 29 kDa ribonucleoprotein A, chloroplastic [Eucalyptus grandis]
Eucalyptus_camaldulensis_newGene_36766	4.55646	1.22339	15.5088	10.5758	13.5906	0.00329014	2.16038	PREDICTED: probable beta-1,3-galactosyltransferase 2 isoform X1 [Eucalyptus grandis]
Eucalyptus_camaldulensis_newGene_38153	1.62953	1.51269	6.01976	9.61812	14.9003	5.66588e-11	2.3635	PREDICTED: beta-amyrin 28-oxidase [Eucalyptus grandis]
Eucalyptus_camaldulensis_newGene_13735	7.80264	8.53765	20.6811	16.1356	22.5865	7.49277e-05	1.36998	PREDICTED: golgin candidate 2 isoform X1 [Eucalyptus grandis]
Gene010205	552.547	631.595	264.187	324.818	186.615	0.00115134	-1.08902	hypothetical protein CARUB_v10002094mg, partial [Capsella rubella]
Eucalyptus_camaldulensis_newGene_60147	354.773	278.331	85.2455	108.49	52.6849	2.11638e-05	-1.81515	hypothetical protein EUGRSUZ_H04318 [Eucalyptus grandis]
Gene002370	79.4951	77.0438	26.9033	38.7057	21.3076	0.000361773	-1.31927	PREDICTED: U2 small nuclear ribonucleoprotein B&apos;&apos; [Eucalyptus grandis]
Eucalyptus_camaldulensis_newGene_16942	0.119982	0	4.30736	1.6131	1.99829	0.000639622	4.05925	hypothetical protein EUGRSUZ_A02679 [Eucalyptus grandis]
Eucalyptus_camaldulensis_newGene_74618	4.64821	5.37742	10.6678	16.751	15.8173	0.00204055	1.57539	PREDICTED: brefeldin A-inhibited guanine nucleotide-exchange protein 5 [Eucalyptus grandis]
Eucalyptus_camaldulensis_newGene_56093	0.25695	0.028843	1.77979	0.709211	0.998289	0.00114641	3.10983	PREDICTED: G-type lectin S-receptor-like serine/threonine-protein kinase SD1-1 [Eucalyptus grandis]
Eucalyptus_camaldulensis_newGene_45951	2.23284	2.97918	0	0	0	0.00022683	-5.03033	PREDICTED: glucose-6-phosphate 1-dehydrogenase, chloroplastic [Eucalyptus grandis]
Eucalyptus_camaldulensis_newGene_2121	0.341582	0.384738	4.07541	7.42548	10.7335	1.26309e-08	4.02442	PREDICTED: uncharacterized protein LOC104415059 [Eucalyptus grandis]
Gene003355	5.42107	2.55397	153.272	58.9398	145.777	7.92513e-17	4.315	PREDICTED: probable LRR receptor-like serine/threonine-protein kinase At5g48740 [Eucalyptus grandis]
Gene004220	142.849	146.719	74.3081	56.9147	60.899	1.60098e-05	-1.05525	hypothetical protein EUGRSUZ_E01334 [Eucalyptus grandis]
Gene010796	81.2422	88.2269	732.295	677.331	702.425	1.19979e-85	3.13632	PREDICTED: phospho-2-dehydro-3-deoxyheptonate aldolase 1, chloroplastic-like [Juglans regia]
Eucalyptus_camaldulensis_newGene_644	2.50457	3.25238	16.2595	71.3764	66.7336	2.16773e-07	3.90336	PREDICTED: phenylalanine ammonia-lyase [Eucalyptus grandis]
Eucalyptus_camaldulensis_newGene_33183	0	0	1.90129	0.898632	2.80021	1.83643e-13	7.70087	PREDICTED: ABC transporter G family member 29 isoform X1 [Eucalyptus grandis]
Eucalyptus_camaldulensis_newGene_39566	1.17688	4.64159	26.3401	31.7836	14.9006	0.000434748	2.5612	PREDICTED: glutaredoxin [Eucalyptus grandis]
Eucalyptus_camaldulensis_newGene_39780	1.76294	0.587251	5.94981	3.44752	5.66608	0.00478472	2.07644	hypothetical protein EUGRSUZ_B00606 [Eucalyptus grandis]
Eucalyptus_camaldulensis_newGene_60986	2.62237	1.1992	10.2434	9.12638	10.2472	0.000140865	2.32987	PREDICTED: serine/threonine-protein kinase Nek2 [Eucalyptus grandis]
Gene001833	5.52216	9.41804	17.1809	14.9452	22.6018	0.00720412	1.36624	PREDICTED: uncharacterized protein LOC104445437 [Eucalyptus grandis]
Gene005390	34.3928	27.4056	10.2775	10.4233	9.87847	3.92465e-05	-1.297	PREDICTED: zinc finger CCCH domain-containing protein 25 [Eucalyptus grandis]
Gene008337	15.4849	11.7908	46.978	38.1532	56.5342	1.0028e-06	1.86952	PREDICTED: probable ADP-ribosylation factor GTPase-activating protein AGD5 [Eucalyptus grandis]
Gene004542	1.63774	2.80958	5.30256	6.34465	8.75575	0.00112496	1.68283	mitochondrial substrate carrier family protein ucpB isoform X2 [Quercus suber]
Eucalyptus_camaldulensis_newGene_74741	7.95566	18.408	1.50879	1.74932	0.487073	7.47714e-05	-2.96142	PREDICTED: bifunctional riboflavin kinase/FMN phosphatase isoform X2 [Eucalyptus grandis]
Gene003955	36.2561	47.2992	12.4806	20.8537	14.7622	0.00190017	-1.25504	hypothetical protein EUGRSUZ_F03315 [Eucalyptus grandis]
Eucalyptus_camaldulensis_newGene_74794	2.73769	17.5221	0	0	0	1.17905e-07	-6.63491	PREDICTED: HVA22-like protein f isoform X2 [Eucalyptus grandis]
Eucalyptus_camaldulensis_newGene_39144	0.547859	0.385056	2.95646	2.55322	3.08206	0.000957146	2.44332	hypothetical protein EUGRSUZ_J02803 [Eucalyptus grandis]
Gene006997	1.40737	5.39191	56.9276	44.5907	59.5977	8.34786e-09	3.8222	PREDICTED: uncharacterized protein At1g04910 isoform X1 [Eucalyptus grandis]
Eucalyptus_camaldulensis_newGene_12111	0	0	1.93	1.02957	1.28154	6.93358e-07	5.81213	hypothetical protein EUGRSUZ_F02431 [Eucalyptus grandis]
Gene004660	204.899	203.369	50.7033	37.1252	13.0352	0.000729908	-2.32692	PREDICTED: uncharacterized protein LOC104448660 isoform X2 [Eucalyptus grandis]
Eucalyptus_camaldulensis_newGene_3065	6.8699	4.51236	25.3677	13.6473	19.8113	0.000533747	1.81223	PREDICTED: serine/threonine-protein kinase Nek2 [Eucalyptus grandis]
Gene009030	3.90643	2.45263	0.045842	0.227355	0.440461	0.00389823	-3.03143	PREDICTED: lysM domain receptor-like kinase 4 [Eucalyptus grandis]
Eucalyptus_camaldulensis_newGene_11768	4.14831	3.09214	15.7145	14.1995	10.7322	3.08984e-07	1.95337	hypothetical protein EUGRSUZ_I02303 [Eucalyptus grandis]
Eucalyptus_camaldulensis_newGene_27003	0	0	0.981818	1.45521	1.11408	1.04907e-07	6.05293	PREDICTED: transcription termination factor MTERF8, chloroplastic isoform X2 [Eucalyptus grandis]
Gene009472	6.56206	4.60988	2.08898	1.77043	1.0751	0.00603176	-1.27171	PREDICTED: uncharacterized protein LOC104425177 isoform X4 [Eucalyptus grandis]
Gene010999	4.34221	3.36591	8.10916	7.35905	6.8947	0.00182751	1.18825	PREDICTED: UDP-D-xylose:L-fucose alpha-1,3-D-xylosyltransferase MGP4 [Eucalyptus grandis]
Eucalyptus_camaldulensis_newGene_19940	4.62698	1.9378	13.8142	13.6714	25.3247	0.000207784	2.64318	PREDICTED: novel plant SNARE 11 [Eucalyptus grandis]
Gene012394	37.2036	42.5589	122.845	88.9185	153.536	6.29978e-05	1.69127	PREDICTED: LOW QUALITY PROTEIN: cyclase-associated protein 1 [Eucalyptus grandis]
Eucalyptus_camaldulensis_newGene_56522	24.0615	15.1372	6.07925	7.98865	5.79462	0.000743676	-1.42939	hypothetical protein EUGRSUZ_J00796 [Eucalyptus grandis]
Eucalyptus_camaldulensis_newGene_69509	12.6262	14.6922	0	0.04994	0	3.39705e-11	-6.83198	PREDICTED: protein ELF4-LIKE 3 [Eucalyptus grandis]
Gene008979	11.8396	12.6695	2.50366	4.70655	1.7354	0.00824886	-1.7079	hypothetical protein EUGRSUZ_I00325, partial [Eucalyptus grandis]
Eucalyptus_camaldulensis_newGene_15596	4.41209	5.26173	0.08627	0.344025	0.54004	0.000629421	-3.28087	PREDICTED: TMV resistance protein N-like [Eucalyptus grandis]
Gene008157	189.735	169.109	53.0664	50.3288	48.1432	2.54237e-27	-1.72065	PREDICTED: E3 ubiquitin-protein ligase MIEL1 isoform X1 [Eucalyptus grandis]
Eucalyptus_camaldulensis_newGene_15358	0.262595	0.235463	1.1165	6.72068	1.2258	0.00789543	2.98908	hypothetical protein EUGRSUZ_J01820 [Eucalyptus grandis]
Eucalyptus_camaldulensis_newGene_40710	0.219538	0	125.499	170.802	151.902	6.93907e-64	9.75609	PREDICTED: 60S acidic ribosomal protein P3 [Eucalyptus grandis]
Eucalyptus_camaldulensis_newGene_18383	25.149	27.0548	8.82531	9.47508	8.50352	1.7138e-13	-1.43615	PREDICTED: DEAD-box ATP-dependent RNA helicase 30 isoform X4 [Eucalyptus grandis]
Eucalyptus_camaldulensis_newGene_4241	0	0.186187	2.51319	2.27698	2.02908	0.00158358	3.76036	hypothetical protein EUGRSUZ_H02814 [Eucalyptus grandis]
Eucalyptus_camaldulensis_newGene_49159	0	0	2.46145	0.510057	2.22777	0.0001089	5.01021	PREDICTED: uncharacterized protein LOC104432920 [Eucalyptus grandis]
Gene004566	9.06138	11.8363	24.8606	19.8293	31.2823	0.00242638	1.35699	PREDICTED: protein ENHANCED DISEASE RESISTANCE 2-like isoform X2 [Eucalyptus grandis]
Eucalyptus_camaldulensis_newGene_68705	8.89179	2.06876	0	0	0	3.89698e-07	-6.37675	hypothetical protein EUGRSUZ_H00168 [Eucalyptus grandis]
Eucalyptus_camaldulensis_newGene_22676	1.01532	0.7399	0	0	0	0.00027937	-4.98099	PREDICTED: uncharacterized protein LOC104428102 [Eucalyptus grandis]
Gene010808	0	0	4.14855	1.72508	1.75995	3.90913e-09	6.56826	PREDICTED: abscisic acid 8&apos;-hydroxylase 3 [Eucalyptus grandis]
Eucalyptus_camaldulensis_newGene_48734	8.04083	2.78173	33.8009	23.7389	81.0098	0.000882929	2.90393	actin [Quercus suber]
Gene000752	52.7764	164.873	2.83906	18.0662	4.91343	0.00727683	-2.72218	PREDICTED: vignain [Eucalyptus grandis]
Gene008826	56.4327	70.3402	1109.09	1525.62	1678.09	2.05917e-43	4.54033	PREDICTED: fasciclin-like arabinogalactan protein 12 [Eucalyptus grandis]
Eucalyptus_camaldulensis_newGene_12498	0.218331	0.397092	3.0901	3.86484	7.4749	4.15735e-07	3.75715	PREDICTED: DEAD-box ATP-dependent RNA helicase 35 [Eucalyptus grandis]
Gene012968	3.69359	18.6383	70.04	102.865	47.6216	0.00255336	2.55366	polygalacturonase, partial [Eucalyptus globulus subsp. globulus]
Eucalyptus_camaldulensis_newGene_24161	49.3773	42.337	13.2162	16.1619	7.45972	0.000420593	-1.75519	PREDICTED: NAC domain-containing protein 78 [Eucalyptus grandis]
Gene011694	368.707	443.009	815.769	706.784	1269.29	0.00798543	1.28681	hypothetical protein EUGRSUZ_A01538 [Eucalyptus grandis]
Gene012584	113.418	107.268	39.7786	47.9032	42.1598	1.48304e-09	-1.22339	PREDICTED: two-component response regulator ARR5-like [Eucalyptus grandis]
Eucalyptus_camaldulensis_newGene_20276	0	0.167455	3.09558	2.94038	2.9413	0.00187251	3.86549	PREDICTED: serine carboxypeptidase-like 42 [Eucalyptus grandis]
Gene001239	17.5787	27.0826	113.323	48.9339	109.421	0.000623122	2.05236	HB1-like protein [Eucalyptus cladocalyx]
Gene006145	3.16261	3.31657	6.79546	6.62972	8.9515	0.00100297	1.29188	hypothetical protein EUGRSUZ_H01385 [Eucalyptus grandis]
Gene011618	4.4559	2.78328	10.6126	7.75215	16.6925	0.00748205	1.72799	PREDICTED: galactoside 2-alpha-L-fucosyltransferase isoform X1 [Eucalyptus grandis]
Eucalyptus_camaldulensis_newGene_26012	0.097196	0.065181	1.83606	0.398594	1.19897	0.0095685	2.93217	PREDICTED: 4-hydroxy-tetrahydrodipicolinate reductase 1, chloroplastic-like [Eucalyptus grandis]
Eucalyptus_camaldulensis_newGene_32752	19.4168	11.7064	69.2855	49.1537	74.5108	3.87028e-05	2.0482	PREDICTED: probable methyltransferase PMT21 [Eucalyptus grandis]
Eucalyptus_camaldulensis_newGene_11536	0.172504	0.203166	6.14774	1.3609	5.90677	2.53843e-05	3.93834	PREDICTED: protein DMR6-LIKE OXYGENASE 2 isoform X2 [Eucalyptus grandis]
Gene003736	44.4747	59.3197	13.144	23.239	12.2165	0.000934231	-1.53758	PREDICTED: uncharacterized protein LOC104436115 isoform X2 [Eucalyptus grandis]
Gene003590	0.04697	0.098095	1.64292	0.44431	0.35274	0.00519346	2.97896	PREDICTED: disease resistance protein TAO1-like isoform X1 [Eucalyptus grandis]
Eucalyptus_camaldulensis_newGene_1289	0.711252	1.52886	6.20741	4.39533	4.78554	0.000263339	2.16818	PREDICTED: septin and tuftelin-interacting protein 1 homolog 1 [Eucalyptus grandis]
Eucalyptus_camaldulensis_newGene_21930	12.9316	12.0149	4.95085	5.93044	5.97664	0.000434748	-1.02803	PREDICTED: nucleolar complex protein 4 homolog B [Eucalyptus grandis]
Eucalyptus_camaldulensis_newGene_70360	14.6976	37.2187	4.91863	7.09568	3.17595	0.00273203	-2.12712	PREDICTED: uncharacterized protein At4g15970 [Eucalyptus grandis]
Gene012945	8.01465	22.9059	16.0322	36.4676	55.8294	0.003848	1.09305	hypothetical protein EUGRSUZ_I02467 [Eucalyptus grandis]
Eucalyptus_camaldulensis_newGene_40517	1.1444	2.16418	0	0	0	6.14202e-05	-5.3451	hypothetical protein B456_002G226000 [Gossypium raimondii]
Eucalyptus_camaldulensis_newGene_72808	1.37112	1.78194	0	0	0	3.60548e-05	-5.42965	PREDICTED: TMV resistance protein N-like isoform X1 [Eucalyptus grandis]
Eucalyptus_camaldulensis_newGene_22675	1.79259	1.33227	0	0	0	1.43398e-09	-6.9399	PREDICTED: uncharacterized protein LOC104428128 isoform X2 [Eucalyptus grandis]
Eucalyptus_camaldulensis_newGene_15434	0.83383	1.50122	0.160655	0.180176	0.113865	0.00172232	-2.54182	PREDICTED: tRNA-specific adenosine deaminase 2-like [Eucalyptus grandis]
Gene008397	12.6662	8.16954	62.1407	53.445	61.0149	1.34889e-15	2.55015	PREDICTED: transmembrane protein 56 [Eucalyptus grandis]
Eucalyptus_camaldulensis_newGene_2365	3.5376	3.76098	8.75808	12.6573	15.3787	0.000144411	1.81039	PREDICTED: metal tolerance protein 11 isoform X3 [Eucalyptus grandis]
Gene004171	5.68143	2.83876	12.4638	13.4578	25.1818	0.00477786	2.0011	PREDICTED: transcription factor MYB86 [Eucalyptus grandis]
Gene011533	2.01584	3.80676	1.01799	1.15645	0.522478	0.00889342	-1.88009	PREDICTED: CST complex subunit CTC1 isoform X4 [Eucalyptus grandis]
[truncated: 1,601 more rows]

## Sheet: C037 24h vs CA5 24h
Table S4 Annotated DEGs of C037 24h vs CA5 24h
	C037 24h		CA5 24h
#ID	C037 24h-1_FPKM	C037 24h-2_FPKM	CA5 24h-1_FPKM	CA5 24h-2_FPKM	CA5 24h-3_FPKM	FDR	log2FC	regulated	COG_class	COG_class_annotation	GO_annotation	KEGG_annotation	KEGG_pathway_annotation	KOG_class	KOG_class_annotation	Pfam_annotation	Swiss-Prot_annotation	eggNOG_class	eggNOG_class_annotation	NR_annotation
Eucalyptus_camaldulensis_newGene_28230	0.276784	0.230357	1.94077	3.74747	4.72342	1.58183e-05	3.03451	up	[E]	Amino acid transport and metabolism	Biological Process: proteolysis (GO:0006508);; Molecular Function: serine-type peptidase activity (GO:0008236);;	--	--	[O]	Posttranslational modification, protein turnover, chaperones	--	Probable glutamyl endopeptidase, chloroplastic OS=Arabidopsis thaliana OX=3702 GN=GEP PE=2 SV=2	E	Amino acid transport and metabolism	PREDICTED: LOW QUALITY PROTEIN: probable glutamyl endopeptidase, chloroplastic [Eucalyptus grandis]
Eucalyptus_camaldulensis_newGene_28762	2.89582	0.744884	0.05658	0.06784	0.058991	0.000151101	-3.31189	down	[L]	Replication, recombination and repair	Molecular Function: helicase activity (GO:0004386);; Molecular Function: organic cyclic compound binding (GO:0097159);; Molecular Function: heterocyclic compound binding (GO:1901363);;	K10901|2.12434e-135|egr:104437398|K10901 bloom syndrome protein [EC:3.6.4.12] | (RefSeq) ATP-dependent DNA helicase Q-like 1	Homologous recombination (ko03440)	[L]	Replication, recombination and repair	Helicase conserved C-terminal domain	ATP-dependent DNA helicase Q-like 1 OS=Arabidopsis thaliana OX=3702 GN=RECQL1 PE=2 SV=1	L	Replication, recombination and repair	PREDICTED: ATP-dependent DNA helicase Q-like 1 isoform X2 [Eucalyptus grandis]
Gene006524	7.79547	4.67574	13.3356	17.5426	12.5187	0.00191615	1.31335	up	[E]	Amino acid transport and metabolism	Molecular Function: transaminase activity (GO:0008483);; Biological Process: biosynthetic process (GO:0009058);; Molecular Function: pyridoxal phosphate binding (GO:0030170);;	K15849|0|egr:104418244|K15849 bifunctional aspartate aminotransferase and glutamate/aspartate-prephenate aminotransferase [EC:2.6.1.1 2.6.1.78 2.6.1.79] | (RefSeq) bifunctional aspartate aminotransferase and glutamate/aspartate-prephenate aminotransferase	Tyrosine metabolism (ko00350);; Phenylalanine metabolism (ko00360);; Phenylalanine, tyrosine and tryptophan biosynthesis (ko00400);; Isoquinoline alkaloid biosynthesis (ko00950);; Tropane, piperidine and pyridine alkaloid biosynthesis (ko00960);; Biosynthesis of amino acids (ko01230)	[E]	Amino acid transport and metabolism	Aminotransferase class I and II;; Aminotransferase class I and II	Bifunctional aspartate aminotransferase and glutamate/aspartate-prephenate aminotransferase OS=Petunia hybrida OX=4102 PE=1 SV=1	E	Amino acid transport and metabolism	hypothetical protein EUGRSUZ_I00395 [Eucalyptus grandis]
Gene007689	10.8941	11.0539	5.19085	5.79305	4.60273	0.000501403	-1.01855	down	[G]	Carbohydrate transport and metabolism	Molecular Function: glycopeptide alpha-N-acetylgalactosaminidase activity (GO:0033926);;	--	--	--	--	Alkaline and neutral invertase	Alkaline/neutral invertase E, chloroplastic OS=Arabidopsis thaliana OX=3702 GN=INVE PE=1 SV=1	S	Function unknown	PREDICTED: alkaline/neutral invertase E, chloroplastic isoform X1 [Eucalyptus grandis]
Eucalyptus_camaldulensis_newGene_42157	20.8929	14.7209	63.2636	92.3319	55.1915	6.3051e-05	1.85798	up	--	--	Molecular Function: chaperone binding (GO:0051087);;	--	--	[T]	Signal transduction mechanisms	BAG domain	BAG family molecular chaperone regulator 1 OS=Arabidopsis thaliana OX=3702 GN=BAG1 PE=1 SV=1	O	Posttranslational modification, protein turnover, chaperones	PREDICTED: BAG family molecular chaperone regulator 1 [Eucalyptus grandis]
Gene013043	5.15473	1.41813	0.286292	0.001838	0.059164	0.00877708	-2.76459	down	--	--	Cellular Component: integral component of membrane (GO:0016021);;	--	--	--	--	--	--	--	--	hypothetical protein EUGRSUZ_G03168 [Eucalyptus grandis]
Eucalyptus_camaldulensis_newGene_49284	0	0	2.57777	4.68589	3.29874	5.37533e-05	3.70077	up	[L]	Replication, recombination and repair	Molecular Function: nucleic acid binding (GO:0003676);; Molecular Function: ATP-dependent RNA helicase activity (GO:0004004);; Molecular Function: ATP binding (GO:0005524);; Biological Process: RNA splicing (GO:0008380);; Biological Process: regulation of gene expression (GO:0010468);; Biological Process: RNA secondary structure unwinding (GO:0010501);; Cellular Component: catalytic step 2 splice…	K13025|3.7452e-50|mus:103998796|K13025 ATP-dependent RNA helicase [EC:3.6.4.13] | (RefSeq) DEAD-box ATP-dependent RNA helicase 2	RNA transport (ko03013);; mRNA surveillance pathway (ko03015);; Spliceosome (ko03040)	[J]	Translation, ribosomal structure and biogenesis	Helicase conserved C-terminal domain	Eukaryotic initiation factor 4A-III homolog B OS=Oryza sativa subsp. japonica OX=39947 GN=EIF4A3B PE=1 SV=1	L	Replication, recombination and repair	PREDICTED: DEAD-box ATP-dependent RNA helicase 2-like [Eucalyptus grandis]
Gene008001	18.8748	11.5402	2.68911	1.30863	1.4722	0.000900669	-2.29545	down	--	--	Cellular Component: integral component of membrane (GO:0016021);;	--	--	[R]	General function prediction only	Glycosyl transferase family 90	--	S	Function unknown	PREDICTED: O-glucosyltransferase rumi homolog [Eucalyptus grandis]
Eucalyptus_camaldulensis_newGene_6414	7.75853	2.98222	20.8801	20.5491	23.6767	0.00258361	1.82039	up	[P]	Inorganic ion transport and metabolism	Cellular Component: plasma membrane (GO:0005886);; Molecular Function: potassium ion transmembrane transporter activity (GO:0015079);; Cellular Component: integral component of membrane (GO:0016021);; Biological Process: potassium ion transmembrane transport (GO:0071805);;	K03549|7.96371e-91|egr:104420998|K03549 KUP system potassium uptake protein | (RefSeq) potassium transporter 2	--	--	--	K+ potassium transporter	Putative potassium transporter 8 OS=Oryza sativa subsp. japonica OX=39947 GN=HAK8 PE=3 SV=2	P	Inorganic ion transport and metabolism	hypothetical protein EUGRSUZ_J00128 [Eucalyptus grandis]
Eucalyptus_camaldulensis_newGene_75337	0	0.117444	2.35117	2.11111	2.17636	0.00161729	2.98879	up	--	--	--	--	--	--	--	--	--	S	Function unknown	PREDICTED: calmodulin-binding protein 60 B-like [Eucalyptus grandis]
Gene000517	0.136238	0	2.56971	1.48211	2.49425	0.00238195	2.96631	up	--	--	--	--	--	--	--	--	--	--	--	hypothetical protein EUGRSUZ_C01095 [Eucalyptus grandis]
Eucalyptus_camaldulensis_newGene_1710	0	0	1.21152	1.88853	2.34183	1.52982e-07	4.40293	up	--	--	Molecular Function: catalytic activity (GO:0003824);; Molecular Function: zinc ion binding (GO:0008270);;	K15442|1.25769e-41|egr:104452576|K15442 tRNA-specific adenosine deaminase 3 | (RefSeq) probable inactive tRNA-specific adenosine deaminase-like protein 3	--	--	--	--	--	FJ	Nucleotide transport and metabolism;; Translation, ribosomal structure and biogenesis	PREDICTED: probable inactive tRNA-specific adenosine deaminase-like protein 3 isoform X7 [Eucalyptus grandis]
Gene006836	0.908309	0.403414	4.26471	3.27241	5.73662	0.000269225	1.83522	up	--	--	Molecular Function: ATP-dependent peptidase activity (GO:0004176);; Biological Process: proteolysis (GO:0006508);; Molecular Function: zinc ion binding (GO:0008270);;	--	--	[O]	Posttranslational modification, protein turnover, chaperones	Zinc finger, C3HC4 type (RING finger);; Zinc finger, C3HC4 type (RING finger);; Ring finger domain;; Zinc finger, C3HC4 type (RING finger);; RING-type zinc-finger;; zinc-RING finger domain;; Prokaryotic RING finger family 4	Peroxisome biogenesis factor 10 OS=Arabidopsis thaliana OX=3702 GN=PEX10 PE=1 SV=1	O	Posttranslational modification, protein turnover, chaperones	hypothetical protein EUGRSUZ_B00542 [Eucalyptus grandis]
Gene006196	11.3469	13.4296	27.3958	52.4583	74.9882	0.00241125	1.83308	up	--	--	Molecular Function: ubiquitin-protein transferase activity (GO:0004842);; Cellular Component: nucleus (GO:0005634);; Cellular Component: cytoplasm (GO:0005737);; Molecular Function: transcription factor binding (GO:0008134);; Molecular Function: zinc ion binding (GO:0008270);; Biological Process: protein ubiquitination (GO:0016567);; Biological Process: negative regulation of defense response to …	K10144|0|egr:104425770|K10144 RING finger and CHY zinc finger domain-containing protein 1 [EC:2.3.2.27] | (RefSeq) E3 ubiquitin-protein ligase MIEL1	Ubiquitin mediated proteolysis (ko04120)	[R]	General function prediction only	Zinc-ribbon;; CHY zinc finger;; Ring finger domain;; Zinc finger, C3HC4 type (RING finger)	E3 ubiquitin-protein ligase MIEL1 OS=Arabidopsis thaliana OX=3702 GN=MIEL1 PE=1 SV=1	S	Function unknown	PREDICTED: E3 ubiquitin-protein ligase MIEL1 [Eucalyptus grandis]
Eucalyptus_camaldulensis_newGene_66287	1.34995	0.857423	4.567	5.17838	5.37973	0.00110752	2.01231	up	[L]	Replication, recombination and repair	Molecular Function: nucleic acid binding (GO:0003676);; Molecular Function: helicase activity (GO:0004386);; Molecular Function: ATP binding (GO:0005524);;	--	--	[J]	Translation, ribosomal structure and biogenesis	Helicase conserved C-terminal domain	Eukaryotic initiation factor 4A-3 OS=Nicotiana plumbaginifolia OX=4092 PE=2 SV=1	L	Replication, recombination and repair	PREDICTED: LOW QUALITY PROTEIN: eukaryotic initiation factor 4A-3-like [Eucalyptus grandis]
Eucalyptus_camaldulensis_newGene_10018	0.437323	0.137892	8.17123	9.63307	9.36441	1.43013e-15	4.29433	up	--	--	Biological Process: defense response (GO:0006952);; Biological Process: signal transduction (GO:0007165);; Molecular Function: ADP binding (GO:0043531);;	--	--	--	--	--	--	--	--	PREDICTED: TMV resistance protein N-like isoform X1 [Eucalyptus grandis]
Gene006138	38.014	63.2388	12.0739	5.44641	9.81099	0.000107107	-2.18705	down	[R]	General function prediction only	Biological Process: metabolic process (GO:0008152);; Molecular Function: hydrolase activity (GO:0016787);;	K14664|0|egr:104426064|K14664 IAA-amino acid hydrolase [EC:3.5.1.-] | (RefSeq) IAA-amino acid hydrolase ILR1-like 4	--	--	--	Peptidase family M20/M25/M40;; Peptidase dimerisation domain	IAA-amino acid hydrolase ILR1-like 7 OS=Oryza sativa subsp. japonica OX=39947 GN=ILL7 PE=2 SV=1	E	Amino acid transport and metabolism	PREDICTED: IAA-amino acid hydrolase ILR1-like 4 [Eucalyptus grandis]
Eucalyptus_camaldulensis_newGene_21819	0	0	0.23928	1.51991	0.721337	0.00679084	2.85236	up	[G]	Carbohydrate transport and metabolism	Cellular Component: integral component of membrane (GO:0016021);; Molecular Function: substrate-specific transmembrane transporter activity (GO:0022891);; Biological Process: transmembrane transport (GO:0055085);;	K08145|0|egr:104432351|K08145 MFS transporter, SP family, solute carrier family 2 (facilitated glucose transporter), member 8 | (RefSeq) sugar transporter ERD6-like 10	--	[R]	General function prediction only	Sugar (and other) transporter;; Major Facilitator Superfamily	Sugar transporter ERD6-like 11 OS=Arabidopsis thaliana OX=3702 GN=At3g05165 PE=2 SV=2	G	Carbohydrate transport and metabolism	PREDICTED: sugar transporter ERD6-like 10 isoform X3 [Eucalyptus grandis]
Gene003789	143.497	203.911	70.5562	33.5994	65.0179	0.0029008	-1.55054	down	[R]	General function prediction only	--	K12116|0|egr:104453655|K12116 flavin-binding kelch repeat F-box protein 1 | (RefSeq) adagio protein 3	Circadian rhythm - plant (ko04712)	--	--	Galactose oxidase, central domain;; Galactose oxidase, central domain;; Kelch motif;; Kelch motif;; Kelch motif;; PAS domain;; Kelch motif;; PAS fold;; PAS fold;; F-box domain	Adagio protein 3 OS=Arabidopsis thaliana OX=3702 GN=ADO3 PE=1 SV=1	O	Posttranslational modification, protein turnover, chaperones	PREDICTED: adagio protein 3 [Eucalyptus grandis]
Gene012446	0.417004	0.374761	2.81229	3.39884	3.96996	1.22751e-12	2.87708	up	[D]	Cell cycle control, cell division, chromosome partitioning	Molecular Function: voltage-gated potassium channel activity (GO:0005249);; Biological Process: response to stress (GO:0006950);; Biological Process: response to abiotic stimulus (GO:0009628);; Cellular Component: integral component of membrane (GO:0016021);; Biological Process: potassium ion transmembrane transport (GO:0071805);;	--	--	[PT]	Inorganic ion transport and metabolism;; Signal transduction mechanisms	KHA, dimerisation domain of potassium ion channel;; Ion channel;; Ion transport protein	Potassium channel AKT1 OS=Arabidopsis thaliana OX=3702 GN=AKT1 PE=1 SV=2	U	Intracellular trafficking, secretion, and vesicular transport	inward-rectifying K+ channel [Eucalyptus camaldulensis]
Gene006081	0.368157	0.257502	0	0	0	3.66754e-07	-4.55507	down	--	--	--	--	--	--	--	--	--	--	--	hypothetical protein EUGRSUZ_E02215 [Eucalyptus grandis]
Gene007267	0.264637	0.654636	0	0	0	0.00257308	-3.10655	down	--	--	--	--	--	[R]	General function prediction only	PPR repeat family;; PPR repeat;; PPR repeat;; Pentatricopeptide repeat domain	Pentatricopeptide repeat-containing protein At1g12620 OS=Arabidopsis thaliana OX=3702 GN=At1g12620 PE=2 SV=1	S	Function unknown	hypothetical protein EUGRSUZ_A00838 [Eucalyptus grandis]
Gene002954	4.37508	8.46016	25.4897	21.89	35.0855	0.000249126	1.89051	up	[QV]	Secondary metabolites biosynthesis, transport and catabolism;; Defense mechanisms	Molecular Function: iron ion binding (GO:0005506);; Biological Process: auxin polar transport (GO:0009926);; Biological Process: regulation of meristem structural organization (GO:0009934);; Biological Process: secondary shoot formation (GO:0010223);; Cellular Component: integral component of membrane (GO:0016021);; Molecular Function: heme binding (GO:0020037);; Biological Process: oxidation-red…	K20771|0|egr:104436317|K20771 carlactone C-19 oxidase [EC:1.14.-.-] | (RefSeq) cytochrome P450 711A1	--	[Q]	Secondary metabolites biosynthesis, transport and catabolism	Cytochrome P450;; Cytochrome P450	Cytochrome P450 711A1 OS=Arabidopsis thaliana OX=3702 GN=CYP711A1 PE=2 SV=1	Q	Secondary metabolites biosynthesis, transport and catabolism	PREDICTED: cytochrome P450 711A1 [Eucalyptus grandis]
Eucalyptus_camaldulensis_newGene_2025	1.00785	0.230698	4.65558	4.19031	7.24425	0.00106613	2.51156	up	[R]	General function prediction only	Molecular Function: GTP binding (GO:0005525);; Cellular Component: intracellular (GO:0005622);; Biological Process: small GTPase mediated signal transduction (GO:0007264);;	--	--	[U]	Intracellular trafficking, secretion, and vesicular transport	Ras family;; Ras of Complex, Roc, domain of DAPkinase;; ADP-ribosylation factor family;; 50S ribosome-binding GTPase	Ras-related protein RABA5b OS=Arabidopsis thaliana OX=3702 GN=RABA5B PE=1 SV=1	S	Function unknown	PREDICTED: ras-related protein RABA5e [Eucalyptus grandis]
Gene000999	0.129462	0.26798	3.58948	6.95486	4.21621	2.05075e-07	3.58141	up	--	--	--	--	--	--	--	Thaumatin family	Thaumatin-like protein OS=Arabidopsis thaliana OX=3702 GN=At1g18250 PE=2 SV=2	S	Function unknown	PREDICTED: thaumatin-like protein [Eucalyptus grandis]
Gene003465	0.377578	0.465029	5.66761	3.29969	7.49513	2.81507e-06	3.03515	up	--	--	Cellular Component: cell wall (GO:0005618);; Biological Process: oxalate metabolic process (GO:0033609);; Molecular Function: oxalate decarboxylase activity (GO:0046564);; Molecular Function: metal ion binding (GO:0046872);;	--	--	--	--	Cupin;; Cupin domain	Germin-like protein subfamily 3 member 4 OS=Arabidopsis thaliana OX=3702 GN=At5g61750 PE=2 SV=1	S	Function unknown	PREDICTED: germin-like protein subfamily 3 member 4 [Eucalyptus grandis]
Eucalyptus_camaldulensis_newGene_65077	3.62547	1.89006	24.7452	64.948	23.1655	2.69041e-05	3.04916	up	[O]	Posttranslational modification, protein turnover, chaperones	Molecular Function: cysteine-type endopeptidase activity (GO:0004197);; Cellular Component: extracellular space (GO:0005615);; Cellular Component: lysosome (GO:0005764);; Biological Process: proteolysis involved in cellular protein catabolic process (GO:0051603);;	--	--	[O]	Posttranslational modification, protein turnover, chaperones	Papain family cysteine protease;; Peptidase C1-like family	Probable cysteine protease RDL6 OS=Arabidopsis thaliana OX=3702 GN=RDL6 PE=3 SV=1	O	Posttranslational modification, protein turnover, chaperones	PREDICTED: low-temperature-induced cysteine proteinase [Eucalyptus grandis]
Eucalyptus_camaldulensis_newGene_34222	18.694	9.64214	210.706	237.488	183.643	2.83717e-23	3.70112	up	[K]	Transcription	Biological Process: lignin biosynthetic process (GO:0009809);; Molecular Function: catechol O-methyltransferase activity (GO:0016206);; Biological Process: methylation (GO:0032259);; Molecular Function: protein dimerization activity (GO:0046983);; Molecular Function: caffeate O-methyltransferase activity (GO:0047763);;	K13066|2.28656e-99|egr:104437219|K13066 caffeic acid 3-O-methyltransferase [EC:2.1.1.68] | (RefSeq) caffeic acid 3-O-methyltransferase	Phenylpropanoid biosynthesis (ko00940)	[R]	General function prediction only	O-methyltransferase	Caffeic acid 3-O-methyltransferase OS=Eucalyptus gunnii OX=3933 GN=OMT PE=2 SV=1	S	Function unknown	caffeic O-methyltransferase 1 [Eucalyptus camaldulensis]
Gene004841	1.3341	1.7695	6.85832	5.82347	9.33422	2.79337e-05	2.12273	up	--	--	--	--	--	[L]	Replication, recombination and repair	--	SMR domain-containing protein At5g58720 OS=Arabidopsis thaliana OX=3702 GN=PIPC PE=1 SV=1	S	Function unknown	PREDICTED: SMR domain-containing protein At5g58720 [Eucalyptus grandis]
Gene006049	0.805255	8.51816	0.182325	0.098297	0.272637	0.000220227	-3.3293	down	[K]	Transcription	--	--	--	--	--	NB-ARC domain;; TIR domain;; TIR domain;; Leucine Rich repeats (2 copies);; Leucine rich repeat;; Leucine rich repeats (6 copies)	TMV resistance protein N OS=Nicotiana glutinosa OX=35889 GN=N PE=1 SV=1	S	Function unknown	PREDICTED: TMV resistance protein N-like isoform X2 [Eucalyptus grandis]
Eucalyptus_camaldulensis_newGene_14305	0	0	3.70418	1.20982	4.72892	5.49273e-08	4.59136	up	--	--	--	--	--	[R]	General function prediction only	--	--	L	Replication, recombination and repair	uncharacterized protein LOC110625582 [Manihot esculenta]
Eucalyptus_camaldulensis_newGene_48750	15.9527	15.1939	6.48116	7.31602	8.40813	0.00327753	-1.039	down	--	--	--	--	--	--	--	--	U11/U12 small nuclear ribonucleoprotein 59 kDa protein OS=Arabidopsis thaliana OX=3702 GN=SNRNP59 PE=2 SV=1	S	Function unknown	PREDICTED: U11/U12 small nuclear ribonucleoprotein 59 kDa protein [Eucalyptus grandis]
Gene004593	2.80388	2.36698	9.2288	8.73995	10.529	3.98765e-19	1.83278	up	[E]	Amino acid transport and metabolism	Molecular Function: 5-methyltetrahydropteroyltriglutamate-homocysteine S-methyltransferase activity (GO:0003871);; Molecular Function: zinc ion binding (GO:0008270);; Biological Process: methionine biosynthetic process (GO:0009086);; Biological Process: methylation (GO:0032259);;	K00549|8.91604e-106|pper:PRUPE_ppa001783mg|K00549 5-methyltetrahydropteroyltriglutamate--homocysteine methyltransferase [EC:2.1.1.14] | (RefSeq) hypothetical protein	Cysteine and methionine metabolism (ko00270);; Selenocompound metabolism (ko00450);; Biosynthesis of amino acids (ko01230)	[E]	Amino acid transport and metabolism	Cobalamin-independent synthase, Catalytic domain;; Cobalamin-independent synthase, N-terminal domain;; Cobalamin-independent synthase, Catalytic domain;; Cobalamin-independent synthase, Catalytic domain	5-methyltetrahydropteroyltriglutamate--homocysteine methyltransferase 2 OS=Oryza sativa subsp. japonica OX=39947 GN=Os12g0624000 PE=2 SV=1	E	Amino acid transport and metabolism	5-methyltetrahydropteroyltriglutamate--homocysteine methyltransferase [Prunus avium]
Eucalyptus_camaldulensis_newGene_37176	4.62723	5.17965	0.696155	0.24091	0.77771	1.92808e-05	-2.7148	down	[K]	Transcription	Molecular Function: protein kinase activity (GO:0004672);; Molecular Function: ATP binding (GO:0005524);; Biological Process: protein phosphorylation (GO:0006468);; Cellular Component: integral component of membrane (GO:0016021);;	--	--	--	--	Leucine rich repeat;; Protein kinase domain;; Leucine Rich repeats (2 copies);; Protein tyrosine kinase;; Leucine Rich Repeat;; Leucine rich repeat N-terminal domain;; Leucine Rich repeat	MDIS1-interacting receptor like kinase 2 OS=Arabidopsis thaliana OX=3702 GN=MIK2 PE=1 SV=3	S	Function unknown	PREDICTED: MDIS1-interacting receptor like kinase 2 isoform X2 [Eucalyptus grandis]
Eucalyptus_camaldulensis_newGene_26371	0.592178	0.832776	4.09849	3.48554	3.55028	5.28055e-05	2.09579	up	--	--	--	--	--	--	--	--	--	--	--	hypothetical protein EUGRSUZ_C00301 [Eucalyptus grandis]
Eucalyptus_camaldulensis_newGene_14525	0	0	4.60871	2.55188	5.7866	0.000199343	3.50726	up	--	--	--	--	--	--	--	--	--	S	Function unknown	PREDICTED: TMV resistance protein N [Eucalyptus grandis]
Gene002339	11.9136	14.6715	6.70572	5.12474	6.97638	0.00321039	-1.07713	down	[CHR]	Energy production and conversion;; Coenzyme transport and metabolism;; General function prediction only	Molecular Function: oxidoreductase activity, acting on the CH-OH group of donors, NAD or NADP as acceptor (GO:0016616);; Molecular Function: NAD binding (GO:0051287);; Biological Process: oxidation-reduction process (GO:0055114);;	K15919|1.37542e-112|egr:104444305|K15919 hydroxypyruvate reductase 2 | (RefSeq) glyoxylate/hydroxypyruvate reductase HPR3	Glycine, serine and threonine metabolism (ko00260);; Glyoxylate and dicarboxylate metabolism (ko00630);; Carbon metabolism (ko01200)	[C]	Energy production and conversion	D-isomer specific 2-hydroxyacid dehydrogenase, NAD binding domain	Glyoxylate/hydroxypyruvate reductase HPR3 OS=Arabidopsis thaliana OX=3702 GN=HPR3 PE=2 SV=1	C	Energy production and conversion	PREDICTED: glyoxylate/hydroxypyruvate reductase HPR3 [Eucalyptus grandis]
Gene001929	49.2769	28.9776	22.8829	16.3178	16.7053	0.00475154	-1.11966	down	[M]	Cell wall/membrane/envelope biogenesis	--	K20285|0|rcu:8269829|K20285 Rab9 effector protein with kelch motifs | (RefSeq) dynein regulatory complex subunit 7	--	[R]	General function prediction only	Galactose oxidase, central domain;; Galactose oxidase, central domain;; Kelch motif;; Kelch motif;; Kelch motif;; Kelch motif	Acyl-CoA-binding domain-containing protein 4 OS=Arabidopsis thaliana OX=3702 GN=ACBP4 PE=1 SV=1	S	Function unknown	PREDICTED: acyl-CoA-binding domain-containing protein 4-like isoform X1 [Eucalyptus grandis]
Eucalyptus_camaldulensis_newGene_65302	4.04936	2.61218	0.061577	0	0	5.01602e-05	-3.82884	down	[K]	Transcription	Biological Process: defense response (GO:0006952);; Biological Process: signal transduction (GO:0007165);; Molecular Function: ADP binding (GO:0043531);;	--	--	--	--	Leucine Rich repeats (2 copies);; Leucine rich repeat;; Leucine Rich Repeat	Probable disease resistance protein RPP1 OS=Arabidopsis thaliana OX=3702 GN=RPP1 PE=2 SV=1	S	Function unknown	PREDICTED: protein SUPPRESSOR OF npr1-1, CONSTITUTIVE 1-like isoform X4 [Eucalyptus grandis]
Gene008117	19.1118	14.8397	8.98439	6.74408	6.12304	0.00385538	-1.17868	down	--	--	Molecular Function: metal ion binding (GO:0046872);;	--	--	--	--	--	Zinc finger protein 4 OS=Arabidopsis thaliana OX=3702 GN=ZFP4 PE=2 SV=2	S	Function unknown	PREDICTED: zinc finger protein 4 [Eucalyptus grandis]
Gene012617	4.10444	4.5999	0.527971	0.916461	0.662164	0.00238663	-2.17917	down	--	--	--	--	--	--	--	--	--	S	Function unknown	PREDICTED: uncharacterized protein LOC104443379 [Eucalyptus grandis]
Gene000047	58.918	71.1235	145.519	162.154	174.618	0.000596887	1.2077	up	[E]	Amino acid transport and metabolism	Molecular Function: glutamate-ammonia ligase activity (GO:0004356);; Molecular Function: ATP binding (GO:0005524);; Biological Process: glutamine biosynthetic process (GO:0006542);;	K01915|2.47812e-71|egr:104425849|K01915 glutamine synthetase [EC:6.3.1.2] | (RefSeq) glutamine synthetase cytosolic isozyme 2	Arginine biosynthesis (ko00220);; Alanine, aspartate and glutamate metabolism (ko00250);; Glyoxylate and dicarboxylate metabolism (ko00630);; Nitrogen metabolism (ko00910);; Biosynthesis of amino acids (ko01230)	[E]	Amino acid transport and metabolism	--	Glutamine synthetase OS=Alnus glutinosa OX=3517 GN=GLN1 PE=2 SV=1	E	Amino acid transport and metabolism	hypothetical protein EUGRSUZ_K02283 [Eucalyptus grandis]
Eucalyptus_camaldulensis_newGene_14575	11.3176	7.58073	1.30754	1.301	2.02746	1.52356e-07	-2.43782	down	--	--	Molecular Function: ATP binding (GO:0005524);; Biological Process: defense response (GO:0006952);; Biological Process: signal transduction (GO:0007165);; Molecular Function: ADP binding (GO:0043531);;	--	--	--	--	TIR domain;; NB-ARC domain;; TIR domain;; NACHT domain	TMV resistance protein N OS=Nicotiana glutinosa OX=35889 GN=N PE=1 SV=1	S	Function unknown	PREDICTED: uncharacterized protein LOC104457139 [Eucalyptus grandis]
Eucalyptus_camaldulensis_newGene_45091	1.35249	0.758387	3.2429	4.99174	3.63594	0.00957905	1.69785	up	[T]	Signal transduction mechanisms	Molecular Function: protein kinase activity (GO:0004672);; Molecular Function: ATP binding (GO:0005524);; Biological Process: protein phosphorylation (GO:0006468);; Cellular Component: integral component of membrane (GO:0016021);;	--	--	--	--	Protein kinase domain;; Protein tyrosine kinase	Probable inactive receptor kinase At5g67200 OS=Arabidopsis thaliana OX=3702 GN=At5g67200 PE=1 SV=1	T	Signal transduction mechanisms	PREDICTED: probable inactive receptor kinase At5g67200 [Eucalyptus grandis]
Eucalyptus_camaldulensis_newGene_12903	0.318684	0.078401	6.3484	11.7987	14.9345	2.84721e-16	4.87411	up	[K]	Transcription	--	--	--	--	--	NB-ARC domain;; Arabidopsis broad-spectrum mildew resistance protein RPW8	Probable disease resistance protein At5g66900 OS=Arabidopsis thaliana OX=3702 GN=At5g66900 PE=3 SV=1	S	Function unknown	PREDICTED: probable disease resistance protein At5g66900 [Eucalyptus grandis]
Eucalyptus_camaldulensis_newGene_36845	0.307612	0.087837	3.02946	4.66516	6.05561	1.84825e-07	3.56044	up	[O]	Posttranslational modification, protein turnover, chaperones	Molecular Function: glutathione transferase activity (GO:0004364);; Cellular Component: cytoplasm (GO:0005737);; Biological Process: glutathione metabolic process (GO:0006749);; Biological Process: toxin catabolic process (GO:0009407);;	K00799|7.64616e-166|egr:104416097|K00799 glutathione S-transferase [EC:2.5.1.18] | (RefSeq) glutathione transferase GST 23	Glutathione metabolism (ko00480)	[O]	Posttranslational modification, protein turnover, chaperones	Glutathione S-transferase, N-terminal domain;; Glutathione S-transferase, N-terminal domain;; Glutathione S-transferase, N-terminal domain	Glutathione transferase GST 23 OS=Zea mays OX=4577 PE=2 SV=1	O	Posttranslational modification, protein turnover, chaperones	PREDICTED: glutathione transferase GST 23 [Eucalyptus grandis]
Eucalyptus_camaldulensis_newGene_33888	11.9362	2.84167	0.763066	0.609144	1.28733	0.00527106	-2.38537	down	--	--	Cellular Component: plasma membrane (GO:0005886);; Cellular Component: integral component of membrane (GO:0016021);; Molecular Function: transmembrane transporter activity (GO:0022857);; Biological Process: transmembrane transport (GO:0055085);;	--	--	--	--	EamA-like transporter family	WAT1-related protein At3g30340 OS=Arabidopsis thaliana OX=3702 GN=At3g30340 PE=2 SV=1	S	Function unknown	hypothetical protein EUGRSUZ_L00344 [Eucalyptus grandis]
Eucalyptus_camaldulensis_newGene_47543	16.9828	18.8219	1.01523	3.87375	3.75603	0.00241927	-2.27464	down	--	--	Biological Process: defense response (GO:0006952);; Cellular Component: integral component of membrane (GO:0016021);;	K08472|1.66044e-75|egr:104429647|K08472 mlo protein | (RefSeq) MLO-like protein 1	--	--	--	Mlo family	MLO-like protein 1 OS=Arabidopsis thaliana OX=3702 GN=MLO1 PE=1 SV=1	D	Cell cycle control, cell division, chromosome partitioning	hypothetical protein EUGRSUZ_L01503, partial [Eucalyptus grandis]
Gene011266	0.540856	0.236453	6.08101	5.48959	4.58063	2.58005e-07	3.06927	up	[K]	Transcription	--	K12585|2.05907e-52|egr:104414832|K12585 exosome complex exonuclease DIS3/RRP44 [EC:3.1.13.-] | (RefSeq) exosome complex exonuclease RRP44 homolog A	RNA degradation (ko03018)	[J]	Translation, ribosomal structure and biogenesis	RNB domain	Exosome complex exonuclease RRP44 homolog A OS=Arabidopsis thaliana OX=3702 GN=RRP44A PE=2 SV=2	K	Transcription	hypothetical protein CISIN_1g0081672mg, partial [Citrus sinensis]
Eucalyptus_camaldulensis_newGene_1776	0	0.095019	6.36824	2.80093	4.47154	9.31069e-05	3.53794	up	--	--	Biological Process: mRNA splicing, via spliceosome (GO:0000398);;	K11984|1.54626e-65|egr:104423204|K11984 U4/U6.U5 tri-snRNP-associated protein 1 | (RefSeq) SART-1 family protein DOT2	Spliceosome (ko03040)	[A]	RNA processing and modification	SART-1 family	SART-1 family protein DOT2 OS=Arabidopsis thaliana OX=3702 GN=DOT2 PE=1 SV=1	S	Function unknown	PREDICTED: SART-1 family protein DOT2 [Eucalyptus grandis]
Eucalyptus_camaldulensis_newGene_20718	2.51001	3.65084	13.1875	8.03215	9.84245	0.00214029	1.59377	up	--	--	--	--	--	--	--	--	--	S	Function unknown	PREDICTED: uncharacterized protein LOC104448680 [Eucalyptus grandis]
Gene003379	0.350648	2.07319	0	0	0	0.000174889	-3.66254	down	--		Molecular Function: protein serine/threonine kinase activity (GO:0004674);; Molecular Function: ATP binding (GO:0005524);; Biological Process: protein phosphorylation (GO:0006468);; Cellular Component: integral component of membrane (GO:0016021);;	K04733|0|egr:104426902|K04733 interleukin-1 receptor-associated kinase 4 [EC:2.7.11.1] | (RefSeq) rust resistance kinase Lr10-like	--	--	--	Protein kinase domain;; Protein tyrosine kinase	Rust resistance kinase Lr10 OS=Triticum aestivum OX=4565 GN=LRK10 PE=2 SV=1	T	Signal transduction mechanisms	PREDICTED: rust resistance kinase Lr10-like isoform X4 [Eucalyptus grandis]
Eucalyptus_camaldulensis_newGene_68122	14.3562	2.815	59.2788	72.7464	39.512	0.00425952	2.27522	up	--	--	Cellular Component: integral component of membrane (GO:0016021);; Molecular Function: transferase activity, transferring acyl groups other than amino-acyl groups (GO:0016747);;	K13065|1.20291e-118|egr:104423238|K13065 shikimate O-hydroxycinnamoyltransferase [EC:2.3.1.133] | (RefSeq) shikimate O-hydroxycinnamoyltransferase	Phenylpropanoid biosynthesis (ko00940);; Flavonoid biosynthesis (ko00941);; Stilbenoid, diarylheptanoid and gingerol biosynthesis (ko00945)	--	--	Transferase family	Shikimate O-hydroxycinnamoyltransferase OS=Nicotiana tabacum OX=4097 GN=HST PE=1 SV=1	S	Function unknown	PREDICTED: shikimate O-hydroxycinnamoyltransferase [Eucalyptus grandis]
Gene003822	0	0	4.69715	6.622	8.50305	2.8923e-25	7.01366	up	[K]	Transcription	Biological Process: defense response (GO:0006952);; Biological Process: signal transduction (GO:0007165);; Molecular Function: ADP binding (GO:0043531);;	--	--	--	--	Leucine rich repeat;; Leucine Rich repeats (2 copies)	Disease resistance protein TAO1 OS=Arabidopsis thaliana OX=3702 GN=TAO1 PE=4 SV=1	S	Function unknown	hypothetical protein EUGRSUZ_C00539 [Eucalyptus grandis]
Gene006451	24.8144	11.1545	4.24446	5.15848	7.03691	0.00931567	-1.53283	down	[G]	Carbohydrate transport and metabolism	Molecular Function: zinc ion binding (GO:0008270);; Molecular Function: oxidoreductase activity (GO:0016491);; Molecular Function: NAD binding (GO:0051287);; Biological Process: oxidation-reduction process (GO:0055114);;	K00083|1.76895e-81|egr:104415853|K00083 cinnamyl-alcohol dehydrogenase [EC:1.1.1.195] | (RefSeq) probable cinnamyl alcohol dehydrogenase 9	Phenylpropanoid biosynthesis (ko00940)	[Q]	Secondary metabolites biosynthesis, transport and catabolism	Alcohol dehydrogenase GroES-like domain;; D-isomer specific 2-hydroxyacid dehydrogenase, NAD binding domain	Probable mannitol dehydrogenase OS=Medicago sativa OX=3879 GN=CAD1 PE=1 SV=1	C	Energy production and conversion	hypothetical protein EUGRSUZ_H04903 [Eucalyptus grandis]
Gene005708	1.7129	2.19032	0.252948	0.103052	0.190186	0.00264993	-2.58973	down	--	--	Cellular Component: intracellular (GO:0005622);; Cellular Component: phosphatidylinositol 3-kinase complex (GO:0005942);; Biological Process: endocytosis (GO:0006897);; Biological Process: response to salt stress (GO:0009651);; Molecular Function: 1-phosphatidylinositol-3-kinase activity (GO:0016303);; Biological Process: phosphatidylinositol-3-phosphate biosynthetic process (GO:0036092);; Biolog…	--	--	[TU]	Signal transduction mechanisms;; Intracellular trafficking, secretion, and vesicular transport	Phosphoinositide 3-kinase C2	Phosphatidylinositol 3-kinase VPS34 OS=Arabidopsis thaliana OX=3702 GN=VPS34 PE=1 SV=2	BDLTU	Chromatin structure and dynamics;; Cell cycle control, cell division, chromosome partitioning;; Replication, recombination and repair;; Signal transduction mechanisms;; Intracellular trafficking, secretion, and vesicular transport	PREDICTED: phosphatidylinositol 3-kinase VPS34-like isoform X1 [Eucalyptus grandis]
Gene004216	2.84224	2.08445	5.46598	6.31239	6.92861	8.11009e-05	1.27603	up	--	--	Biological Process: protein complex subunit organization (GO:0071822);;	--	--	--	--	N-terminal C2 in EEIG1 and EHBP1 proteins	--	S	Function unknown	PREDICTED: uncharacterized protein LOC104415699 [Eucalyptus grandis]
Gene007406	0.04987	0	5.75412	2.71832	3.98576	4.19986e-11	4.88393	up	--	--	--	--	--	--	--	--	--	--	--	hypothetical protein EUGRSUZ_E01611 [Eucalyptus grandis]
Gene012401	20.065	65.1558	6.01019	7.45228	10.0929	0.00325295	-2.14157	down	--	--	Cellular Component: cytoplasm (GO:0005737);; Molecular Function: arsenate reductase (glutaredoxin) activity (GO:0008794);; Molecular Function: electron carrier activity (GO:0009055);; Molecular Function: protein disulfide oxidoreductase activity (GO:0015035);; Biological Process: cell redox homeostasis (GO:0045454);; Molecular Function: metal ion binding (GO:0046872);; Molecular Function: 2 iron,…	K03676|4.3155e-67|egr:104456825|K03676 glutaredoxin 3 | (RefSeq) glutaredoxin-C13	--	[O]	Posttranslational modification, protein turnover, chaperones	Glutaredoxin	Glutaredoxin-C13 OS=Arabidopsis thaliana OX=3702 GN=GRXC13 PE=3 SV=1	O	Posttranslational modification, protein turnover, chaperones	PREDICTED: glutaredoxin-C13 [Eucalyptus grandis]
Eucalyptus_camaldulensis_newGene_39559	133.333	41.812	9.74815	4.40069	1.99537	7.12119e-05	-3.15148	down	[G]	Carbohydrate transport and metabolism	Cellular Component: integral component of plasma membrane (GO:0005887);; Biological Process: water transport (GO:0006833);; Biological Process: cellular water homeostasis (GO:0009992);; Molecular Function: water channel activity (GO:0015250);; Molecular Function: glycerol channel activity (GO:0015254);; Biological Process: glycerol transport (GO:0015793);; Biological Process: ion transmembrane tr…	K09874|4.21848e-62|egr:104440865|K09874 aquaporin NIP | (RefSeq) nodulin-26	--	[G]	Carbohydrate transport and metabolism	Major intrinsic protein	Nodulin-26 OS=Glycine max OX=3847 PE=1 SV=2	G	Carbohydrate transport and metabolism	PREDICTED: nodulin-26 isoform X3 [Eucalyptus grandis]
Eucalyptus_camaldulensis_newGene_32043	2.59837	0.172401	25.3577	22.4118	26.0011	0.000847497	2.95485	up	--	--	Cellular Component: cytosol (GO:0005829);; Cellular Component: COP9 signalosome (GO:0008180);; Biological Process: embryo development ending in seed dormancy (GO:0009793);; Biological Process: COP9 signalosome assembly (GO:0010387);; Biological Process: protein deneddylation (GO:0010388);;	K12175|8.56586e-92|egr:104443488|K12175 COP9 signalosome complex subunit 1 | (RefSeq) COP9 signalosome complex subunit 1	--	[OT]	Posttranslational modification, protein turnover, chaperones;; Signal transduction mechanisms	PCI domain	COP9 signalosome complex subunit 1 OS=Arabidopsis thaliana OX=3702 GN=CSN1 PE=1 SV=2	O	Posttranslational modification, protein turnover, chaperones	PREDICTED: COP9 signalosome complex subunit 1 [Eucalyptus grandis]
Gene011805	4.7615	1.97274	22.5471	29.33	15.8294	1.03989e-05	2.24772	up	--	--	--	--	--	--	--	--	--	S	Function unknown	PREDICTED: uncharacterized protein LOC104448751 isoform X1 [Eucalyptus grandis]
Gene011193	59.4389	33.5137	10.6478	4.45262	7.75354	1.04052e-05	-2.38515	down	--	--	--	--	--	--	--	--	--	S	Function unknown	PREDICTED: uncharacterized protein LOC104448984 [Eucalyptus grandis]
Eucalyptus_camaldulensis_newGene_28845	2.32583	2.97829	0.034524	0	0	1.39825e-05	-4.02358	down	--	--	--	--	--	[R]	General function prediction only	zinc-binding in reverse transcriptase	Uncharacterized mitochondrial protein AtMg00310 OS=Arabidopsis thaliana OX=3702 GN=AtMg00310 PE=4 SV=1	S	Function unknown	PREDICTED: uncharacterized protein LOC108960864 [Eucalyptus grandis]
Eucalyptus_camaldulensis_newGene_30725	0.120361	0	5.26398	2.45119	3.19989	2.42813e-05	3.66455	up	--	--	Molecular Function: protein dimerization activity (GO:0046983);;	--	--	--	--	Helix-loop-helix DNA-binding domain	Transcription factor FER-LIKE IRON DEFICIENCY-INDUCED TRANSCRIPTION FACTOR OS=Arabidopsis thaliana OX=3702 GN=FIT PE=1 SV=1	K	Transcription	PREDICTED: transcription factor FER-LIKE IRON DEFICIENCY-INDUCED TRANSCRIPTION FACTOR [Eucalyptus grandis]
Eucalyptus_camaldulensis_newGene_51552	0	0	1.93528	1.17848	2.1176	0.00158477	3.14217	up	--	--	--	--	--	--	--	--	--	--	--	PREDICTED: multiple organellar RNA editing factor 8, chloroplastic/mitochondrial [Eucalyptus grandis]
Gene002221	4.6242	6.77229	1.13164	1.0018	0.991109	1.1272e-07	-2.30468	down	[T]	Signal transduction mechanisms	Cellular Component: integral component of membrane (GO:0016021);; Biological Process: regulation of defense response (GO:0031347);; Biological Process: regulation of salicylic acid mediated signaling pathway (GO:2000031);;	--	--	[R]	General function prediction only	Ankyrin repeats (3 copies);; Ankyrin repeats (many copies);; Ankyrin repeats (many copies);; Domain of unknown function;; Ankyrin repeat;; Ankyrin repeat	Protein ACCELERATED CELL DEATH 6 OS=Arabidopsis thaliana OX=3702 GN=ACD6 PE=1 SV=1	S	Function unknown	PREDICTED: ankyrin-3 isoform X1 [Eucalyptus grandis]
Eucalyptus_camaldulensis_newGene_26141	0.157539	0.027084	2.05469	1.27981	1.91723	8.57712e-05	3.10764	up	--	--	Molecular Function: transferase activity, transferring acyl groups other than amino-acyl groups (GO:0016747);;	K15400|0|egr:104421212|K15400 omega-hydroxypalmitate O-feruloyl transferase [EC:2.3.1.188] | (RefSeq) omega-hydroxypalmitate O-feruloyl transferase	Cutin, suberine and wax biosynthesis (ko00073)	--	--	Transferase family;; Transferase family	Omega-hydroxypalmitate O-feruloyl transferase OS=Arabidopsis thaliana OX=3702 GN=HHT1 PE=1 SV=1	--	--	PREDICTED: omega-hydroxypalmitate O-feruloyl transferase [Eucalyptus grandis]
Eucalyptus_camaldulensis_newGene_55730	0	0.082543	6.90387	1.62348	2.73544	0.00231682	3.03153	up	--	--	Molecular Function: ATP binding (GO:0005524);; Biological Process: defense response (GO:0006952);; Biological Process: signal transduction (GO:0007165);; Molecular Function: ADP binding (GO:0043531);;	--	--	--	--	NB-ARC domain	TMV resistance protein N OS=Nicotiana glutinosa OX=35889 GN=N PE=1 SV=1	S	Function unknown	PREDICTED: TMV resistance protein N isoform X2 [Eucalyptus grandis]
Gene003120	0.53913	0.90587	0	0	0.001805	0.00015469	-3.65075	down	--	--	Biological Process: defense response (GO:0006952);; Molecular Function: ADP binding (GO:0043531);;	--	--	[T]	Signal transduction mechanisms	NB-ARC domain;; Leucine Rich repeats (2 copies);; Leucine rich repeat	Disease resistance protein At4g27190 OS=Arabidopsis thaliana OX=3702 GN=At4g27190 PE=2 SV=1	S	Function unknown	hypothetical protein EUGRSUZ_B01947 [Eucalyptus grandis]
Gene010219	4.50647	2.89731	0.460768	1.30462	0.808236	7.93963e-12	-2.99144	down	--	--	--	--	--	--	--	--	Protein LNK2 OS=Arabidopsis thaliana OX=3702 GN=LNK2 PE=1 SV=1	S	Function unknown	PREDICTED: protein LNK2 isoform X4 [Eucalyptus grandis]
Gene011654	30.9956	29.9341	14.0977	18.2799	12.3388	0.000987104	-1.00996	down	--	--	Cellular Component: intracellular (GO:0005622);; Biological Process: intracellular protein transport (GO:0006886);;	K16803|0|egr:104441045|K16803 cytoskeleton-associated protein 5 | (RefSeq) protein MOR1	--	[Z]	Cytoskeleton	--	Protein MOR1 OS=Arabidopsis thaliana OX=3702 GN=MOR1 PE=1 SV=1	S	Function unknown	PREDICTED: protein MOR1 [Eucalyptus grandis]
Eucalyptus_camaldulensis_newGene_240	4.22107	3.60529	1.37262	0.627318	1.26974	0.00813343	-1.67808	down	--	--	Cellular Component: integral component of membrane (GO:0016021);;	--	--	--	--	--	Protein CHUP1, chloroplastic OS=Arabidopsis thaliana OX=3702 GN=CHUP1 PE=1 SV=1	S	Function unknown	PREDICTED: protein CHUP1, chloroplastic [Eucalyptus grandis]
Eucalyptus_camaldulensis_newGene_19563	50.5949	92.8003	613.213	341.794	330.391	1.62199e-05	2.31562	up	--	--	--	--	--	--	--	Dormancy/auxin associated protein	Dormancy-associated protein homolog 3 OS=Arabidopsis thaliana OX=3702 GN=At1g56220 PE=1 SV=1	S	Function unknown	PREDICTED: dormancy-associated protein homolog 3 isoform X2 [Eucalyptus grandis]
Eucalyptus_camaldulensis_newGene_28610	1.22616	0.180749	21.6392	31.3747	8.06226	1.61092e-05	3.52763	up	--	--	--	--	--	--	--	--	--	--	--	PREDICTED: protein WVD2-like 3 isoform X2 [Eucalyptus grandis]
Eucalyptus_camaldulensis_newGene_10584	6.53223	7.42598	0	0	0	8.02226e-21	-6.86494	down	--	--	Cellular Component: integral component of membrane (GO:0016021);;	--	--	--	--	--	--	--	--	PREDICTED: uncharacterized protein LOC104454035 [Eucalyptus grandis]
Eucalyptus_camaldulensis_newGene_50194	0.049257	0	1.08664	1.01561	1.17764	0.0077881	2.70887	up	--	--	--	--	--	--	--	--	--	S	Function unknown	hypothetical protein EUGRSUZ_J00411, partial [Eucalyptus grandis]
Eucalyptus_camaldulensis_newGene_7332	1.63907	2.92357	0.062714	0.034529	0.262355	0.0013924	-2.95097	down	[MDT]	Cell wall/membrane/envelope biogenesis;; Cell cycle control, cell division, chromosome partitioning;; Signal transduction mechanisms	Molecular Function: ATP binding (GO:0005524);; Cellular Component: integral component of membrane (GO:0016021);;	K08900|0|egr:104422720|K08900 mitochondrial chaperone BCS1 | (RefSeq) AAA-ATPase At3g50940	--	[O]	Posttranslational modification, protein turnover, chaperones	ATPase family associated with various cellular activities (AAA);; Domain associated at C-terminal with AAA;; Holliday junction DNA helicase ruvB N-terminus	AAA-ATPase At3g50940 OS=Arabidopsis thaliana OX=3702 GN=At3g50940 PE=2 SV=1	O	Posttranslational modification, protein turnover, chaperones	PREDICTED: AAA-ATPase At3g50940 isoform X1 [Eucalyptus grandis]
Eucalyptus_camaldulensis_newGene_12651	1.77859	1.28683	0	0	0	0.00768172	-2.83681	down	--	--	Molecular Function: nucleotide binding (GO:0000166);; Molecular Function: protein kinase activity (GO:0004672);; Cellular Component: membrane (GO:0016020);;	--	--	[T]	Signal transduction mechanisms	Protein tyrosine kinase;; Protein kinase domain	Proline-rich receptor-like protein kinase PERK1 OS=Arabidopsis thaliana OX=3702 GN=PERK1 PE=1 SV=1	T	Signal transduction mechanisms	hypothetical protein EUGRSUZ_J026621, partial [Eucalyptus grandis]
Eucalyptus_camaldulensis_newGene_8140	4.06783	2.15471	0.194914	0.218685	0.044104	2.24595e-05	-3.36324	down	[K]	Transcription	Biological Process: defense response (GO:0006952);; Biological Process: signal transduction (GO:0007165);; Molecular Function: ADP binding (GO:0043531);;	--	--	--	--	NB-ARC domain;; Leucine Rich repeats (2 copies);; TIR domain;; TIR domain	TMV resistance protein N OS=Nicotiana glutinosa OX=35889 GN=N PE=1 SV=1	--	--	hypothetical protein EUGRSUZ_H03796 [Eucalyptus grandis]
Gene011397	112.735	65.4816	285.995	269.6	170.454	0.0037101	1.28189	up	--	--	--	--	--	[S]	Function unknown	Transcription elongation factor Elf1 like	Transcription elongation factor 1 homolog OS=Oryza sativa subsp. japonica OX=39947 GN=Os07g0631100 PE=3 SV=1	S	Function unknown	PREDICTED: transcription elongation factor 1 homolog [Eucalyptus grandis]
Gene003996	1.38864	1.0322	8.25709	6.23771	3.98762	1.92289e-05	2.52852	up	--	--	--	--	--	--	--	--	--	S	Function unknown	PREDICTED: uncharacterized protein LOC104417453 isoform X2 [Eucalyptus grandis]
Gene000229	0.547326	1.20332	13.7464	8.52506	5.10195	5.56378e-05	2.78727	up	--	--	Cellular Component: integral component of membrane (GO:0016021);;	--	--	--	--	--	--	S	Function unknown	hypothetical protein EUGRSUZ_B03385 [Eucalyptus grandis]
Eucalyptus_camaldulensis_newGene_58758	21.6043	15.861	43.2768	38.023	57.4487	0.000915611	1.23918	up	[G]	Carbohydrate transport and metabolism	Biological Process: phosphatidylinositol phosphorylation (GO:0046854);;	K10047|1.06424e-72|egr:104445626|K10047 inositol-phosphate phosphatase / L-galactose 1-phosphate phosphatase [EC:3.1.3.25 3.1.3.93] | (RefSeq) inositol-phosphate phosphatase	Ascorbate and aldarate metabolism (ko00053);; Inositol phosphate metabolism (ko00562);; Phosphatidylinositol signaling system (ko04070)	[G]	Carbohydrate transport and metabolism	Inositol monophosphatase family	Inositol-phosphate phosphatase OS=Arabidopsis thaliana OX=3702 GN=VTC4 PE=1 SV=1	G	Carbohydrate transport and metabolism	hypothetical protein EUGRSUZ_E03917 [Eucalyptus grandis]
Eucalyptus_camaldulensis_newGene_12970	0.782856	0.514249	2.40586	2.42244	3.32306	0.000973928	1.9393	up	[T]	Signal transduction mechanisms	Cellular Component: integral component of membrane (GO:0016021);;	--	--	--	--	HPP family	--	S	Function unknown	PREDICTED: uncharacterized protein LOC104419048 [Eucalyptus grandis]
Eucalyptus_camaldulensis_newGene_42674	57.9412	55.6309	28.9181	15.0708	15.7545	0.00531782	-1.43257	down	--	--	--	--	--	--	--	NPH3 family	BTB/POZ domain-containing protein At1g67900 OS=Arabidopsis thaliana OX=3702 GN=At1g67900 PE=1 SV=1	S	Function unknown	hypothetical protein EUGRSUZ_H02493 [Eucalyptus grandis]
Gene007484	2.9682	2.55148	7.88591	5.03236	6.5718	0.00247451	1.2246	up	--	--	Molecular Function: acetylglucosaminyltransferase activity (GO:0008375);; Biological Process: double fertilization forming a zygote and endosperm (GO:0009567);; Cellular Component: integral component of membrane (GO:0016021);; Biological Process: pollen tube development (GO:0048868);;	--	--	[G]	Carbohydrate transport and metabolism	Core-2/I-Branching enzyme;; Core-2/I-Branching enzyme	Beta-glucuronosyltransferase GlcAT14A OS=Arabidopsis thaliana OX=3702 GN=GLCAT14A PE=2 SV=1	S	Function unknown	PREDICTED: beta-glucuronosyltransferase GlcAT14A [Eucalyptus grandis]
Eucalyptus_camaldulensis_newGene_22936	3.87186	1.25348	20.1205	20.293	17.4253	1.61738e-05	2.57673	up	--	--	--	--	--	--	--	--	Filament-like plant protein (Fragment) OS=Solanum lycopersicum OX=4081 GN=FPP PE=1 SV=1	S	Function unknown	PREDICTED: filament-like plant protein 3 [Eucalyptus grandis]
Eucalyptus_camaldulensis_newGene_10977	10.3659	11.3117	34.874	42.5357	28.1376	4.68619e-05	1.61208	up	--	--	Molecular Function: phospholipase A2 activity (GO:0004623);; Molecular Function: calcium ion binding (GO:0005509);; Cellular Component: Golgi apparatus (GO:0005794);; Biological Process: lipid catabolic process (GO:0016042);;	K01047|1.06155e-100|egr:104436234|K01047 secretory phospholipase A2 [EC:3.1.1.4] | (RefSeq) phospholipase A2-alpha	Glycerophospholipid metabolism (ko00564);; Ether lipid metabolism (ko00565);; Arachidonic acid metabolism (ko00590);; Linoleic acid metabolism (ko00591);; alpha-Linolenic acid metabolism (ko00592)	--	--	--	Phospholipase A2-alpha OS=Arabidopsis thaliana OX=3702 GN=PLA2-ALPHA PE=1 SV=1	I	Lipid transport and metabolism	hypothetical protein EUGRSUZ_C00541 [Eucalyptus grandis]
Gene012273	19.5935	17.9241	46.7044	54.0043	40.1776	1.24291e-06	1.30836	up	--	--	Molecular Function: nucleotide binding (GO:0000166);; Molecular Function: nucleic acid binding (GO:0003676);;	--	--	--	--	--	Binding partner of ACD11 1 OS=Arabidopsis thaliana OX=3702 GN=BPA1 PE=1 SV=1	S	Function unknown	PREDICTED: binding partner of ACD11 1 isoform X1 [Eucalyptus grandis]
Eucalyptus_camaldulensis_newGene_334	9.36466	6.94517	2.2258	1.24947	3.1425	0.0055161	-1.72455	down	--	--	Molecular Function: voltage-gated potassium channel activity (GO:0005249);; Cellular Component: integral component of plasma membrane (GO:0005887);; Biological Process: regulation of membrane potential (GO:0042391);; Biological Process: potassium ion transmembrane transport (GO:0071805);;	--	--	[PT]	Inorganic ion transport and metabolism;; Signal transduction mechanisms	Ion transport protein	Potassium channel SKOR OS=Arabidopsis thaliana OX=3702 GN=SKOR PE=1 SV=1	U	Intracellular trafficking, secretion, and vesicular transport	hypothetical protein EUGRSUZ_F02883 [Eucalyptus grandis]
Eucalyptus_camaldulensis_newGene_68798	14.3223	24.0916	0.580553	0.460253	1.38958	5.79105e-10	-3.9332	down	--	--	Molecular Function: oxidoreductase activity, acting on single donors with incorporation of molecular oxygen, incorporation of two atoms of oxygen (GO:0016702);; Biological Process: oxylipin biosynthetic process (GO:0031408);; Molecular Function: metal ion binding (GO:0046872);; Biological Process: oxidation-reduction process (GO:0055114);;	K15718|4.46197e-102|egr:104414852|K15718 linoleate 9S-lipoxygenase [EC:1.13.11.58] | (RefSeq) probable linoleate 9S-lipoxygenase 5	Linoleic acid metabolism (ko00591)	--	--	PLAT/LH2 domain	Probable linoleate 9S-lipoxygenase 5 OS=Solanum tuberosum OX=4113 GN=LOX1.5 PE=2 SV=1	S	Function unknown	PREDICTED: probable linoleate 9S-lipoxygenase 5 [Eucalyptus grandis]
Gene013011	1.38077	1.15017	3.53477	3.36786	4.27889	0.00156791	1.4418	up	--	--	Biological Process: lipid transport (GO:0006869);; Molecular Function: lipid binding (GO:0008289);;	--	--	--	--	--	--	--	--	PREDICTED: non-specific lipid-transfer protein-like protein At5g64080 [Eucalyptus grandis]
Gene002971	1.49744	4.60977	22.641	27.7602	17.8714	0.000295225	2.45073	up	[QR]	Secondary metabolites biosynthesis, transport and catabolism;; General function prediction only	Molecular Function: zinc ion binding (GO:0008270);; Molecular Function: oxidoreductase activity (GO:0016491);; Biological Process: oxidation-reduction process (GO:0055114);;	--	--	[R]	General function prediction only	Zinc-binding dehydrogenase;; N-terminal domain of oxidoreductase;; Zinc-binding dehydrogenase	2-alkenal reductase (NADP(+)-dependent) OS=Nicotiana tabacum OX=4097 GN=DBR PE=1 SV=1	S	Function unknown	PREDICTED: 2-alkenal reductase (NADP(+)-dependent) [Eucalyptus grandis]
Eucalyptus_camaldulensis_newGene_24956	6.38199	5.69223	10.5231	7.01562	8.82008	0.000193652	1.08504	up	[E]	Amino acid transport and metabolism	Biological Process: proteolysis (GO:0006508);; Molecular Function: serine-type peptidase activity (GO:0008236);; Cellular Component: chloroplast stroma (GO:0009570);;	--	--	[O]	Posttranslational modification, protein turnover, chaperones	Prolyl oligopeptidase family;; Dienelactone hydrolase family	Probable glutamyl endopeptidase, chloroplastic OS=Oryza sativa subsp. japonica OX=39947 GN=GEP PE=2 SV=1	E	Amino acid transport and metabolism	hypothetical protein EUGRSUZ_H01015 [Eucalyptus grandis]
Eucalyptus_camaldulensis_newGene_62971	0	0	4.71984	4.35856	6.37307	1.27085e-10	5.03569	up	--	--	Molecular Function: translation initiation factor activity (GO:0003743);; Cellular Component: transcription factor TFIID complex (GO:0005669);; Biological Process: DNA-templated transcription, initiation (GO:0006352);; Biological Process: translational initiation (GO:0006413);; Molecular Function: protein heterodimerization activity (GO:0046982);;	K03129|1.43677e-23|egr:104437508|K03129 transcription initiation factor TFIID subunit 4 | (RefSeq) transcription initiation factor TFIID subunit 4b	Basal transcription factors (ko03022)	[K]	Transcription	--	Transcription initiation factor TFIID subunit 4b OS=Arabidopsis thaliana OX=3702 GN=TAF4B PE=1 SV=1	K	Transcription	PREDICTED: transcription initiation factor TFIID subunit 4b isoform X1 [Eucalyptus grandis]
Eucalyptus_camaldulensis_newGene_10968	0	0.035459	1.23881	1.21685	0.904317	0.00134642	3.04934	up	--	--	--	--	--	--	--	TIR domain;; TIR domain;; Leucine Rich Repeat	Toll/interleukin-1 receptor-like protein OS=Arabidopsis thaliana OX=3702 GN=TIR PE=1 SV=1	S	Function unknown	PREDICTED: TMV resistance protein N-like [Eucalyptus grandis]
Gene012713	14.2088	7.79808	60.3442	35.7813	38.2302	0.000439661	1.86118	up	--	--	Biological Process: protein phosphorylation (GO:0006468);; Biological Process: signal transduction (GO:0007165);; Cellular Component: integral component of membrane (GO:0016021);; Molecular Function: transmembrane receptor protein kinase activity (GO:0019199);;	--	--	--	--	--	Uncharacterized protein At2g23090 OS=Arabidopsis thaliana OX=3702 GN=At2g23090 PE=1 SV=1	S	Function unknown	PREDICTED: uncharacterized protein At2g23090 [Eucalyptus grandis]
[truncated: 1,134 more rows]

## Sheet: CA5 0h vs CA5 24h
Table S6： Annotated DEGs of CA5 0h vs CA5 24h
	CA5 0h			CA5 24h
ID	CA5 0h-1_FPKM	CA5 0h-2_FPKM	CA5 0h-3_FPKM	CA5 24h-1_FPKM	CA5 24h-2_FPKM	CA5 24h-3_FPKM	FDR	log2FC	regulated	NR_annotation
Eucalyptus_camaldulensis_newGene_42157	158.424	135.274	321.655	55.1915	63.2636	92.3319	0.00421207	-1.55124	down	PREDICTED: BAG family molecular chaperone regulator 1 [Eucalyptus grandis]
Eucalyptus_camaldulensis_newGene_6980	36.9206	15.5025	5.3025	2.73515	1.26973	1.84297	0.000250092	-2.66496	down	PREDICTED: uncharacterized protein LOC104456717 [Eucalyptus grandis]
Eucalyptus_camaldulensis_newGene_820	0.049899	0.167166	0	2.70174	1.08352	1.28835	0.00215763	2.70067	up	PREDICTED: AAA-ATPase At3g28510 [Eucalyptus grandis]
[truncated: 1,798 more rows]
