# Supplementary material for: Comparative transcriptomics analysis of contrasting varieties of Eucalyptus camaldulensis reveals wind resistance genes
Source: PeerJ. 2022 Feb 24;10:e12954. doi: 10.7717/peerj.12954 (PMC8882336; doi:10.7717/peerj.12954)
Supplement: Supplemental Information 7 [file peerj-10-12954-s007.xlsx]

## Sheet: Table S4 Specific genes in CA5
Table S7: Specific genes in CA5
#ID	gene_name	C037 0h VS C037 24h			C037 0h VS CA5 0h			C037 24h VS CA5 24h			CA5 0h VS CA5 24h			KOG_class_annotation	Pfam_annotation	Swiss_Prot_annotation	eggNOG_class_annotation	NR_annotation	GO_second_level_annotation
		FDR	log2FC		FDR	log2FC		FDR	log2FC		FDR	log2FC
Eucalyptus_camaldulensis_newGene_41550	--	--	--	--	0.934035	0.195695	normal	--	--	--	3.07e-26	-6.95504	down	Posttranslational modification, protein turnover, chaperones	Papain family cysteine protease;; Cathepsin propeptide inhibitor domain (I29);; Peptidase C1-like family	Senescence-specific cysteine protease SAG12 OS=Arabidopsis thaliana OX=3702 GN=SAG12 PE=1 SV=1	Posttranslational modification, protein turnover, chaperones	PREDICTED: senescence-specific cysteine protease SAG12 [Eucalyptus grandis]	biological process: metabolic process (GO:0008152);; molecular function: catalytic activity (GO:0003824);; cellular component: membrane (GO:0016020);; cellular component: membrane part (GO:0044425)
Eucalyptus_camaldulensis_newGene_74759	--	--	--	--	0.524428	1.15727	normal	--	--	--	1.08e-24	-6.76932	down	--	Leucine rich repeat;; Protein kinase domain;; Protein tyrosine kinase;; Leucine Rich repeats (2 copies);; Leucine rich repeat N-terminal domain;; Leucine Rich Repeat	LRR receptor-like serine/threonine-protein kinase OS=Arabidopsis thaliana OX=3702 GN=RGI3 PE=1 SV=1	Function unknown	PREDICTED: probable LRR receptor-like serine/threonine-protein kinase At4g26540 [Eucalyptus grandis]	biological process: metabolic process (GO:0008152);; biological process: cellular process (GO:0009987);; molecular function: catalytic activity (GO:0003824);; molecular function: binding (GO:0005488);; cellular component: membrane (GO:0016020);; cellular component: membrane part (GO:0044425)
Eucalyptus_camaldulensis_newGene_35549	--	--	--	--	0.0160962	3.19251	normal	--	--	--	2.08e-15	-5.67396	down	--	--	--	--	hypothetical protein EUGRSUZ_J00249 [Eucalyptus grandis]	--
Eucalyptus_camaldulensis_newGene_33246	--	--	--	--	0.827407	0.469833	normal	--	--	--	4.79e-11	-5.02788	down	--	Protein of unknown function, DUF599	--	Function unknown	PREDICTED: uncharacterized protein LOC104437268 [Eucalyptus grandis]	cellular component: membrane (GO:0016020);; cellular component: membrane part (GO:0044425)
Eucalyptus_camaldulensis_newGene_65130	--	--	--	--	0.362425	1.55903	normal	--	--	--	1.3e-09	-4.7705	down	Intracellular trafficking, secretion, and vesicular transport	SPX domain;; EXS family	Phosphate transporter PHO1 OS=Arabidopsis thaliana OX=3702 GN=PHO1 PE=1 SV=1	Signal transduction mechanisms	PREDICTED: phosphate transporter PHO1 [Eucalyptus grandis]	cellular component: cell (GO:0005623);; cellular component: organelle (GO:0043226);; cellular component: organelle part (GO:0044422);; cellular component: cell part (GO:0044464);; cellular component: membrane (GO:0016020);; cellular component: membrane part (GO:0044425)
Gene003167	LPR1	0.24621	-1.48472	normal	0.10265	1.49985	normal	0.577301	-0.596454	normal	4.16e-50	-4.70749	down	--	Multicopper oxidase;; Multicopper oxidase;; Multicopper oxidase	Multicopper oxidase LPR1 OS=Arabidopsis thaliana OX=3702 GN=LPR1 PE=2 SV=1	Secondary metabolites biosynthesis, transport and catabolism	PREDICTED: multicopper oxidase LPR1 [Eucalyptus grandis]	molecular function: binding (GO:0005488);; biological process: metabolic process (GO:0008152);; biological process: single-organism process (GO:0044699);; molecular function: catalytic activity (GO:0003824)
Eucalyptus_camaldulensis_newGene_52093	--	--	--	--	0.077629	2.61942	normal	--	--	--	4.97e-11	-4.69195	down	Amino acid transport and metabolism	POT family	Protein NRT1/ PTR FAMILY 2.6 OS=Arabidopsis thaliana OX=3702 GN=NPF2.6 PE=2 SV=1	Amino acid transport and metabolism	PREDICTED: protein NRT1/ PTR FAMILY 2.7 [Eucalyptus grandis]	molecular function: transporter activity (GO:0005215);; biological process: localization (GO:0051179);; cellular component: membrane (GO:0016020);; cellular component: membrane part (GO:0044425)
Eucalyptus_camaldulensis_newGene_31570	--	0.999984	-0.115751	normal	0.167611	2.20955	normal	--	--	--	1.91e-11	-4.65173	down	Amino acid transport and metabolism	POT family	Protein NRT1/ PTR FAMILY 2.6 OS=Arabidopsis thaliana OX=3702 GN=NPF2.6 PE=2 SV=1	Amino acid transport and metabolism	PREDICTED: protein NRT1/ PTR FAMILY 2.7 [Eucalyptus grandis]	molecular function: transporter activity (GO:0005215);; biological process: localization (GO:0051179);; cellular component: membrane (GO:0016020);; cellular component: membrane part (GO:0044425)
Eucalyptus_camaldulensis_newGene_57	--	--	--	--	0.23428	1.9533	normal	--	--	--	1.2e-08	-4.54207	down	--	EamA-like transporter family	WAT1-related protein At5g07050 OS=Arabidopsis thaliana OX=3702 GN=At5g07050 PE=2 SV=1	Function unknown	PREDICTED: WAT1-related protein At5g07050 [Eucalyptus grandis]	cellular component: cell (GO:0005623);; cellular component: membrane (GO:0016020);; cellular component: cell part (GO:0044464);; cellular component: membrane part (GO:0044425);; biological process: localization (GO:0051179);; molecular function: transporter activity (GO:0005215)
Eucalyptus_camaldulensis_newGene_6974	--	--	--	--	0.546187	1.13286	normal	--	--	--	2.05e-08	-4.49426	down	General function prediction only	MatE;; Polysaccharide biosynthesis C-terminal domain	Protein DETOXIFICATION 43 OS=Arabidopsis thaliana OX=3702 GN=DTX43 PE=1 SV=1	Defense mechanisms	multi drugs and toxic compounds exclusion protein [Eucalyptus camaldulensis]	cellular component: cell (GO:0005623);; cellular component: membrane (GO:0016020);; cellular component: cell part (GO:0044464);; biological process: single-organism process (GO:0044699);; biological process: response to stimulus (GO:0050896);; biological process: localization (GO:0051179);; molecular function: transporter activity (GO:0005215);; cellular component: membrane part (GO:0044425)
Gene002154	--	0.999984	-0.594772	normal	0.176261	1.78159	normal	0.833115	-0.450263	normal	4.48e-30	-4.35741	down	--	Glycosyl hydrolases family 16;; Xyloglucan endo-transglycosylase (XET) C-terminus	Probable xyloglucan endotransglucosylase/hydrolase protein 23 OS=Arabidopsis thaliana OX=3702 GN=XTH23 PE=2 SV=1	Carbohydrate transport and metabolism	PREDICTED: probable xyloglucan endotransglucosylase/hydrolase protein 23 [Eucalyptus grandis]	molecular function: catalytic activity (GO:0003824);; cellular component: cell (GO:0005623);; cellular component: cell part (GO:0044464);; biological process: metabolic process (GO:0008152);; biological process: cellular process (GO:0009987);; biological process: cellular component organization or biogenesis (GO:0071840);; cellular component: extracellular region (GO:0005576)
Eucalyptus_camaldulensis_newGene_8549	--	--	--	--	0.668123	0.831847	normal	--	--	--	9.9e-08	-4.26588	down	--	Peroxidase	Peroxidase 10 OS=Arabidopsis thaliana OX=3702 GN=PER10 PE=1 SV=1	Carbohydrate transport and metabolism	PREDICTED: peroxidase 10 [Eucalyptus grandis]	biological process: metabolic process (GO:0008152);; biological process: cellular process (GO:0009987);; biological process: single-organism process (GO:0044699);; biological process: response to stimulus (GO:0050896);; biological process: detoxification (GO:0098754);; molecular function: catalytic activity (GO:0003824);; molecular function: antioxidant activity (GO:0016209);; cellular component:…
Eucalyptus_camaldulensis_newGene_19044	--	0.999984	0.0578703	normal	0.259418	1.8399	normal	--	--	--	2.01e-08	-4.11178	down	--	Phosphoesterase family;; Phosphoesterase family	Non-specific phospholipase C3 OS=Arabidopsis thaliana OX=3702 GN=NPC3 PE=2 SV=1	Cell wall/membrane/envelope biogenesis	PREDICTED: non-specific phospholipase C3 [Eucalyptus grandis]	biological process: metabolic process (GO:0008152);; molecular function: catalytic activity (GO:0003824)
Eucalyptus_camaldulensis_newGene_35117	--	--	--	--	0.0808823	2.03193	normal	--	--	--	2.98e-07	-4.01597	down	Cytoskeleton	Dynein light chain type 1	Dynein 8 kDa light chain, flagellar outer arm OS=Chlamydomonas reinhardtii OX=3055 PE=1 SV=1	Function unknown	hypothetical protein EUGRSUZ_B02723 [Eucalyptus grandis]	biological process: cellular process (GO:0009987);; cellular component: cell (GO:0005623);; cellular component: macromolecular complex (GO:0032991);; cellular component: organelle (GO:0043226);; cellular component: organelle part (GO:0044422);; cellular component: cell part (GO:0044464)
Eucalyptus_camaldulensis_newGene_69245	--	0.999984	-0.31412	normal	0.0921506	2.47545	normal	0.881939	0.392302	normal	2.22e-08	-3.92955	down	Amino acid transport and metabolism	POT family;; Major Facilitator Superfamily	Protein NRT1/ PTR FAMILY 4.3 OS=Arabidopsis thaliana OX=3702 GN=NPF4.3 PE=2 SV=1	Amino acid transport and metabolism	PREDICTED: protein NRT1/ PTR FAMILY 4.3 isoform X1 [Eucalyptus grandis]	molecular function: transporter activity (GO:0005215);; cellular component: cell (GO:0005623);; cellular component: membrane (GO:0016020);; cellular component: cell part (GO:0044464);; biological process: localization (GO:0051179);; cellular component: membrane part (GO:0044425)
Eucalyptus_camaldulensis_newGene_62970	--	0.999984	-0.32876	normal	0.273985	1.54896	normal	--	--	--	9.16e-16	-3.88134	down	Amino acid transport and metabolism	POT family	Protein NRT1/ PTR FAMILY 2.12 OS=Arabidopsis thaliana OX=3702 GN=NPF2.12 PE=1 SV=2	Amino acid transport and metabolism	PREDICTED: protein NRT1/ PTR FAMILY 2.13 [Eucalyptus grandis]	molecular function: transporter activity (GO:0005215);; biological process: localization (GO:0051179);; cellular component: membrane (GO:0016020);; cellular component: membrane part (GO:0044425)
Gene000075	TBL36	0.999984	-0.517813	normal	0.0368695	2.44979	normal	0.977368	0.0694995	normal	1.58e-14	-3.72279	down	--	GDSL/SGNH-like Acyl-Esterase family found in Pmr5 and Cas1p;; PMR5 N terminal Domain	Protein trichome birefringence-like 36 OS=Arabidopsis thaliana OX=3702 GN=TBL36 PE=2 SV=1	Function unknown	PREDICTED: protein trichome birefringence-like 36 [Eucalyptus grandis]	cellular component: cell (GO:0005623);; cellular component: organelle (GO:0043226);; cellular component: cell part (GO:0044464);; molecular function: catalytic activity (GO:0003824);; biological process: cellular process (GO:0009987)
Eucalyptus_camaldulensis_newGene_40775	--	--	--	--	0.858901	0.396319	normal	--	--	--	2.4e-05	-3.61171	down	General function prediction only	Aluminium activated malate transporter;; Fusaric acid resistance protein-like	Aluminum-activated malate transporter 2 OS=Arabidopsis thaliana OX=3702 GN=ALMT2 PE=2 SV=2	Function unknown	PREDICTED: aluminum-activated malate transporter 8 [Eucalyptus grandis]	biological process: single-organism process (GO:0044699);; biological process: localization (GO:0051179);; cellular component: membrane (GO:0016020);; cellular component: membrane part (GO:0044425)
Gene008235	--	0.999984	-0.772682	normal	0.0511578	2.1058	normal	0.960185	-0.116769	normal	2.66e-10	-3.57232	down	--	--	--	--	--	--
Eucalyptus_camaldulensis_newGene_20754	--	--	--	--	0.452758	1.3269	normal	--	--	--	3.94e-09	-3.55007	down	--	Gibberellin regulated protein	Peamaclein OS=Prunus persica OX=3760 PE=1 SV=1	Function unknown	PREDICTED: peamaclein [Eucalyptus grandis]	--
Eucalyptus_camaldulensis_newGene_35351	--	--	--	--	0.081252	2.17583	normal	--	--	--	2.64e-05	-3.54304	down	--	Subtilase family;; PA domain;; Subtilase family;; Peptidase inhibitor I9	CO(2)-response secreted protease OS=Arabidopsis thaliana OX=3702 GN=CRSP PE=2 SV=1	Posttranslational modification, protein turnover, chaperones	CO(2)-response secreted protease-like isoform X2 [Durio zibethinus]	biological process: metabolic process (GO:0008152);; molecular function: catalytic activity (GO:0003824);; molecular function: binding (GO:0005488);; cellular component: cell (GO:0005623);; cellular component: cell part (GO:0044464);; biological process: response to stimulus (GO:0050896);; cellular component: extracellular region (GO:0005576);; biological process: biological regulation (GO:006500…
Eucalyptus_camaldulensis_newGene_6498	--	0.999984	-0.000929144	normal	0.101286	2.47254	normal	--	--	--	3.22e-13	-3.52525	down	--	--	Protein LITTLE ZIPPER 2 OS=Arabidopsis thaliana OX=3702 GN=ZPR2 PE=1 SV=1	Function unknown	hypothetical protein EUGRSUZ_E00491 [Eucalyptus grandis]	--
Eucalyptus_camaldulensis_newGene_4432	--	--	--	--	0.930678	0.204093	normal	--	--	--	1.24e-05	-3.4741	down	--	Protein kinase domain;; Protein tyrosine kinase;; Leucine rich repeat;; Leucine Rich repeats (2 copies);; ABC1 family;; Leucine rich repeat N-terminal domain	Putative leucine-rich repeat receptor-like serine/threonine-protein kinase At2g24130 OS=Arabidopsis thaliana OX=3702 GN=At2g24130 PE=3 SV=1	Function unknown	PREDICTED: putative leucine-rich repeat receptor-like serine/threonine-protein kinase At2g24130 [Eucalyptus grandis]	biological process: metabolic process (GO:0008152);; biological process: cellular process (GO:0009987);; molecular function: catalytic activity (GO:0003824);; molecular function: binding (GO:0005488);; cellular component: membrane (GO:0016020);; cellular component: membrane part (GO:0044425)
Gene013147	--	0.999984	-0.515773	normal	0.143372	1.61573	normal	--	--	--	4.95e-10	-3.36385	down	--	--	--	--	--	--
Eucalyptus_camaldulensis_newGene_33335	--	--	--	--	0.0641342	2.38765	normal	0.576045	0.994234	normal	3.64e-06	-3.34552	down	Defense mechanisms	Macrophage migration inhibitory factor (MIF)	--	Function unknown	PREDICTED: macrophage migration inhibitory factor homolog isoform X1 [Eucalyptus grandis]	cellular component: cell (GO:0005623);; cellular component: organelle (GO:0043226);; cellular component: cell part (GO:0044464)
Eucalyptus_camaldulensis_newGene_26528	--	0.0528581	-1.75279	normal	0.508926	0.687845	normal	0.786568	-0.576368	normal	9.82e-07	-3.34502	down	--	Subtilase family;; Peptidase inhibitor I9;; Subtilase family;; PA domain	CO(2)-response secreted protease OS=Arabidopsis thaliana OX=3702 GN=CRSP PE=2 SV=1	Posttranslational modification, protein turnover, chaperones	PREDICTED: CO(2)-response secreted protease [Eucalyptus grandis]	biological process: metabolic process (GO:0008152);; molecular function: catalytic activity (GO:0003824);; cellular component: cell (GO:0005623);; cellular component: cell part (GO:0044464)
Eucalyptus_camaldulensis_newGene_35472	--	0.999984	-0.0710668	normal	0.656515	0.881027	normal	0.0736259	-2.00449	normal	6.68e-05	-3.26056	down	Posttranslational modification, protein turnover, chaperones	Papain family cysteine protease;; Cathepsin propeptide inhibitor domain (I29);; Peptidase C1-like family	Thiol protease aleurain OS=Arabidopsis thaliana OX=3702 GN=ALEU PE=1 SV=2	Posttranslational modification, protein turnover, chaperones	PREDICTED: thiol protease aleurain [Eucalyptus grandis]	biological process: metabolic process (GO:0008152);; molecular function: catalytic activity (GO:0003824)
Eucalyptus_camaldulensis_newGene_9900	--	0.810818	-1.03475	normal	0.0406051	1.63468	normal	0.799966	0.412696	normal	1.05e-36	-3.24843	down	--	Lytic transglycolase;; Pollen allergen;; Pollen allergen	Expansin-B3 OS=Arabidopsis thaliana OX=3702 GN=EXPB3 PE=2 SV=2	Carbohydrate transport and metabolism	PREDICTED: expansin-B3 [Eucalyptus grandis]	cellular component: extracellular region (GO:0005576);; biological process: cellular process (GO:0009987);; biological process: developmental process (GO:0032502);; biological process: single-organism process (GO:0044699);; cellular component: cell junction (GO:0030054);; biological process: reproduction (GO:0000003);; biological process: reproductive process (GO:0022414);; biological process: mu…
Eucalyptus_camaldulensis_newGene_19321	--	0.999984	-0.353825	normal	0.0501143	2.75663	normal	0.587527	1.00939	normal	1.17e-05	-3.19	down	Amino acid transport and metabolism	POT family	Protein NRT1/ PTR FAMILY 4.4 OS=Arabidopsis thaliana OX=3702 GN=NPF4.4 PE=2 SV=1	Amino acid transport and metabolism	PREDICTED: protein NRT1/ PTR FAMILY 4.3 isoform X1 [Eucalyptus grandis]	molecular function: transporter activity (GO:0005215);; biological process: localization (GO:0051179);; cellular component: membrane (GO:0016020);; cellular component: membrane part (GO:0044425)
Eucalyptus_camaldulensis_newGene_75282	--	--	--	--	0.183213	2.0831	normal	--	--	--	2.02e-06	-3.18217	down	Secondary metabolites biosynthesis, transport and catabolism	Flavin-binding monooxygenase-like;; Flavin-binding monooxygenase-like	Flavin-containing monooxygenase FMO GS-OX-like 2 OS=Arabidopsis thaliana OX=3702 GN=At1g12200 PE=2 SV=1	Inorganic ion transport and metabolism	PREDICTED: flavin-containing monooxygenase FMO GS-OX-like 2 isoform X4 [Eucalyptus grandis]	biological process: metabolic process (GO:0008152);; biological process: single-organism process (GO:0044699);; molecular function: catalytic activity (GO:0003824);; molecular function: binding (GO:0005488)
Eucalyptus_camaldulensis_newGene_42115	--	0.999984	-0.17069	normal	0.698435	-0.768645	normal	0.991097	-0.0423229	normal	0.000198787	-3.162	down	--	--	--	--	hypothetical protein EUGRSUZ_J00906 [Eucalyptus grandis]	--
Eucalyptus_camaldulensis_newGene_40471	--	0.999984	-0.0689864	normal	0.317599	1.41621	normal	0.345884	-1.41927	normal	5.15e-05	-3.15959	down	--	Phosphoesterase family	Non-specific phospholipase C3 OS=Arabidopsis thaliana OX=3702 GN=NPC3 PE=2 SV=1	Cell wall/membrane/envelope biogenesis	PREDICTED: non-specific phospholipase C3 [Eucalyptus grandis]	biological process: metabolic process (GO:0008152);; molecular function: catalytic activity (GO:0003824)
Eucalyptus_camaldulensis_newGene_6372	--	--	--	--	0.0107995	3.09087	normal	--	--	--	4.48e-05	-3.13118	down	--	Plastocyanin-like domain	Blue copper protein OS=Pisum sativum OX=3888 PE=2 SV=1	Function unknown	PREDICTED: mavicyanin [Eucalyptus grandis]	molecular function: electron carrier activity (GO:0009055);; cellular component: cell (GO:0005623);; cellular component: membrane (GO:0016020);; cellular component: membrane part (GO:0044425);; cellular component: cell part (GO:0044464)
Eucalyptus_camaldulensis_newGene_67242	--	--	--	--	0.0109764	3.52504	normal	--	--	--	0.000434818	-3.10926	down	Secondary metabolites biosynthesis, transport and catabolism	Retinal pigment epithelial membrane protein	Carotenoid cleavage dioxygenase 7, chloroplastic OS=Arabidopsis thaliana OX=3702 GN=CCD7 PE=1 SV=1	Secondary metabolites biosynthesis, transport and catabolism	PREDICTED: carotenoid cleavage dioxygenase 7, chloroplastic [Eucalyptus grandis]	biological process: metabolic process (GO:0008152);; biological process: single-organism process (GO:0044699);; molecular function: catalytic activity (GO:0003824)
Eucalyptus_camaldulensis_newGene_35576	--	--	--	--	0.539115	1.14725	normal	--	--	--	0.000467994	-3.0959	down	Inorganic ion transport and metabolism	Sulfate permease family;; STAS domain	Sulfate transporter 2.1 OS=Arabidopsis thaliana OX=3702 GN=SULTR2;1 PE=2 SV=1	Inorganic ion transport and metabolism	PREDICTED: sulfate transporter 2.1 [Eucalyptus grandis]	cellular component: cell (GO:0005623);; cellular component: membrane (GO:0016020);; cellular component: membrane part (GO:0044425);; cellular component: cell part (GO:0044464);; biological process: single-organism process (GO:0044699);; biological process: localization (GO:0051179);; molecular function: transporter activity (GO:0005215)
Eucalyptus_camaldulensis_newGene_5708	--	0.999984	0.138145	normal	0.0789291	2.33443	normal	0.499714	-0.658003	normal	5.54e-12	-3.07756	down	--	Glycosyl hydrolases family 16;; Xyloglucan endo-transglycosylase (XET) C-terminus	Probable xyloglucan endotransglucosylase/hydrolase protein 23 OS=Arabidopsis thaliana OX=3702 GN=XTH23 PE=2 SV=1	Carbohydrate transport and metabolism	hypothetical protein CISIN_1g023431mg [Citrus sinensis]	molecular function: catalytic activity (GO:0003824);; cellular component: cell (GO:0005623);; cellular component: cell part (GO:0044464);; biological process: metabolic process (GO:0008152);; biological process: cellular process (GO:0009987);; cellular component: membrane (GO:0016020);; cellular component: membrane part (GO:0044425);; biological process: cellular component organization or biogene…
Eucalyptus_camaldulensis_newGene_4006	--	--	--	--	0.0178154	3.22859	normal	--	--	--	0.00037629	-3.02118	down	--	--	--	--	PREDICTED: uncharacterized protein LOC104431190 isoform X2 [Eucalyptus grandis]	--
Eucalyptus_camaldulensis_newGene_4279	--	0.999984	-0.814907	normal	0.0329457	1.57335	normal	0.993526	0.0290319	normal	9.14e-12	-3.01062	down	--	--	--	Posttranslational modification, protein turnover, chaperones	PREDICTED: E3 ubiquitin ligase BIG BROTHER [Eucalyptus grandis]	molecular function: catalytic activity (GO:0003824);; molecular function: binding (GO:0005488);; biological process: metabolic process (GO:0008152);; biological process: cellular process (GO:0009987);; biological process: biological regulation (GO:0065007)
Gene009835	FEI2	0.999984	-0.804064	normal	0.0136395	2.28271	normal	0.794464	0.603793	normal	1.9e-05	-3.00663	down	--	Protein kinase domain;; Protein tyrosine kinase;; Leucine rich repeat;; Leucine rich repeat N-terminal domain;; Leucine Rich repeats (2 copies);; Leucine Rich Repeat	LRR receptor-like serine/threonine-protein kinase FEI 1 OS=Arabidopsis thaliana OX=3702 GN=FEI1 PE=1 SV=1	Signal transduction mechanisms	PREDICTED: LRR receptor-like serine/threonine-protein kinase FEI 2 [Eucalyptus grandis]	biological process: biological regulation (GO:0065007);; biological process: metabolic process (GO:0008152);; biological process: cellular process (GO:0009987);; biological process: signaling (GO:0023052);; biological process: single-organism process (GO:0044699);; biological process: response to stimulus (GO:0050896);; molecular function: catalytic activity (GO:0003824);; molecular function: sig…
Gene012884	-	0.423746	-1.31572	normal	0.0812714	1.75695	normal	0.578309	0.712947	normal	2.23e-07	-2.99318	down	--	Pectate lyase;; Right handed beta helix region	Putative pectate lyase 11 OS=Arabidopsis thaliana OX=3702 GN=At3g27400 PE=3 SV=2	Carbohydrate transport and metabolism	PREDICTED: pectate lyase [Eucalyptus grandis]	molecular function: catalytic activity (GO:0003824);; biological process: metabolic process (GO:0008152);; molecular function: binding (GO:0005488)
Eucalyptus_camaldulensis_newGene_10162	--	0.999984	-0.13353	normal	0.308231	1.48391	normal	0.460475	-0.90596	normal	1.54e-07	-2.96565	down	--	Glycosyl hydrolases family 16;; Xyloglucan endo-transglycosylase (XET) C-terminus	Probable xyloglucan endotransglucosylase/hydrolase protein 12 OS=Arabidopsis thaliana OX=3702 GN=XTH12 PE=2 SV=1	Carbohydrate transport and metabolism	Glycoside hydrolase [Macleaya cordata]	molecular function: catalytic activity (GO:0003824);; cellular component: cell (GO:0005623);; cellular component: cell part (GO:0044464);; biological process: metabolic process (GO:0008152);; biological process: cellular process (GO:0009987);; cellular component: membrane (GO:0016020);; cellular component: membrane part (GO:0044425);; biological process: cellular component organization or biogene…
Gene008783	-	0.999984	-0.551905	normal	0.213447	1.47958	normal	0.986633	0.0502793	normal	7.57e-20	-2.96557	down	Signal transduction mechanisms	RhoGAP domain;; P21-Rho-binding domain	Rho GTPase-activating protein 2 OS=Arabidopsis thaliana OX=3702 GN=ROPGAP2 PE=1 SV=1	Function unknown	hypothetical protein EUGRSUZ_K03427 [Eucalyptus grandis]	biological process: cellular process (GO:0009987);; biological process: biological regulation (GO:0065007)
Eucalyptus_camaldulensis_newGene_18501	--	0.805243	-1.03556	normal	0.558601	0.337717	normal	0.726083	-0.686548	normal	2.27e-09	-2.94003	down	--	Cotton fibre expressed protein;; Domain of unknown function (DUF4408)	--	Function unknown	PREDICTED: uncharacterized protein LOC104441067 [Eucalyptus grandis]	cellular component: membrane (GO:0016020);; cellular component: membrane part (GO:0044425)
Eucalyptus_camaldulensis_newGene_67549	--	--	--	--	0.738215	-0.659845	normal	--	--	--	0.000777486	-2.90475	down	--	Salt stress response/antifungal	Cysteine-rich repeat secretory protein 38 OS=Arabidopsis thaliana OX=3702 GN=CRRSP38 PE=2 SV=1	--	PREDICTED: cysteine-rich repeat secretory protein 38 [Eucalyptus grandis]	--
Eucalyptus_camaldulensis_newGene_23397	--	--	--	--	0.151794	2.20415	normal	--	--	--	5.82e-05	-2.88689	down	--	Membrane transport protein	Auxin efflux carrier component 5 OS=Arabidopsis thaliana OX=3702 GN=PIN5 PE=2 SV=2	Intracellular trafficking, secretion, and vesicular transport	PREDICTED: auxin efflux carrier component 5 [Eucalyptus grandis]	cellular component: cell (GO:0005623);; cellular component: organelle (GO:0043226);; cellular component: cell part (GO:0044464);; cellular component: membrane (GO:0016020);; biological process: cellular process (GO:0009987);; biological process: signaling (GO:0023052);; biological process: single-organism process (GO:0044699);; biological process: response to stimulus (GO:0050896);; biological pr…
Gene009415	WVD2	0.999984	0.00333469	normal	0.0344436	2.14353	normal	0.763918	-0.504164	normal	6.88e-15	-2.87371	down	--	--	Protein WVD2-like 7 OS=Arabidopsis thaliana OX=3702 GN=WDL7 PE=2 SV=1	Function unknown	PREDICTED: protein WVD2-like 7 isoform X2 [Eucalyptus grandis]	--
Eucalyptus_camaldulensis_newGene_42048	--	--	--	--	0.813675	0.511082	normal	--	--	--	0.00173183	-2.86269	down	Posttranslational modification, protein turnover, chaperones	Papain family cysteine protease;; Cathepsin propeptide inhibitor domain (I29)	Senescence-specific cysteine protease SAG12 OS=Arabidopsis thaliana OX=3702 GN=SAG12 PE=1 SV=1	Posttranslational modification, protein turnover, chaperones	PREDICTED: senescence-specific cysteine protease SAG12 [Eucalyptus grandis]	biological process: metabolic process (GO:0008152);; molecular function: catalytic activity (GO:0003824);; cellular component: membrane (GO:0016020);; cellular component: membrane part (GO:0044425)
Gene005943	GA20OX2	0.999984	-0.548355	normal	0.886698	0.154889	normal	0.496331	-1.14327	normal	7.78e-06	-2.82125	down	Secondary metabolites biosynthesis, transport and catabolism;; General function prediction only	2OG-Fe(II) oxygenase superfamily;; non-haem dioxygenase in morphine synthesis N-terminal	Gibberellin 20 oxidase 2 OS=Arabidopsis thaliana OX=3702 GN=GA20OX2 PE=2 SV=1	Function unknown	PREDICTED: gibberellin 20 oxidase 1 [Eucalyptus grandis]	molecular function: binding (GO:0005488);; biological process: response to stimulus (GO:0050896);; biological process: metabolic process (GO:0008152);; biological process: cellular process (GO:0009987);; biological process: single-organism process (GO:0044699);; biological process: signaling (GO:0023052);; biological process: biological regulation (GO:0065007);; biological process: developmental …
Eucalyptus_camaldulensis_newGene_57130	--	0.349333	-1.38727	normal	0.866191	0.173083	normal	--	--	--	5.94e-06	-2.81358	down	--	--	Growth-regulating factor 4 OS=Oryza sativa subsp. japonica OX=39947 GN=GRF4 PE=2 SV=1	Transcription	PREDICTED: growth-regulating factor 7 isoform X1 [Eucalyptus grandis]	molecular function: binding (GO:0005488);; cellular component: cell (GO:0005623);; cellular component: organelle (GO:0043226);; cellular component: cell part (GO:0044464);; biological process: biological regulation (GO:0065007);; biological process: developmental process (GO:0032502)
Eucalyptus_camaldulensis_newGene_7988	--	0.999984	-0.628024	normal	0.187837	1.3279	normal	0.717318	-0.529479	normal	2.88e-07	-2.80777	down	--	Pollen allergen;; Lytic transglycolase	Expansin-A1 OS=Arabidopsis thaliana OX=3702 GN=EXPA1 PE=2 SV=1	Carbohydrate transport and metabolism	PREDICTED: expansin-A1 [Eucalyptus grandis]	cellular component: extracellular region (GO:0005576);; cellular component: cell (GO:0005623);; cellular component: cell part (GO:0044464);; biological process: cellular process (GO:0009987);; biological process: cellular component organization or biogenesis (GO:0071840);; cellular component: membrane (GO:0016020)
Gene010485	ABCG14	0.924592	-0.838475	normal	0.590886	0.528518	normal	0.295674	-1.26878	normal	2.91e-05	-2.76503	down	Secondary metabolites biosynthesis, transport and catabolism	ABC transporter;; AAA domain, putative AbiEii toxin, Type IV TA system;; ABC-2 type transporter	ABC transporter G family member 14 OS=Arabidopsis thaliana OX=3702 GN=ABCG14 PE=2 SV=1	Defense mechanisms	PREDICTED: ABC transporter G family member 14 [Eucalyptus grandis]	molecular function: binding (GO:0005488);; cellular component: cell (GO:0005623);; cellular component: membrane (GO:0016020);; cellular component: cell part (GO:0044464);; cellular component: membrane part (GO:0044425);; biological process: localization (GO:0051179);; molecular function: catalytic activity (GO:0003824);; molecular function: transporter activity (GO:0005215)
Eucalyptus_camaldulensis_newGene_27215	--	0.999984	-0.284694	normal	0.493861	0.741228	normal	--	--	--	4.03e-05	-2.76318	down	--	B3 DNA binding domain	B3 domain-containing protein At5g42700 OS=Arabidopsis thaliana OX=3702 GN=At5g42700 PE=2 SV=2	Transcription	PREDICTED: B3 domain-containing protein At5g42700 isoform X2 [Eucalyptus grandis]	molecular function: binding (GO:0005488);; cellular component: cell (GO:0005623);; cellular component: organelle (GO:0043226);; cellular component: cell part (GO:0044464);; biological process: biological regulation (GO:0065007)
Eucalyptus_camaldulensis_newGene_56031	--	0.999984	0.0214161	normal	0.437378	1.35191	normal	--	--	--	0.000180933	-2.76146	down	--	--	--	--	PREDICTED: CLAVATA3/ESR (CLE)-related protein 46 [Eucalyptus grandis]	--
Eucalyptus_camaldulensis_newGene_58388	--	0.916155	-0.933797	normal	0.0704969	1.78882	normal	--	--	--	7.74e-05	-2.75929	down	Function unknown	Serine incorporator (Serinc)	--	Function unknown	hypothetical protein EUGRSUZ_C01067 [Eucalyptus grandis]	cellular component: membrane (GO:0016020);; cellular component: membrane part (GO:0044425)
Gene002217	UGT73B3	0.999984	-0.0739859	normal	0.865224	-0.224522	normal	--	--	--	3.11e-07	-2.75592	down	Carbohydrate transport and metabolism;; Energy production and conversion	UDP-glucoronosyl and UDP-glucosyl transferase	UDP-glycosyltransferase 73C2 OS=Arabidopsis thaliana OX=3702 GN=UGT73C2 PE=3 SV=1	Function unknown	PREDICTED: UDP-glycosyltransferase 73E1 [Eucalyptus grandis]	biological process: metabolic process (GO:0008152);; molecular function: catalytic activity (GO:0003824)
Gene012060	-	0.999984	-0.0473573	normal	0.273399	1.80722	normal	0.931089	-0.252469	normal	0.000487974	-2.72931	down	Function unknown	Protein of unknown function (DUF563)	--	Function unknown	PREDICTED: uncharacterized protein LOC104425811 isoform X2 [Eucalyptus grandis]	cellular component: membrane (GO:0016020);; cellular component: membrane part (GO:0044425);; molecular function: catalytic activity (GO:0003824)
Eucalyptus_camaldulensis_newGene_14883	--	0.999984	-0.603652	normal	0.0121023	2.25309	normal	0.927527	0.234418	normal	7.25e-05	-2.71067	down	General function prediction only	Ras family;; Ras of Complex, Roc, domain of DAPkinase	Rac-like GTP-binding protein ARAC9 OS=Arabidopsis thaliana OX=3702 GN=ARAC9 PE=1 SV=1	Function unknown	PREDICTED: rac-like GTP-binding protein 5 [Eucalyptus grandis]	molecular function: catalytic activity (GO:0003824);; molecular function: binding (GO:0005488);; cellular component: cell (GO:0005623);; cellular component: cell part (GO:0044464);; cellular component: membrane (GO:0016020);; biological process: cellular process (GO:0009987);; biological process: signaling (GO:0023052);; biological process: single-organism process (GO:0044699);; biological proces…
Eucalyptus_camaldulensis_newGene_67500	--	0.999984	-0.0453017	normal	0.996544	-0.0111535	normal	0.64044	-0.884023	normal	7.41e-06	-2.686	down	Amino acid transport and metabolism	POT family	Protein NRT1/ PTR FAMILY 5.4 OS=Arabidopsis thaliana OX=3702 GN=NPF5.4 PE=2 SV=1	Amino acid transport and metabolism	PREDICTED: protein NRT1/ PTR FAMILY 5.4 [Eucalyptus grandis]	molecular function: transporter activity (GO:0005215);; biological process: localization (GO:0051179);; cellular component: membrane (GO:0016020);; cellular component: membrane part (GO:0044425)
Eucalyptus_camaldulensis_newGene_2777	--	0.999984	0.103062	normal	0.353851	1.48815	normal	0.156236	-1.33023	normal	0.000125532	-2.67238	down	--	Glycosyl hydrolases family 16;; Xyloglucan endo-transglycosylase (XET) C-terminus	Probable xyloglucan endotransglucosylase/hydrolase protein 23 OS=Arabidopsis thaliana OX=3702 GN=XTH23 PE=2 SV=1	Carbohydrate transport and metabolism	hypothetical protein EUGRSUZ_C00178 [Eucalyptus grandis]	molecular function: catalytic activity (GO:0003824);; cellular component: cell (GO:0005623);; cellular component: cell part (GO:0044464);; biological process: metabolic process (GO:0008152);; biological process: cellular process (GO:0009987);; cellular component: membrane (GO:0016020);; cellular component: membrane part (GO:0044425);; biological process: cellular component organization or biogene…
Eucalyptus_camaldulensis_newGene_18624	--	--	--	--	0.0152612	2.7717	normal	--	--	--	0.000813439	-2.66763	down	Replication, recombination and repair	Replication factor-A C terminal domain;; Replication protein A OB domain;; Replication factor-A protein 1, N-terminal domain;; OB-fold nucleic acid binding domain;; Photosystem II reaction centre X protein (PsbX)	Replication protein A 70 kDa DNA-binding subunit A OS=Arabidopsis thaliana OX=3702 GN=RPA1A PE=1 SV=1	Replication, recombination and repair	PREDICTED: replication protein A 70 kDa DNA-binding subunit A [Eucalyptus grandis]	cellular component: cell (GO:0005623);; cellular component: membrane-enclosed lumen (GO:0031974);; cellular component: organelle (GO:0043226);; cellular component: organelle part (GO:0044422);; cellular component: cell part (GO:0044464);; molecular function: binding (GO:0005488);; biological process: metabolic process (GO:0008152);; biological process: cellular process (GO:0009987);; biological p…
Eucalyptus_camaldulensis_newGene_6980	--	--	--	--	0.217435	2.01148	normal	--	--	--	0.000250092	-2.66496	down	--	--	--	Function unknown	PREDICTED: uncharacterized protein LOC104456717 [Eucalyptus grandis]	--
Eucalyptus_camaldulensis_newGene_9897	--	0.999984	0.0816881	normal	0.0208762	2.41461	normal	0.818592	-0.373984	normal	5.05e-06	-2.65778	down	Signal transduction mechanisms	Protein kinase domain;; Protein tyrosine kinase	Probable serine/threonine-protein kinase PBL5 OS=Arabidopsis thaliana OX=3702 GN=PBL5 PE=2 SV=1	Signal transduction mechanisms	PREDICTED: serine/threonine-protein kinase CDL1 [Eucalyptus grandis]	biological process: metabolic process (GO:0008152);; biological process: cellular process (GO:0009987);; molecular function: catalytic activity (GO:0003824);; molecular function: binding (GO:0005488)
Eucalyptus_camaldulensis_newGene_41292	--	0.999984	-0.262327	normal	0.483563	-1.18845	normal	0.97162	0.110616	normal	0.00251425	-2.6469	down	Inorganic ion transport and metabolism	Heavy-metal-associated domain	Heavy metal-associated isoprenylated plant protein 27 OS=Arabidopsis thaliana OX=3702 GN=HIPP27 PE=1 SV=1	Function unknown	PREDICTED: heavy metal-associated isoprenylated plant protein 27 [Eucalyptus grandis]	cellular component: cell (GO:0005623);; cellular component: cell part (GO:0044464);; cellular component: membrane (GO:0016020);; cellular component: membrane part (GO:0044425);; biological process: localization (GO:0051179);; molecular function: binding (GO:0005488);; biological process: cellular process (GO:0009987);; biological process: single-organism process (GO:0044699);; biological process:…
Eucalyptus_camaldulensis_newGene_38805	--	0.999984	0.308897	normal	0.885657	0.255229	normal	0.0392971	-2.3669	normal	0.00153244	-2.61347	down	--	EamA-like transporter family	WAT1-related protein At5g07050 OS=Arabidopsis thaliana OX=3702 GN=At5g07050 PE=2 SV=1	Function unknown	PREDICTED: WAT1-related protein At5g07050 [Eucalyptus grandis]	cellular component: cell (GO:0005623);; cellular component: membrane (GO:0016020);; cellular component: cell part (GO:0044464);; cellular component: membrane part (GO:0044425);; biological process: localization (GO:0051179);; molecular function: transporter activity (GO:0005215)
Gene005364	YLS9	0.999984	-0.103528	normal	0.988198	0.0370663	normal	0.0222193	-1.67822	normal	0.000332527	-2.60754	down	--	Late embryogenesis abundant protein	NDR1/HIN1-like protein 3 OS=Arabidopsis thaliana OX=3702 GN=NHL3 PE=1 SV=1	Function unknown	PREDICTED: NDR1/HIN1-Like protein 3 [Eucalyptus grandis]	cellular component: membrane (GO:0016020);; cellular component: membrane part (GO:0044425)
Eucalyptus_camaldulensis_newGene_39558	--	0.999984	-0.0159877	normal	0.409138	1.18528	normal	0.107307	-1.70581	normal	0.00166267	-2.60728	down	--	WRKY DNA -binding domain	Probable WRKY transcription factor 27 OS=Arabidopsis thaliana OX=3702 GN=WRKY27 PE=2 SV=1	Transcription	PREDICTED: probable WRKY transcription factor 27 isoform X1 [Eucalyptus grandis]	biological process: biological regulation (GO:0065007);; molecular function: nucleic acid binding transcription factor activity (GO:0001071);; molecular function: binding (GO:0005488)
Eucalyptus_camaldulensis_newGene_39802	--	0.999984	-0.503647	normal	0.0588865	2.00891	normal	0.595931	0.799199	normal	9.92e-17	-2.59731	down	Function unknown	Glycosyltransferase family 92;; Glycosyl transferase family 2	Galactan beta-1,4-galactosyltransferase GALS1 OS=Arabidopsis thaliana OX=3702 GN=GALS1 PE=2 SV=2	Function unknown	PREDICTED: galactan beta-1,4-galactosyltransferase GALS1 [Eucalyptus grandis]	cellular component: cell (GO:0005623);; cellular component: organelle (GO:0043226);; cellular component: cell part (GO:0044464);; cellular component: membrane (GO:0016020);; cellular component: membrane part (GO:0044425);; biological process: cellular process (GO:0009987);; biological process: cellular component organization or biogenesis (GO:0071840);; biological process: metabolic process (GO:0…
Eucalyptus_camaldulensis_newGene_57869	--	--	--	--	0.0163384	2.73777	normal	--	--	--	0.000337962	-2.5843	down	Lipid transport and metabolism	Male sterility protein;; RmlD substrate binding domain;; NAD dependent epimerase/dehydratase family	Fatty acyl-CoA reductase 3 OS=Arabidopsis thaliana OX=3702 GN=FAR3 PE=1 SV=1	Function unknown	PREDICTED: fatty acyl-CoA reductase 3 [Eucalyptus grandis]	cellular component: cell (GO:0005623);; cellular component: organelle (GO:0043226);; cellular component: cell part (GO:0044464);; biological process: metabolic process (GO:0008152);; biological process: single-organism process (GO:0044699);; biological process: cellular process (GO:0009987);; molecular function: catalytic activity (GO:0003824)
Eucalyptus_camaldulensis_newGene_59689	--	0.999984	0.0040092	normal	0.403325	1.26674	normal	--	--	--	0.000442023	-2.56354	down	Energy production and conversion	Cytokinin dehydrogenase 1, FAD and cytokinin binding;; FAD binding domain	Cytokinin dehydrogenase 7 OS=Arabidopsis thaliana OX=3702 GN=CKX7 PE=1 SV=1	Energy production and conversion	hypothetical protein EUGRSUZ_C031572, partial [Eucalyptus grandis]	biological process: metabolic process (GO:0008152);; biological process: cellular process (GO:0009987);; biological process: biological regulation (GO:0065007);; biological process: single-organism process (GO:0044699);; molecular function: catalytic activity (GO:0003824);; molecular function: binding (GO:0005488)
Eucalyptus_camaldulensis_newGene_24752	--	--	--	--	0.0439051	2.98	normal	0.0610776	2.20002	normal	1.11e-05	-2.55372	down	--	Plastocyanin-like domain	Blue copper protein OS=Arabidopsis thaliana OX=3702 GN=BCB PE=1 SV=2	Function unknown	PREDICTED: umecyanin [Eucalyptus grandis]	molecular function: binding (GO:0005488);; cellular component: cell (GO:0005623);; cellular component: organelle (GO:0043226);; cellular component: cell part (GO:0044464);; biological process: response to stimulus (GO:0050896);; molecular function: electron carrier activity (GO:0009055);; biological process: localization (GO:0051179);; cellular component: membrane (GO:0016020);; cellular componen…
Eucalyptus_camaldulensis_newGene_33179	--	0.999984	0.0292845	normal	0.0743271	1.98494	normal	0.452718	-0.560436	normal	1.37e-06	-2.55033	down	--	Glycosyl hydrolases family 16;; Xyloglucan endo-transglycosylase (XET) C-terminus	Probable xyloglucan endotransglucosylase/hydrolase protein 23 OS=Arabidopsis thaliana OX=3702 GN=XTH23 PE=2 SV=1	Carbohydrate transport and metabolism	hypothetical protein EUGRSUZ_C00176 [Eucalyptus grandis]	molecular function: catalytic activity (GO:0003824);; cellular component: cell (GO:0005623);; cellular component: cell part (GO:0044464);; biological process: metabolic process (GO:0008152);; biological process: cellular process (GO:0009987);; cellular component: membrane (GO:0016020);; cellular component: membrane part (GO:0044425);; biological process: cellular component organization or biogene…
Eucalyptus_camaldulensis_newGene_1616	--	0.999984	0.157938	normal	0.0866084	1.18664	normal	0.17799	-1.5156	normal	5.15e-05	-2.52539	down	Secondary metabolites biosynthesis, transport and catabolism;; General function prediction only	2OG-Fe(II) oxygenase superfamily	Flavonol synthase/flavanone 3-hydroxylase OS=Eustoma exaltatum subsp. russellianum OX=52518 GN=FLS PE=2 SV=1	Function unknown	PREDICTED: protein SRG1 [Eucalyptus grandis]	molecular function: binding (GO:0005488);; biological process: metabolic process (GO:0008152);; biological process: single-organism process (GO:0044699);; molecular function: catalytic activity (GO:0003824)
Eucalyptus_camaldulensis_newGene_2421	--	0.999984	-0.0761683	normal	0.0310538	2.12464	normal	0.903486	-0.308688	normal	0.000124375	-2.52248	down	--	Late embryogenesis abundant protein	--	Function unknown	PREDICTED: uncharacterized protein LOC104419000 [Eucalyptus grandis]	cellular component: membrane (GO:0016020);; cellular component: membrane part (GO:0044425)
Gene008648	XTH33	0.999984	-0.236519	normal	0.0208679	2.79218	normal	0.948189	0.195936	normal	0.00420569	-2.51441	down	--	Glycosyl hydrolases family 16;; Xyloglucan endo-transglycosylase (XET) C-terminus	Probable xyloglucan endotransglucosylase/hydrolase protein 33 OS=Arabidopsis thaliana OX=3702 GN=XTH33 PE=2 SV=2	Carbohydrate transport and metabolism	PREDICTED: probable xyloglucan endotransglucosylase/hydrolase protein 33 [Eucalyptus grandis]	molecular function: catalytic activity (GO:0003824);; cellular component: cell (GO:0005623);; cellular component: cell part (GO:0044464);; cellular component: membrane (GO:0016020);; cellular component: membrane part (GO:0044425);; biological process: cellular process (GO:0009987);; biological process: growth (GO:0040007);; biological process: single-organism process (GO:0044699);; biological pro…
Gene009473	--	0.999984	-0.187584	normal	0.830125	0.445817	normal	0.0409076	-1.72726	normal	0.00183718	-2.50405	down	Signal transduction mechanisms	Aminotransferase class I and II	1-aminocyclopropane-1-carboxylate synthase OS=Glycine max OX=3847 GN=ACS1 PE=2 SV=1	Amino acid transport and metabolism	hypothetical protein EUGRSUZ_D01815 [Eucalyptus grandis]	molecular function: catalytic activity (GO:0003824);; molecular function: binding (GO:0005488);; biological process: metabolic process (GO:0008152);; biological process: cellular process (GO:0009987);; biological process: single-organism process (GO:0044699)
Eucalyptus_camaldulensis_newGene_7989	--	0.999984	-0.401709	normal	0.0823803	1.76864	normal	0.864616	-0.355672	normal	0.000483818	-2.49134	down	--	--	Expansin-A15 OS=Arabidopsis thaliana OX=3702 GN=EXPA15 PE=2 SV=2	Carbohydrate transport and metabolism	PREDICTED: expansin-A1 [Eucalyptus grandis]	cellular component: extracellular region (GO:0005576);; cellular component: cell (GO:0005623);; cellular component: cell part (GO:0044464);; biological process: cellular process (GO:0009987);; biological process: cellular component organization or biogenesis (GO:0071840);; cellular component: membrane (GO:0016020)
Eucalyptus_camaldulensis_newGene_18548	--	--	--	--	0.187671	2.04344	normal	--	--	--	2.47e-05	-2.48126	down	Defense mechanisms	--	Cinnamoyl-CoA reductase 1 OS=Arabidopsis thaliana OX=3702 GN=CCR1 PE=1 SV=1	Cell wall/membrane/envelope biogenesis	hypothetical protein EUGRSUZ_G03341 [Eucalyptus grandis]	molecular function: catalytic activity (GO:0003824);; molecular function: binding (GO:0005488)
Gene006429	-	0.999984	-0.0816888	normal	0.184794	2.10047	normal	0.827219	0.511234	normal	0.000211495	-2.48078	down	--	--	--	Function unknown	PREDICTED: uncharacterized protein LOC104450942 [Eucalyptus grandis]	biological process: response to stimulus (GO:0050896);; molecular function: catalytic activity (GO:0003824)
Gene002320	-	0.999984	-0.352602	normal	0.161274	1.90906	normal	0.17904	0.888145	normal	6.76e-14	-2.47656	down	--	Cotton fibre expressed protein	--	Function unknown	PREDICTED: uncharacterized protein LOC104446731 [Eucalyptus grandis]	--
Eucalyptus_camaldulensis_newGene_4655	--	--	--	--	0.0148294	1.93998	normal	--	--	--	0.000870982	-2.46588	down	Intracellular trafficking, secretion, and vesicular transport	TLC domain	LAG1 longevity assurance homolog 2 OS=Arabidopsis thaliana OX=3702 GN=LAG2 PE=1 SV=1	Intracellular trafficking, secretion, and vesicular transport	PREDICTED: LAG1 longevity assurance homolog 2 [Eucalyptus grandis]	biological process: response to stimulus (GO:0050896);; cellular component: cell (GO:0005623);; cellular component: organelle (GO:0043226);; cellular component: cell part (GO:0044464);; cellular component: membrane (GO:0016020);; cellular component: membrane part (GO:0044425);; biological process: metabolic process (GO:0008152);; biological process: cellular process (GO:0009987);; biological proc…
Eucalyptus_camaldulensis_newGene_5969	--	0.999984	-0.374474	normal	0.926413	0.129542	normal	0.141816	-1.79017	normal	0.00263507	-2.45539	down	Posttranslational modification, protein turnover, chaperones	Ring finger domain;; RING-like zinc finger;; Zinc finger, C3HC4 type (RING finger);; RING-H2 zinc finger domain;; Zinc finger, C3HC4 type (RING finger);; Anaphase-promoting complex subunit 11 RING-H2 finger	RING-H2 finger protein ATL8 OS=Arabidopsis thaliana OX=3702 GN=ATL8 PE=2 SV=2	Posttranslational modification, protein turnover, chaperones	PREDICTED: RING-H2 finger protein ATL8 [Eucalyptus grandis]	molecular function: binding (GO:0005488);; cellular component: membrane (GO:0016020);; cellular component: membrane part (GO:0044425)
Eucalyptus_camaldulensis_newGene_13391	--	0.999984	-0.139682	normal	0.0622486	2.05394	normal	0.934434	0.23983	normal	1.38e-10	-2.44777	down	Transcription	SRF-type transcription factor (DNA-binding and dimerisation domain)	Agamous-like MADS-box protein AGL62 OS=Arabidopsis thaliana OX=3702 GN=AGL62 PE=1 SV=1	Transcription	PREDICTED: agamous-like MADS-box protein AGL62 isoform X1 [Eucalyptus grandis]	--
Eucalyptus_camaldulensis_newGene_7714	--	0.999984	-0.253951	normal	0.0943004	2.32913	normal	0.679874	0.830449	normal	0.000178555	-2.4438	down	General function prediction only	RNA recognition motif. (a.k.a. RRM, RBD, or RNP domain)	Probable RNA-binding protein ARP1 OS=Arabidopsis thaliana OX=3702 GN=ARP1 PE=2 SV=1	Function unknown	PREDICTED: probable RNA-binding protein ARP1 isoform X2 [Eucalyptus grandis]	molecular function: binding (GO:0005488)
Eucalyptus_camaldulensis_newGene_32945	--	0.999984	-0.239397	normal	0.0873111	2.39373	normal	0.523549	1.10166	normal	3.9e-10	-2.44301	down	--	WRKY DNA -binding domain	Probable WRKY transcription factor 12 OS=Arabidopsis thaliana OX=3702 GN=WRKY12 PE=2 SV=1	Transcription	PREDICTED: probable WRKY transcription factor 12 [Eucalyptus grandis]	biological process: biological regulation (GO:0065007);; molecular function: nucleic acid binding transcription factor activity (GO:0001071);; molecular function: binding (GO:0005488)
Eucalyptus_camaldulensis_newGene_58465	--	0.999984	-0.567044	normal	0.0980775	1.8374	normal	0.924358	0.205783	normal	0.000603573	-2.44234	down	Function unknown	Serine incorporator (Serinc)	--	Function unknown	hypothetical protein EUGRSUZ_C01067 [Eucalyptus grandis]	biological process: single-organism process (GO:0044699);; biological process: localization (GO:0051179);; molecular function: transporter activity (GO:0005215);; cellular component: membrane (GO:0016020);; cellular component: membrane part (GO:0044425)
Eucalyptus_camaldulensis_newGene_2324	--	--	--	--	0.0138268	3.14483	normal	--	--	--	3.23e-05	-2.43348	down	--	--	Defensin-like protein 19 OS=Arabidopsis thaliana OX=3702 GN=PDF1.4 PE=3 SV=2	Function unknown	PREDICTED: defensin-like protein 19 [Erythranthe guttata]	cellular component: extracellular region (GO:0005576);; biological process: response to stimulus (GO:0050896)
Eucalyptus_camaldulensis_newGene_71830	--	0.805243	-1.03992	normal	0.101013	1.3598	normal	0.532515	0.851194	normal	3.7e-08	-2.43105	down	--	--	E3 ubiquitin ligase BIG BROTHER OS=Arabidopsis thaliana OX=3702 GN=BB PE=1 SV=1	Posttranslational modification, protein turnover, chaperones	PREDICTED: E3 ubiquitin ligase BIG BROTHER [Eucalyptus grandis]	molecular function: catalytic activity (GO:0003824);; molecular function: binding (GO:0005488);; biological process: metabolic process (GO:0008152);; biological process: cellular process (GO:0009987);; biological process: biological regulation (GO:0065007)
Eucalyptus_camaldulensis_newGene_67335	--	--	--	--	0.0108032	3.36175	normal	--	--	--	0.00808898	-2.4286	down	--	EamA-like transporter family	WAT1-related protein At5g07050 OS=Arabidopsis thaliana OX=3702 GN=At5g07050 PE=2 SV=1	Function unknown	PREDICTED: WAT1-related protein At5g07050 [Eucalyptus grandis]	cellular component: cell (GO:0005623);; cellular component: membrane (GO:0016020);; cellular component: cell part (GO:0044464);; cellular component: membrane part (GO:0044425);; biological process: localization (GO:0051179);; molecular function: transporter activity (GO:0005215)
Eucalyptus_camaldulensis_newGene_36452	--	0.999984	0.0705425	normal	0.74238	-0.536567	normal	--	--	--	0.00177372	-2.42819	down	Secondary metabolites biosynthesis, transport and catabolism;; Lipid transport and metabolism	Cytochrome P450	Cytochrome P450 CYP749A22 OS=Panax ginseng OX=4054 PE=2 SV=1	Secondary metabolites biosynthesis, transport and catabolism	PREDICTED: cytochrome P450 CYP749A22 [Eucalyptus grandis]	biological process: metabolic process (GO:0008152);; biological process: single-organism process (GO:0044699);; molecular function: catalytic activity (GO:0003824);; molecular function: binding (GO:0005488)
Gene009588	--	0.999984	-0.74996	normal	0.325711	-0.96087	normal	0.0526274	-2.06834	normal	0.00157196	-2.40529	down	--	Sugar (and other) transporter;; Sugar (and other) transporter;; Plant protein of unknown function (DUF825)	Protein Ycf2 OS=Coffea arabica OX=13443 GN=ycf2-A PE=3 SV=1	Function unknown	PREDICTED: sugar transporter ERD6-like 10 [Eucalyptus grandis]	molecular function: transporter activity (GO:0005215);; molecular function: binding (GO:0005488);; cellular component: cell (GO:0005623);; cellular component: organelle (GO:0043226);; cellular component: organelle part (GO:0044422);; cellular component: cell part (GO:0044464);; cellular component: membrane (GO:0016020)
Gene013063	-	0.999984	-0.0125069	normal	0.0650991	2.13323	normal	0.994033	0.0216735	normal	4.16e-09	-2.39017	down	--	--	--	Function unknown	PREDICTED: uncharacterized protein LOC104436063 [Eucalyptus grandis]	--
Gene005134	PSAG	0.426672	-1.32726	normal	0.983218	0.0406128	normal	--	--	--	0.00481558	-2.38788	down	--	Photosystem I psaG / psaK	Photosystem I reaction center subunit V, chloroplastic OS=Arabidopsis thaliana OX=3702 GN=PSAG PE=1 SV=1	Lipid transport and metabolism	PREDICTED: photosystem I reaction center subunit V, chloroplastic [Eucalyptus grandis]	cellular component: cell (GO:0005623);; cellular component: membrane (GO:0016020);; cellular component: macromolecular complex (GO:0032991);; cellular component: membrane part (GO:0044425);; cellular component: cell part (GO:0044464);; biological process: metabolic process (GO:0008152);; biological process: cellular process (GO:0009987);; molecular function: binding (GO:0005488)
Eucalyptus_camaldulensis_newGene_32887	--	0.999984	0.507164	normal	0.197218	1.9711	normal	--	--	--	0.00933908	-2.38062	down	Transcription;; Replication, recombination and repair	SNF2 family N-terminal domain;; Helicase conserved C-terminal domain	Putative SWI/SNF-related matrix-associated actin-dependent regulator of chromatin subfamily A member 3-like 1 OS=Arabidopsis thaliana OX=3702 GN=At5g05130 PE=2 SV=1	Replication, recombination and repair	PREDICTED: putative SWI/SNF-related matrix-associated actin-dependent regulator of chromatin subfamily A member 3-like 1 [Eucalyptus grandis]	molecular function: binding (GO:0005488);; molecular function: catalytic activity (GO:0003824)
Eucalyptus_camaldulensis_newGene_35254	--	0.921152	-0.936257	normal	0.717113	0.335091	normal	0.817412	-0.526953	normal	0.000762449	-2.37115	down	Signal transduction mechanisms	EF hand;; EF-hand domain pair;; EF hand;; EF-hand domain;; EF-hand domain pair;; Secreted protein acidic and rich in cysteine Ca binding region	Probable calcium-binding protein CML27 OS=Arabidopsis thaliana OX=3702 GN=CML27 PE=1 SV=1	Cell cycle control, cell division, chromosome partitioning;; Signal transduction mechanisms;; Cytoskeleton	PREDICTED: probable calcium-binding protein CML27 [Eucalyptus grandis]	--
Eucalyptus_camaldulensis_newGene_38012	--	--	--	--	0.819669	0.486379	normal	--	--	--	0.00944957	-2.36664	down	--	--	--	Function unknown	hypothetical protein OsI_14206 [Oryza sativa Indica Group]	--
Eucalyptus_camaldulensis_newGene_47118	--	--	--	--	0.0117585	3.48164	normal	0.0642204	2.04476	normal	0.00209134	-2.34529	down	--	Cellulose synthase	Cellulose synthase A catalytic subunit 2 [UDP-forming] OS=Arabidopsis thaliana OX=3702 GN=CESA2 PE=1 SV=1	Cell wall/membrane/envelope biogenesis	PREDICTED: cellulose synthase A catalytic subunit 6 [UDP-forming] isoform X1 [Eucalyptus grandis]	cellular component: cell (GO:0005623);; cellular component: membrane (GO:0016020);; cellular component: cell part (GO:0044464);; molecular function: binding (GO:0005488);; cellular component: membrane part (GO:0044425);; molecular function: catalytic activity (GO:0003824);; biological process: metabolic process (GO:0008152);; biological process: cellular process (GO:0009987);; biological process:…
Eucalyptus_camaldulensis_newGene_67501	--	0.999984	-0.0643217	normal	0.885448	0.320398	normal	0.756723	-0.661988	normal	0.00327904	-2.34325	down	Amino acid transport and metabolism	POT family	Protein NRT1/ PTR FAMILY 5.4 OS=Arabidopsis thaliana OX=3702 GN=NPF5.4 PE=2 SV=1	Amino acid transport and metabolism	PREDICTED: protein NRT1/ PTR FAMILY 5.4 [Eucalyptus grandis]	molecular function: transporter activity (GO:0005215);; biological process: localization (GO:0051179);; cellular component: membrane (GO:0016020);; cellular component: membrane part (GO:0044425)
Eucalyptus_camaldulensis_newGene_9913	--	0.999984	-0.307784	normal	0.0219422	2.34079	normal	0.886701	0.346798	normal	0.000983675	-2.34231	down	Secondary metabolites biosynthesis, transport and catabolism	Multicopper oxidase;; Multicopper oxidase	Monocopper oxidase-like protein SKU5 OS=Arabidopsis thaliana OX=3702 GN=SKU5 PE=1 SV=1	Secondary metabolites biosynthesis, transport and catabolism	PREDICTED: monocopper oxidase-like protein SKU5 [Eucalyptus grandis]	molecular function: binding (GO:0005488);; cellular component: cell (GO:0005623);; cellular component: cell part (GO:0044464);; cellular component: cell junction (GO:0030054);; cellular component: membrane (GO:0016020);; cellular component: membrane part (GO:0044425);; biological process: metabolic process (GO:0008152);; biological process: single-organism process (GO:0044699);; molecular functio…
Eucalyptus_camaldulensis_newGene_45940	--	0.999984	-0.594703	normal	0.0113951	2.74258	normal	0.349543	1.23464	normal	0.00190209	-2.33771	down	--	Glycosyl hydrolases family 16	Probable xyloglucan endotransglucosylase/hydrolase protein B OS=Phaseolus angularis OX=3914 GN=XTHB PE=2 SV=1	Carbohydrate transport and metabolism	PREDICTED: probable xyloglucan endotransglucosylase/hydrolase protein B [Eucalyptus grandis]	molecular function: catalytic activity (GO:0003824);; cellular component: cell (GO:0005623);; cellular component: cell part (GO:0044464);; biological process: metabolic process (GO:0008152);; biological process: cellular process (GO:0009987);; cellular component: membrane (GO:0016020);; cellular component: membrane part (GO:0044425);; biological process: cellular component organization or biogene…
Gene011766	-	0.999984	0.309378	normal	0.633523	0.741037	normal	0.085803	-1.86297	normal	4.33e-07	-2.32628	down	Signal transduction mechanisms	Protein kinase domain;; Protein tyrosine kinase	Mitogen-activated protein kinase kinase kinase 17 OS=Arabidopsis thaliana OX=3702 GN=MAPKKK17 PE=1 SV=1	Signal transduction mechanisms	PREDICTED: mitogen-activated protein kinase kinase kinase NPK1 [Eucalyptus grandis]	biological process: metabolic process (GO:0008152);; biological process: cellular process (GO:0009987);; molecular function: catalytic activity (GO:0003824);; molecular function: binding (GO:0005488)
Eucalyptus_camaldulensis_newGene_34047	--	--	--	--	0.358308	1.01931	normal	--	--	--	0.00166601	-2.32484	down	Posttranslational modification, protein turnover, chaperones	FKBP-type peptidyl-prolyl cis-trans isomerase	Peptidyl-prolyl cis-trans isomerase FKBP16-1, chloroplastic OS=Arabidopsis thaliana OX=3702 GN=FKBP16-1 PE=2 SV=1	Posttranslational modification, protein turnover, chaperones	PREDICTED: peptidyl-prolyl cis-trans isomerase FKBP16-1, chloroplastic isoform X1 [Eucalyptus grandis]	biological process: metabolic process (GO:0008152);; biological process: cellular process (GO:0009987);; molecular function: catalytic activity (GO:0003824);; molecular function: binding (GO:0005488);; cellular component: cell (GO:0005623);; cellular component: membrane (GO:0016020);; cellular component: organelle (GO:0043226);; cellular component: organelle part (GO:0044422);; cellular component…
Gene007771	UBC24	0.900262	-0.749264	normal	0.182559	1.51132	normal	0.877927	-0.271574	normal	0.00319039	-2.28658	down	Posttranslational modification, protein turnover, chaperones	Ubiquitin-conjugating enzyme;; Ubiquitin-conjugating enzyme	Probable ubiquitin-conjugating enzyme E2 24 OS=Arabidopsis thaliana OX=3702 GN=UBC24 PE=1 SV=1	Posttranslational modification, protein turnover, chaperones	PREDICTED: probable ubiquitin-conjugating enzyme E2 24 [Eucalyptus grandis]	cellular component: cell (GO:0005623);; cellular component: cell part (GO:0044464);; biological process: cellular process (GO:0009987);; molecular function: binding (GO:0005488);; biological process: metabolic process (GO:0008152);; molecular function: catalytic activity (GO:0003824)
Eucalyptus_camaldulensis_newGene_75269	--	0.999984	-0.605628	normal	0.0253025	2.18982	normal	0.606974	0.765745	normal	0.000359848	-2.28476	down	--	--	Probable pectate lyase 18 OS=Arabidopsis thaliana OX=3702 GN=At4g24780 PE=2 SV=2	Carbohydrate transport and metabolism	hypothetical protein EUGRSUZ_B00168 [Eucalyptus grandis]	cellular component: membrane (GO:0016020);; cellular component: membrane part (GO:0044425);; molecular function: catalytic activity (GO:0003824);; biological process: metabolic process (GO:0008152);; molecular function: binding (GO:0005488)
Eucalyptus_camaldulensis_newGene_10230	--	--	--	--	0.313215	-1.63763	normal	--	--	--	0.00413739	-2.27211	down	Secondary metabolites biosynthesis, transport and catabolism;; Lipid transport and metabolism	Cytochrome P450	Beta-amyrin 28-oxidase OS=Panax ginseng OX=4054 PE=2 SV=1	Secondary metabolites biosynthesis, transport and catabolism	PREDICTED: beta-amyrin 28-oxidase [Eucalyptus grandis]	biological process: metabolic process (GO:0008152);; biological process: single-organism process (GO:0044699);; molecular function: catalytic activity (GO:0003824);; molecular function: binding (GO:0005488);; biological process: multicellular organismal process (GO:0032501);; biological process: developmental process (GO:0032502);; biological process: biological regulation (GO:0065007);; cellular…
Eucalyptus_camaldulensis_newGene_7406	--	--	--	--	0.425321	1.38273	normal	--	--	--	0.00248351	-2.26931	down	--	--	--	Amino acid transport and metabolism	PREDICTED: uncharacterized protein LOC104451016 [Eucalyptus grandis]	--
Eucalyptus_camaldulensis_newGene_42582	--	0.999984	-0.183689	normal	0.856263	0.37752	normal	0.754034	-0.695376	normal	0.00513349	-2.26371	down	Amino acid transport and metabolism	POT family	Protein NRT1/ PTR FAMILY 5.4 OS=Arabidopsis thaliana OX=3702 GN=NPF5.4 PE=2 SV=1	Amino acid transport and metabolism	PREDICTED: protein NRT1/ PTR FAMILY 5.4 [Eucalyptus grandis]	molecular function: transporter activity (GO:0005215);; biological process: localization (GO:0051179);; cellular component: membrane (GO:0016020);; cellular component: membrane part (GO:0044425)
Eucalyptus_camaldulensis_newGene_3675	--	0.999984	-0.0449481	normal	0.114706	1.67741	normal	0.666902	-0.596955	normal	0.000561965	-2.26307	down	Signal transduction mechanisms	Protein kinase domain;; Protein tyrosine kinase;; Protein kinase domain;; Protein tyrosine kinase	Receptor-like serine/threonine-protein kinase At2g45590 OS=Arabidopsis thaliana OX=3702 GN=At2g45590 PE=2 SV=1	Signal transduction mechanisms	PREDICTED: receptor-like serine/threonine-protein kinase At2g45590 [Eucalyptus grandis]	biological process: metabolic process (GO:0008152);; biological process: cellular process (GO:0009987);; molecular function: catalytic activity (GO:0003824);; molecular function: binding (GO:0005488);; cellular component: membrane (GO:0016020);; cellular component: membrane part (GO:0044425)
Gene012118	--	--	--	--	0.112667	1.53042	normal	--	--	--	0.000256384	-2.26239	down	Lipid transport and metabolism	--	--	Function unknown	PREDICTED: uncharacterized protein LOC104414842 [Eucalyptus grandis]	--
Gene010071	EXPA4	0.979335	-0.861679	normal	0.0662002	1.89231	normal	0.636542	0.706093	normal	0.00112905	-2.25945	down	--	Lytic transglycolase;; Pollen allergen	Expansin-A6 OS=Arabidopsis thaliana OX=3702 GN=EXPA6 PE=2 SV=2	Carbohydrate transport and metabolism	PREDICTED: expansin-A4 [Eucalyptus grandis]	cellular component: extracellular region (GO:0005576);; cellular component: cell (GO:0005623);; cellular component: cell part (GO:0044464);; biological process: cellular process (GO:0009987);; biological process: cellular component organization or biogenesis (GO:0071840);; cellular component: membrane (GO:0016020);; cellular component: membrane part (GO:0044425)
Gene002631	CPK6	0.999984	0.110667	normal	0.0131982	2.12904	normal	0.824861	-0.486826	normal	0.00154603	-2.25929	down	Signal transduction mechanisms	Protein kinase domain;; EF hand;; EF-hand domain pair;; EF-hand domain;; Protein tyrosine kinase;; EF hand;; EF-hand domain pair;; Cytoskeletal-regulatory complex EF hand;; Lipopolysaccharide kinase (Kdo/WaaP) family;; Secreted protein acidic and rich in cysteine Ca binding region	Calcium-dependent protein kinase 4 OS=Solanum tuberosum OX=4113 GN=CPK4 PE=2 SV=1	Signal transduction mechanisms	PREDICTED: calcium-dependent protein kinase 26 isoform X2 [Eucalyptus grandis]	biological process: metabolic process (GO:0008152);; biological process: cellular process (GO:0009987);; molecular function: catalytic activity (GO:0003824);; molecular function: binding (GO:0005488);; cellular component: cell (GO:0005623);; cellular component: organelle (GO:0043226);; cellular component: cell part (GO:0044464);; cellular component: membrane (GO:0016020);; biological process: sig…
Gene006557	-	0.999984	-0.0395337	normal	0.0703037	1.74609	normal	0.504135	-0.506118	normal	4.33e-05	-2.25848	down	--	Methyltransferase FkbM domain	--	Function unknown	PREDICTED: uncharacterized protein LOC104426933 [Eucalyptus grandis]	molecular function: catalytic activity (GO:0003824);; cellular component: membrane (GO:0016020);; cellular component: membrane part (GO:0044425);; biological process: metabolic process (GO:0008152)
Gene011523	SCL13	0.999984	-0.0936495	normal	0.492706	1.07269	normal	0.249011	-1.10785	normal	0.00398537	-2.2364	down	--	GRAS domain family	Scarecrow-like protein 13 OS=Arabidopsis thaliana OX=3702 GN=SCL13 PE=2 SV=2	Transcription	PREDICTED: scarecrow-like protein 13 [Eucalyptus grandis]	biological process: biological regulation (GO:0065007)
Eucalyptus_camaldulensis_newGene_57867	--	--	--	--	0.0193198	1.96872	normal	--	--	--	0.000247248	-2.2348	down	Defense mechanisms	Male sterility protein;; 3-beta hydroxysteroid dehydrogenase/isomerase family;; NAD dependent epimerase/dehydratase family	Tetraketide alpha-pyrone reductase 1 OS=Arabidopsis thaliana OX=3702 GN=TKPR1 PE=1 SV=1	Cell wall/membrane/envelope biogenesis	hypothetical protein EUGRSUZ_G03350 [Eucalyptus grandis]	molecular function: catalytic activity (GO:0003824);; molecular function: binding (GO:0005488)
Eucalyptus_camaldulensis_newGene_50419	--	0.999984	0.327417	normal	0.942147	0.140613	normal	0.0643505	-2.18848	normal	0.0040038	-2.23041	down	--	--	WAT1-related protein At5g07050 OS=Arabidopsis thaliana OX=3702 GN=At5g07050 PE=2 SV=1	Function unknown	PREDICTED: WAT1-related protein At5g07050 [Eucalyptus grandis]	cellular component: cell (GO:0005623);; cellular component: membrane (GO:0016020);; cellular component: cell part (GO:0044464);; cellular component: membrane part (GO:0044425);; biological process: localization (GO:0051179);; molecular function: transporter activity (GO:0005215)
Eucalyptus_camaldulensis_newGene_45150	--	0.999984	0.165731	normal	0.68111	0.69592	normal	0.191193	-1.57943	normal	0.000151166	-2.22746	down	--	WRKY DNA -binding domain	Probable WRKY transcription factor 41 OS=Arabidopsis thaliana OX=3702 GN=WRKY41 PE=2 SV=2	Transcription	PREDICTED: probable WRKY transcription factor 53 [Eucalyptus grandis]	biological process: biological regulation (GO:0065007);; molecular function: nucleic acid binding transcription factor activity (GO:0001071);; molecular function: binding (GO:0005488)
Gene001381	YLS9	0.999984	0.0993153	normal	0.524428	1.10867	normal	0.440361	-1.10097	normal	0.00138063	-2.22716	down	--	Late embryogenesis abundant protein	NDR1/HIN1-like protein 3 OS=Arabidopsis thaliana OX=3702 GN=NHL3 PE=1 SV=1	Function unknown	PREDICTED: NDR1/HIN1-Like protein 3 [Eucalyptus grandis]	cellular component: membrane (GO:0016020);; cellular component: membrane part (GO:0044425)
Eucalyptus_camaldulensis_newGene_73280	--	0.999984	0.106484	normal	0.225251	1.4752	normal	--	--	--	0.00392659	-2.22651	down	Intracellular trafficking, secretion, and vesicular transport	Atypical Arm repeat;; Armadillo/beta-catenin-like repeat	Importin subunit alpha-1b OS=Oryza sativa subsp. japonica OX=39947 GN=Os05g0155601 PE=1 SV=2	Intracellular trafficking, secretion, and vesicular transport	PREDICTED: importin subunit alpha-4 isoform X3 [Eucalyptus grandis]	biological process: localization (GO:0051179);; cellular component: cell (GO:0005623);; cellular component: cell part (GO:0044464)
Eucalyptus_camaldulensis_newGene_45388	--	0.999984	0.3207	normal	0.0200526	2.68665	normal	0.901954	-0.322819	normal	0.00306652	-2.21046	down	--	--	--	Function unknown	hypothetical protein EUGRSUZ_B02585 [Eucalyptus grandis]	molecular function: catalytic activity (GO:0003824)
Eucalyptus_camaldulensis_newGene_4280	--	--	--	--	0.284398	0.901584	normal	--	--	--	0.0010365	-2.20488	down	Posttranslational modification, protein turnover, chaperones	Ring finger domain;; Zinc finger, C3HC4 type (RING finger);; RING-H2 zinc finger domain;; RING-like zinc finger;; Zinc finger, C3HC4 type (RING finger)	E3 ubiquitin ligase BIG BROTHER OS=Arabidopsis thaliana OX=3702 GN=BB PE=1 SV=1	Posttranslational modification, protein turnover, chaperones	PREDICTED: E3 ubiquitin ligase BIG BROTHER [Eucalyptus grandis]	molecular function: catalytic activity (GO:0003824);; molecular function: binding (GO:0005488);; biological process: metabolic process (GO:0008152);; biological process: cellular process (GO:0009987);; biological process: biological regulation (GO:0065007)
Eucalyptus_camaldulensis_newGene_34287	--	--	--	--	0.0262406	3.1292	normal	--	--	--	0.00586249	-2.19266	down	--	--	--	--	PREDICTED: uncharacterized protein LOC104417003 [Eucalyptus grandis]	--
Eucalyptus_camaldulensis_newGene_19789	--	0.999984	0.0245606	normal	0.0514956	2.27702	normal	0.942545	0.149138	normal	0.000264108	-2.18286	down	Signal transduction mechanisms	Protein kinase domain;; Protein tyrosine kinase	Probable serine/threonine-protein kinase PBL5 OS=Arabidopsis thaliana OX=3702 GN=PBL5 PE=2 SV=1	Signal transduction mechanisms	PREDICTED: serine/threonine-protein kinase CDL1 [Eucalyptus grandis]	biological process: metabolic process (GO:0008152);; biological process: cellular process (GO:0009987);; molecular function: catalytic activity (GO:0003824);; molecular function: binding (GO:0005488)
Eucalyptus_camaldulensis_newGene_19335	--	--	--	--	0.304566	1.2072	normal	--	--	--	0.0035802	-2.18158	down	--	Protein kinase domain;; Protein tyrosine kinase	Cysteine-rich receptor-like protein kinase 3 OS=Arabidopsis thaliana OX=3702 GN=CRK3 PE=2 SV=1	Signal transduction mechanisms	hypothetical protein EUGRSUZ_B03305 [Eucalyptus grandis]	biological process: metabolic process (GO:0008152);; biological process: cellular process (GO:0009987);; molecular function: catalytic activity (GO:0003824);; molecular function: binding (GO:0005488);; cellular component: membrane (GO:0016020);; cellular component: membrane part (GO:0044425)
Gene004012	--	0.999984	-0.190125	normal	0.314672	1.50934	normal	0.995235	0.0251519	normal	0.00434815	-2.17368	down	--	Leucine rich repeat;; Protein kinase domain;; Protein tyrosine kinase;; Leucine Rich repeats (2 copies);; Leucine Rich Repeat;; Leucine Rich repeat;; Kinase-like	Probable LRR receptor-like serine/threonine-protein kinase At4g36180 OS=Arabidopsis thaliana OX=3702 GN=At4g36180 PE=1 SV=1	Function unknown	hypothetical protein EUGRSUZ_F03308, partial [Eucalyptus grandis]	biological process: metabolic process (GO:0008152);; biological process: cellular process (GO:0009987);; molecular function: catalytic activity (GO:0003824);; molecular function: binding (GO:0005488);; cellular component: cell (GO:0005623);; cellular component: membrane (GO:0016020);; cellular component: cell part (GO:0044464);; cellular component: membrane part (GO:0044425)
Eucalyptus_camaldulensis_newGene_59446	--	--	--	--	0.127916	1.79957	normal	0.611907	0.919052	normal	2.3e-05	-2.17036	down	--	--	B3 domain-containing protein Os01g0234100 OS=Oryza sativa subsp. japonica OX=39947 GN=Os01g0234100 PE=2 SV=1	Function unknown	hypothetical protein EUGRSUZ_G01458 [Eucalyptus grandis]	molecular function: binding (GO:0005488);; cellular component: cell (GO:0005623);; cellular component: organelle (GO:0043226);; cellular component: cell part (GO:0044464);; biological process: biological regulation (GO:0065007)
Gene010988	IMK2	0.999984	-0.190332	normal	0.686907	0.600297	normal	0.349805	-1.09394	normal	0.000539054	-2.16386	down	--	Protein tyrosine kinase;; Protein kinase domain;; Leucine rich repeat;; Leucine Rich repeats (2 copies);; Leucine Rich Repeat	Probably inactive leucine-rich repeat receptor-like protein kinase IMK2 OS=Arabidopsis thaliana OX=3702 GN=IMK2 PE=1 SV=1	Function unknown	PREDICTED: probably inactive leucine-rich repeat receptor-like protein kinase IMK2 [Eucalyptus grandis]	biological process: metabolic process (GO:0008152);; biological process: cellular process (GO:0009987);; molecular function: catalytic activity (GO:0003824);; molecular function: binding (GO:0005488);; cellular component: membrane (GO:0016020);; cellular component: membrane part (GO:0044425)
Gene000277	-	--	--	--	0.286044	1.57129	normal	0.925647	0.252373	normal	0.00315064	-2.16232	down	--	--	DDT domain-containing protein DDR4 OS=Arabidopsis thaliana OX=3702 GN=DDR4 PE=1 SV=1	Function unknown	PREDICTED: DDT domain-containing protein DDR4 isoform X1 [Eucalyptus grandis]	--
Eucalyptus_camaldulensis_newGene_20302	--	0.999984	-0.15688	normal	0.96395	0.100654	normal	--	--	--	0.00195939	-2.16009	down	--	Protein tyrosine kinase;; Protein kinase domain;; S-locus glycoprotein domain;; PAN-like domain;; Domain of unknown function (DUF3403)	G-type lectin S-receptor-like serine/threonine-protein kinase At4g27290 OS=Arabidopsis thaliana OX=3702 GN=At4g27290 PE=3 SV=4	Signal transduction mechanisms	PREDICTED: G-type lectin S-receptor-like serine/threonine-protein kinase At4g27290 isoform X3 [Eucalyptus grandis]	biological process: metabolic process (GO:0008152);; biological process: cellular process (GO:0009987);; molecular function: catalytic activity (GO:0003824);; molecular function: binding (GO:0005488);; cellular component: membrane (GO:0016020);; cellular component: membrane part (GO:0044425);; biological process: reproduction (GO:0000003);; biological process: reproductive process (GO:0022414);; …
Gene009520	-	0.999984	-0.246191	normal	0.633534	0.814126	normal	--	--	--	0.00743129	-2.15863	down	Lipid transport and metabolism	--	--	Function unknown	PREDICTED: uncharacterized protein LOC104421513 [Eucalyptus grandis]	biological process: metabolic process (GO:0008152);; biological process: single-organism process (GO:0044699);; cellular component: membrane (GO:0016020);; cellular component: membrane part (GO:0044425)
Eucalyptus_camaldulensis_newGene_67222	--	--	--	--	0.489014	0.608468	normal	--	--	--	0.00145261	-2.14658	down	Intracellular trafficking, secretion, and vesicular transport	ADP-ribosylation factor family;; Ras of Complex, Roc, domain of DAPkinase;; Gtr1/RagA G protein conserved region;; Ras family;; Signal recognition particle receptor beta subunit	ADP-ribosylation factor 1 OS=Arabidopsis thaliana OX=3702 GN=ARF1 PE=1 SV=2	Function unknown	PREDICTED: ADP-ribosylation factor 2-B [Eucalyptus grandis]	molecular function: binding (GO:0005488);; cellular component: cell (GO:0005623);; cellular component: cell part (GO:0044464);; biological process: cellular process (GO:0009987);; biological process: signaling (GO:0023052);; biological process: single-organism process (GO:0044699);; biological process: response to stimulus (GO:0050896);; biological process: biological regulation (GO:0065007)
Eucalyptus_camaldulensis_newGene_8650	--	0.950911	-0.908039	normal	0.638335	0.561115	normal	0.983759	0.0493509	normal	2.03e-05	-2.12945	down	--	bHLH-MYC and R2R3-MYB transcription factors N-terminal	Transcription factor LHW OS=Arabidopsis thaliana OX=3702 GN=LHW PE=1 SV=1	Function unknown	PREDICTED: transcription factor LHW [Eucalyptus grandis]	molecular function: binding (GO:0005488)
Gene009311	-	0.999984	-0.11043	normal	0.0701078	1.18076	normal	0.471127	-0.794234	normal	3.13e-06	-2.12585	down	--	--	Protein BIG GRAIN 1-like E OS=Arabidopsis thaliana OX=3702 GN=At1g69160 PE=2 SV=1	Function unknown	PREDICTED: protein BIG GRAIN 1-like E [Eucalyptus grandis]	--
Eucalyptus_camaldulensis_newGene_40043	--	0.999984	-0.416452	normal	0.945047	0.144812	normal	0.724599	-0.592431	normal	0.000281809	-2.12244	down	--	WRKY DNA -binding domain	WRKY transcription factor 22 OS=Arabidopsis thaliana OX=3702 GN=WRKY22 PE=2 SV=1	Transcription	PREDICTED: WRKY transcription factor 22 isoform X1 [Eucalyptus grandis]	biological process: biological regulation (GO:0065007);; molecular function: nucleic acid binding transcription factor activity (GO:0001071);; molecular function: binding (GO:0005488)
Eucalyptus_camaldulensis_newGene_68304	--	0.999984	-0.213847	normal	0.353214	1.12959	normal	--	--	--	0.0089225	-2.12107	down	Intracellular trafficking, secretion, and vesicular transport	ADP-ribosylation factor family	ADP-ribosylation factor 2-B OS=Arabidopsis thaliana OX=3702 GN=ARF2-B PE=2 SV=1	Function unknown	hypothetical protein EUGRSUZ_H03225 [Eucalyptus grandis]	molecular function: binding (GO:0005488);; biological process: biological regulation (GO:0065007);; molecular function: nucleic acid binding transcription factor activity (GO:0001071);; cellular component: cell (GO:0005623);; cellular component: organelle (GO:0043226);; cellular component: cell part (GO:0044464);; cellular component: membrane (GO:0016020);; biological process: localization (GO:00…
Gene001600	CEL3	0.999984	0.231985	normal	0.0162692	3.41437	normal	0.596152	0.911017	normal	0.00261965	-2.10648	down	--	Glycosyl hydrolase family 9	Endoglucanase 9 OS=Arabidopsis thaliana OX=3702 GN=CEL3 PE=1 SV=1	Carbohydrate transport and metabolism	PREDICTED: endoglucanase 3 [Eucalyptus grandis]	molecular function: catalytic activity (GO:0003824);; biological process: metabolic process (GO:0008152);; biological process: cellular process (GO:0009987)
Eucalyptus_camaldulensis_newGene_5451	--	0.999984	-0.197939	normal	0.0267011	1.73112	normal	0.946066	-0.144864	normal	0.000165529	-2.09788	down	--	--	--	Function unknown	PREDICTED: uncharacterized protein LOC104424668 [Eucalyptus grandis]	--
Eucalyptus_camaldulensis_newGene_53068	--	0.999984	-0.214381	normal	0.0338344	2.02965	normal	0.809835	0.45396	normal	2.61e-06	-2.09578	down	--	--	--	--	hypothetical protein EUGRSUZ_A00897 [Eucalyptus grandis]	--
Gene012437	ABCB11	0.999984	-0.371503	normal	0.0137842	1.59212	normal	0.87422	-0.215256	normal	6.33e-05	-2.09451	down	Secondary metabolites biosynthesis, transport and catabolism	ABC transporter;; ABC transporter transmembrane region	ABC transporter B family member 11 OS=Arabidopsis thaliana OX=3702 GN=ABCB11 PE=2 SV=1	Defense mechanisms	PREDICTED: ABC transporter B family member 4 [Eucalyptus grandis]	molecular function: binding (GO:0005488);; biological process: single-organism process (GO:0044699);; biological process: response to stimulus (GO:0050896);; biological process: localization (GO:0051179);; molecular function: catalytic activity (GO:0003824);; molecular function: transporter activity (GO:0005215);; cellular component: membrane (GO:0016020);; cellular component: membrane part (GO:0…
Eucalyptus_camaldulensis_newGene_20305	--	0.818485	-0.595492	normal	0.0609826	1.11021	normal	0.557236	-0.411713	normal	8.74e-07	-2.094	down	Secondary metabolites biosynthesis, transport and catabolism	ABC transporter transmembrane region;; ABC transporter;; ABC transporter	ABC transporter B family member 21 OS=Arabidopsis thaliana OX=3702 GN=ABCB21 PE=1 SV=2	Defense mechanisms	PREDICTED: ABC transporter B family member 4 [Eucalyptus grandis]	molecular function: binding (GO:0005488);; cellular component: membrane (GO:0016020);; cellular component: membrane part (GO:0044425);; biological process: localization (GO:0051179);; molecular function: catalytic activity (GO:0003824);; molecular function: transporter activity (GO:0005215)
Eucalyptus_camaldulensis_newGene_72364	--	0.999984	-0.112364	normal	0.0530174	2.50151	normal	0.622271	0.88534	normal	2.66e-05	-2.09138	down	--	Thaumatin family	Thaumatin-like protein OS=Arabidopsis thaliana OX=3702 GN=At1g18250 PE=2 SV=2	Function unknown	PREDICTED: thaumatin-like protein [Eucalyptus grandis]	--
Eucalyptus_camaldulensis_newGene_29729	--	0.999984	-0.710339	normal	0.214053	1.33146	normal	0.882757	0.325905	normal	0.00155698	-2.08149	down	Signal transduction mechanisms;; Cytoskeleton	Protein DA1;; LIM domain	Protein DA1-related 1 OS=Arabidopsis thaliana OX=3702 GN=DAR1 PE=1 SV=3	Function unknown	PREDICTED: protein DA1-related 1 [Eucalyptus grandis]	molecular function: binding (GO:0005488)
Eucalyptus_camaldulensis_newGene_20193	--	--	--	--	0.996744	0.00919176	normal	0.579104	0.939059	normal	0.00716206	-2.07779	down	Signal transduction mechanisms	Protein tyrosine kinase;; Protein kinase domain;; Wall-associated receptor kinase galacturonan-binding	Wall-associated receptor kinase-like 20 OS=Arabidopsis thaliana OX=3702 GN=WAKL20 PE=2 SV=1	Signal transduction mechanisms	PREDICTED: wall-associated receptor kinase-like 20 [Eucalyptus grandis]	biological process: metabolic process (GO:0008152);; biological process: cellular process (GO:0009987);; molecular function: catalytic activity (GO:0003824);; molecular function: binding (GO:0005488);; cellular component: membrane (GO:0016020);; cellular component: membrane part (GO:0044425)
Gene012995	--	0.999984	0.020926	normal	0.0679234	1.90364	normal	--	--	--	0.00336762	-2.07762	down	--	--	--	--	--	--
Eucalyptus_camaldulensis_newGene_26413	--	0.999984	0.0711623	normal	0.0483696	2.56006	normal	0.897319	0.342331	normal	0.00259185	-2.07609	down	General function prediction only	Cyclin;; Cyclin, N-terminal domain	Cyclin-U2-1 OS=Arabidopsis thaliana OX=3702 GN=CYCU2-1 PE=1 SV=1	Function unknown	PREDICTED: cyclin-U2-1 [Eucalyptus grandis]	biological process: biological regulation (GO:0065007);; molecular function: binding (GO:0005488)
Gene003825	--	0.999984	-0.0206825	normal	0.0400896	2.28839	normal	0.927527	0.211546	normal	0.00237401	-2.07562	down	--	C2 domain;; Plant phosphoribosyltransferase C-terminal	Protein QUIRKY OS=Arabidopsis thaliana OX=3702 GN=QKY PE=2 SV=1	Function unknown	PREDICTED: protein QUIRKY [Eucalyptus grandis]	cellular component: membrane (GO:0016020);; cellular component: membrane part (GO:0044425);; molecular function: catalytic activity (GO:0003824)
Eucalyptus_camaldulensis_newGene_40130	--	--	--	--	0.0349996	2.43242	normal	0.135689	1.89762	normal	0.000453859	-2.06953	down	Signal transduction mechanisms	Protein kinase domain;; Protein tyrosine kinase;; Kinase-like;; Phosphotransferase enzyme family	Mitogen-activated protein kinase kinase 9 OS=Arabidopsis thaliana OX=3702 GN=MKK9 PE=1 SV=1	Signal transduction mechanisms	PREDICTED: mitogen-activated protein kinase kinase 9 [Eucalyptus grandis]	biological process: metabolic process (GO:0008152);; biological process: cellular process (GO:0009987);; molecular function: catalytic activity (GO:0003824);; molecular function: binding (GO:0005488)
Gene012960	--	0.0364863	-1.1613	normal	0.0134819	0.665701	normal	0.898293	-0.116685	normal	3.18e-42	-2.06904	down	Carbohydrate transport and metabolism;; Energy production and conversion	UDP-glucoronosyl and UDP-glucosyl transferase	Hydroquinone glucosyltransferase OS=Rauvolfia serpentina OX=4060 GN=AS PE=1 SV=1	Function unknown	PREDICTED: hydroquinone glucosyltransferase [Eucalyptus grandis]	biological process: metabolic process (GO:0008152);; molecular function: catalytic activity (GO:0003824)
Gene003832	-	0.999984	-0.0313339	normal	0.18155	1.86977	normal	0.941326	0.156771	normal	0.000297544	-2.06656	down	--	Cotton fibre expressed protein	--	Function unknown	PREDICTED: uncharacterized protein LOC104446731 [Eucalyptus grandis]	--
Gene005513	-	--	--	--	0.0104282	3.34529	normal	--	--	--	0.00510587	-2.06164	down	--	Glycosyl hydrolases family 17	Glucan endo-1,3-beta-glucosidase OS=Nicotiana tabacum OX=4097 GN=SP41B PE=1 SV=1	Carbohydrate transport and metabolism	PREDICTED: uncharacterized protein LOC108957184 [Eucalyptus grandis]	molecular function: catalytic activity (GO:0003824);; biological process: metabolic process (GO:0008152);; cellular component: membrane (GO:0016020);; cellular component: membrane part (GO:0044425)
Eucalyptus_camaldulensis_newGene_9248	--	--	--	--	0.57309	1.04437	normal	0.671006	0.853117	normal	5.87e-05	-2.05233	down	--	B3 DNA binding domain	B3 domain-containing protein Os05g0481400 OS=Oryza sativa subsp. japonica OX=39947 GN=Os05g0481400 PE=2 SV=1	Function unknown	PREDICTED: B3 domain-containing protein Os01g0234100 [Eucalyptus grandis]	molecular function: binding (GO:0005488);; cellular component: cell (GO:0005623);; cellular component: organelle (GO:0043226);; cellular component: cell part (GO:0044464);; biological process: biological regulation (GO:0065007)
Gene010542	--	0.999984	0.0582574	normal	0.0430618	2.8466	normal	0.8114	0.567399	normal	0.00208268	-2.04365	down	--	--	--	--	--	--
Eucalyptus_camaldulensis_newGene_27222	--	0.999984	0.0836909	normal	0.367383	0.880057	normal	0.329088	-1.22077	normal	0.00126492	-2.04153	down	--	No apical meristem (NAM) protein	NAC domain-containing protein 73 OS=Arabidopsis thaliana OX=3702 GN=NAC073 PE=2 SV=1	Function unknown	PREDICTED: NAC domain-containing protein 73 [Eucalyptus grandis]	molecular function: binding (GO:0005488);; cellular component: cell (GO:0005623);; cellular component: organelle (GO:0043226);; cellular component: cell part (GO:0044464);; biological process: biological regulation (GO:0065007)
Gene000063	--	0.0312933	-1.94217	normal	0.980916	-0.0350644	normal	0.476774	0.922367	normal	0.000301201	-2.03951	down	--	Glyoxalase/Bleomycin resistance protein/Dioxygenase superfamily;; Glyoxalase/Bleomycin resistance protein/Dioxygenase superfamily	--	Function unknown	PREDICTED: uncharacterized protein LOC104423170 [Eucalyptus grandis]	molecular function: catalytic activity (GO:0003824)
Eucalyptus_camaldulensis_newGene_41441	--	0.999984	0.133683	normal	0.0748066	1.55644	normal	0.624443	-0.77004	normal	0.00328913	-2.03863	down	--	Probable zinc-ribbon domain	Protein ENHANCED DISEASE RESISTANCE 4 OS=Arabidopsis thaliana OX=3702 GN=EDR4 PE=1 SV=1	Function unknown	PREDICTED: protein ENHANCED DISEASE RESISTANCE 4 [Eucalyptus grandis]	--
Eucalyptus_camaldulensis_newGene_25525	--	0.999984	-0.157161	normal	0.843382	0.163195	normal	0.262572	-1.45232	normal	0.00371781	-2.037	down	--	--	--	Function unknown	hypothetical protein EUGRSUZ_C04026, partial [Eucalyptus grandis]	cellular component: membrane (GO:0016020);; cellular component: membrane part (GO:0044425)
Eucalyptus_camaldulensis_newGene_31932	--	0.999984	-0.363783	normal	0.0437875	2.14443	normal	0.616123	0.864371	normal	0.000287816	-2.03561	down	--	Protein of unknown function (DUF1635)	--	Function unknown	PREDICTED: protein enabled homolog [Eucalyptus grandis]	--
Eucalyptus_camaldulensis_newGene_29871	--	--	--	--	0.175826	2.10245	normal	--	--	--	0.00460267	-2.02469	down	--	--	--	Function unknown	PREDICTED: uncharacterized protein LOC104432887 [Eucalyptus grandis]	cellular component: membrane (GO:0016020);; cellular component: membrane part (GO:0044425)
Gene004280	--	0.999984	-0.321944	normal	0.0656977	1.00625	normal	0.737627	-0.520617	normal	8.64e-07	-2.01183	down	--	B3 DNA binding domain;; B3 DNA binding domain;; B3 DNA binding domain;; B3 DNA binding domain	B3 domain-containing transcription factor VRN1 OS=Arabidopsis thaliana OX=3702 GN=VRN1 PE=1 SV=1	--	PREDICTED: B3 domain-containing protein REM13 isoform X1 [Eucalyptus grandis]	molecular function: binding (GO:0005488);; cellular component: cell (GO:0005623);; cellular component: organelle (GO:0043226);; cellular component: cell part (GO:0044464);; biological process: biological regulation (GO:0065007)
Eucalyptus_camaldulensis_newGene_35103	--	0.999984	-0.309621	normal	0.0217819	1.73862	normal	0.833789	0.512303	normal	0.000149283	-2.01109	down	--	Subtilase family;; Peptidase inhibitor I9	Subtilisin-like protease SBT4.14 OS=Arabidopsis thaliana OX=3702 GN=SBT4.14 PE=2 SV=1	Posttranslational modification, protein turnover, chaperones	PREDICTED: subtilisin-like protease SBT4.14 [Eucalyptus grandis]	biological process: metabolic process (GO:0008152);; molecular function: catalytic activity (GO:0003824)
Eucalyptus_camaldulensis_newGene_65197	--	0.999984	-0.411175	normal	0.0743271	1.56695	normal	0.88661	0.284695	normal	1.05e-05	-2.00745	down	--	PDDEXK-like family of unknown function	--	Function unknown	PREDICTED: uncharacterized protein LOC104427313 [Eucalyptus grandis]	--
Eucalyptus_camaldulensis_newGene_20666	--	--	--	--	0.0913613	2.49138	normal	--	--	--	0.00980172	-1.99756	down	Posttranslational modification, protein turnover, chaperones;; Amino acid transport and metabolism	Serine carboxypeptidase	Serine carboxypeptidase-like 34 OS=Arabidopsis thaliana OX=3702 GN=SCPL34 PE=2 SV=2	Amino acid transport and metabolism	PREDICTED: serine carboxypeptidase-like 34 [Eucalyptus grandis]	biological process: metabolic process (GO:0008152);; molecular function: catalytic activity (GO:0003824);; cellular component: cell (GO:0005623);; cellular component: organelle (GO:0043226);; cellular component: cell part (GO:0044464)
Gene012975	-	0.24621	-1.21534	normal	0.6725	-0.275444	normal	0.44426	-0.79029	normal	3.97e-06	-1.9975	down	General function prediction only	Calcium-dependent channel, 7TM region, putative phosphate;; Cytosolic domain of 10TM putative phosphate transporter	CSC1-like protein ERD4 OS=Brassica juncea OX=3707 GN=ERD4 PE=3 SV=2	Function unknown	PREDICTED: CSC1-like protein ERD4 [Eucalyptus grandis]	cellular component: cell (GO:0005623);; cellular component: membrane (GO:0016020);; cellular component: organelle (GO:0043226);; cellular component: organelle part (GO:0044422);; cellular component: cell part (GO:0044464);; cellular component: cell junction (GO:0030054);; cellular component: membrane part (GO:0044425)
Gene005292	At5g56590	0.999984	-0.6365	normal	0.300003	1.42837	normal	0.232234	1.37456	normal	7.71e-10	-1.99371	down	--	Glycosyl hydrolases family 17;; X8 domain	Glucan endo-1,3-beta-glucosidase 13 OS=Arabidopsis thaliana OX=3702 GN=At5g56590 PE=1 SV=1	Carbohydrate transport and metabolism	PREDICTED: glucan endo-1,3-beta-glucosidase 13 [Eucalyptus grandis]	molecular function: catalytic activity (GO:0003824);; biological process: metabolic process (GO:0008152);; molecular function: binding (GO:0005488);; cellular component: cell (GO:0005623);; cellular component: membrane (GO:0016020);; cellular component: membrane part (GO:0044425);; cellular component: cell part (GO:0044464)
Eucalyptus_camaldulensis_newGene_67503	--	0.999984	-0.173353	normal	0.854531	0.350543	normal	0.623146	-0.900739	normal	0.00597882	-1.99091	down	Amino acid transport and metabolism	POT family	Protein NRT1/ PTR FAMILY 5.4 OS=Arabidopsis thaliana OX=3702 GN=NPF5.4 PE=2 SV=1	Amino acid transport and metabolism	PREDICTED: protein NRT1/ PTR FAMILY 5.4 [Eucalyptus grandis]	molecular function: transporter activity (GO:0005215);; biological process: localization (GO:0051179);; cellular component: membrane (GO:0016020);; cellular component: membrane part (GO:0044425)
Gene009136	At3g19184	0.999984	-0.29374	normal	0.620917	0.706885	normal	0.809697	-0.396971	normal	5.9e-08	-1.98549	down	--	B3 DNA binding domain	B3 domain-containing protein Os06g0194400 OS=Oryza sativa subsp. japonica OX=39947 GN=Os06g0194400 PE=2 SV=1	Transcription	PREDICTED: B3 domain-containing protein Os06g0194400 isoform X2 [Eucalyptus grandis]	molecular function: binding (GO:0005488);; cellular component: cell (GO:0005623);; cellular component: organelle (GO:0043226);; cellular component: cell part (GO:0044464);; biological process: biological regulation (GO:0065007)
Eucalyptus_camaldulensis_newGene_55003	--	0.999984	-0.425294	normal	0.0970168	1.6938	normal	0.640704	0.737538	normal	8.24e-06	-1.9811	down	Cytoskeleton	Kinesin motor domain	Kinesin-like protein KIN-12B OS=Arabidopsis thaliana OX=3702 GN=KIN12B PE=1 SV=1	Cytoskeleton	PREDICTED: kinesin-like protein KIN-12B [Eucalyptus grandis]	molecular function: catalytic activity (GO:0003824);; molecular function: binding (GO:0005488);; biological process: cellular process (GO:0009987);; biological process: single-organism process (GO:0044699)
Gene006790	Dnajb12	0.950911	0.896992	normal	0.0191059	2.15826	normal	0.290342	-1.22487	normal	0.00416706	-1.97699	down	--	Domain of unknown function (DUF3444);; DnaJ domain	Chaperone protein dnaJ 49 OS=Arabidopsis thaliana OX=3702 GN=ATJ49 PE=2 SV=2	Posttranslational modification, protein turnover, chaperones	PREDICTED: uncharacterized protein LOC104437996 [Eucalyptus grandis]	--
Eucalyptus_camaldulensis_newGene_8116	--	0.999984	-0.39957	normal	0.4662	0.76402	normal	0.642939	-0.453193	normal	1.12e-10	-1.97435	down	--	--	--	Function unknown	PREDICTED: uncharacterized protein LOC104419291 [Eucalyptus grandis]	--
Gene000287	-	0.999984	-0.131056	normal	0.161283	1.33511	normal	0.857057	-0.415897	normal	0.00284097	-1.96788	down	Lipid transport and metabolism	Squalene-hopene cyclase C-terminal domain;; Prenyltransferase and squalene oxidase repeat;; A-macroglobulin complement component	Cycloartenol synthase OS=Glycyrrhiza glabra OX=49827 GN=GgCAS1 PE=1 SV=1	Lipid transport and metabolism	PREDICTED: LOW QUALITY PROTEIN: cycloartenol synthase 2-like [Eucalyptus grandis]	cellular component: cell (GO:0005623);; cellular component: organelle (GO:0043226);; cellular component: cell part (GO:0044464);; biological process: multicellular organismal process (GO:0032501);; biological process: developmental process (GO:0032502);; biological process: single-organism process (GO:0044699);; biological process: cellular process (GO:0009987);; biological process: cellular comp…
Eucalyptus_camaldulensis_newGene_9894	--	0.999984	0.36848	normal	0.0192433	2.56764	normal	0.960776	0.0777908	normal	0.000450994	-1.96337	down	--	Glycosyl hydrolases family 16;; Xyloglucan endo-transglycosylase (XET) C-terminus	Xyloglucan endotransglucosylase/hydrolase protein 15 OS=Arabidopsis thaliana OX=3702 GN=XTH15 PE=1 SV=1	Carbohydrate transport and metabolism	PREDICTED: probable xyloglucan endotransglucosylase/hydrolase protein 16 [Eucalyptus grandis]	molecular function: catalytic activity (GO:0003824);; cellular component: cell (GO:0005623);; cellular component: cell part (GO:0044464);; biological process: metabolic process (GO:0008152);; biological process: cellular process (GO:0009987);; biological process: cellular component organization or biogenesis (GO:0071840);; cellular component: extracellular region (GO:0005576)
Gene003144	-	0.999984	-0.338921	normal	0.0251046	1.70653	normal	0.928623	0.211777	normal	0.000287816	-1.95724	down	Posttranslational modification, protein turnover, chaperones	Xylanase inhibitor C-terminal;; Eukaryotic aspartyl protease	Probable aspartyl protease At4g16563 OS=Arabidopsis thaliana OX=3702 GN=At4g16563 PE=2 SV=1	Posttranslational modification, protein turnover, chaperones	PREDICTED: probable aspartyl protease At4g16563 [Eucalyptus grandis]	biological process: metabolic process (GO:0008152);; molecular function: catalytic activity (GO:0003824)
Gene006404	-	0.999984	-0.342475	normal	0.0109382	1.48603	normal	0.921566	-0.0865371	normal	2.83e-08	-1.95636	down	General function prediction only	Alpha/beta hydrolase family;; alpha/beta hydrolase fold;; Serine aminopeptidase, S33;; TAP-like protein	--	Function unknown	PREDICTED: uncharacterized protein LOC104423150 [Eucalyptus grandis]	cellular component: membrane (GO:0016020);; cellular component: membrane part (GO:0044425);; molecular function: catalytic activity (GO:0003824)
Gene010212	BGAL3	0.999984	-0.354091	normal	0.0236819	1.62051	normal	0.970407	0.0826454	normal	0.00012515	-1.95031	down	Carbohydrate transport and metabolism	Glycosyl hydrolases family 35;; Beta-galactosidase jelly roll domain;; Glycosyl hydrolases family 35;; Beta-galactosidase;; Galactose binding lectin domain	Beta-galactosidase 3 OS=Arabidopsis thaliana OX=3702 GN=BGAL3 PE=2 SV=1	Carbohydrate transport and metabolism	PREDICTED: beta-galactosidase 3 [Eucalyptus grandis]	molecular function: catalytic activity (GO:0003824);; cellular component: cell (GO:0005623);; cellular component: cell part (GO:0044464);; cellular component: organelle (GO:0043226);; biological process: metabolic process (GO:0008152);; molecular function: binding (GO:0005488)
Gene008642	-	0.999984	0.196192	normal	0.0514955	2.11984	normal	0.909051	-0.215706	normal	0.00602644	-1.94975	down	--	Glycosyl hydrolases family 16;; Xyloglucan endo-transglycosylase (XET) C-terminus	Xyloglucan endotransglucosylase/hydrolase 2 OS=Glycine max OX=3847 PE=2 SV=1	Carbohydrate transport and metabolism	hypothetical protein CISIN_1g023431mg [Citrus sinensis]	molecular function: catalytic activity (GO:0003824);; cellular component: cell (GO:0005623);; cellular component: cell part (GO:0044464);; biological process: metabolic process (GO:0008152);; biological process: cellular process (GO:0009987);; cellular component: membrane (GO:0016020);; cellular component: membrane part (GO:0044425);; biological process: cellular component organization or biogene…
Eucalyptus_camaldulensis_newGene_31093	--	0.999984	-0.0411783	normal	0.161274	1.09573	normal	0.486717	-0.803898	normal	0.000179676	-1.94865	down	--	twin BRCT domain;; BRCA1 C Terminus (BRCT) domain	--	Function unknown	PREDICTED: uncharacterized protein LOC104436359 [Eucalyptus grandis]	--
Eucalyptus_camaldulensis_newGene_67599	--	0.999984	-0.273368	normal	0.226607	1.2693	normal	--	--	--	0.00348748	-1.94731	down	Lipid transport and metabolism	CRAL/TRIO domain	--	Function unknown	PREDICTED: uncharacterized protein LOC104414842 [Eucalyptus grandis]	--
Gene003383	-	0.999984	-0.54287	normal	0.620698	0.599748	normal	0.672472	-0.348302	normal	6.54e-09	-1.94635	down	--	--	--	Function unknown	PREDICTED: uncharacterized protein LOC104427107 [Eucalyptus grandis]	cellular component: membrane (GO:0016020);; cellular component: membrane part (GO:0044425)
Eucalyptus_camaldulensis_newGene_38753	--	0.999984	-0.172787	normal	0.945573	0.11657	normal	0.444479	-1.10413	normal	3.63e-06	-1.93745	down	Amino acid transport and metabolism	Transmembrane amino acid transporter protein;; Tryptophan/tyrosine permease family	Lysine histidine transporter-like 6 OS=Arabidopsis thaliana OX=3702 GN=At1g25530 PE=2 SV=1	Amino acid transport and metabolism	PREDICTED: LOW QUALITY PROTEIN: lysine histidine transporter-like 6 [Eucalyptus grandis]	biological process: single-organism process (GO:0044699);; biological process: localization (GO:0051179);; cellular component: cell (GO:0005623);; cellular component: membrane (GO:0016020);; cellular component: cell part (GO:0044464);; molecular function: transporter activity (GO:0005215);; cellular component: membrane part (GO:0044425)
Gene006770	WNK4	0.999984	-0.188893	normal	0.0493466	2.01172	normal	0.820769	0.54356	normal	0.000635602	-1.92524	down	General function prediction only	Protein kinase domain;; Protein tyrosine kinase	Probable serine/threonine-protein kinase WNK4 OS=Oryza sativa subsp. japonica OX=39947 GN=WNK4 PE=2 SV=1	Signal transduction mechanisms	PREDICTED: probable serine/threonine-protein kinase WNK4 [Eucalyptus grandis]	biological process: metabolic process (GO:0008152);; biological process: cellular process (GO:0009987);; molecular function: catalytic activity (GO:0003824);; molecular function: binding (GO:0005488);; cellular component: membrane (GO:0016020);; cellular component: membrane part (GO:0044425)
Eucalyptus_camaldulensis_newGene_30207	--	0.999984	-0.251679	normal	0.400686	0.876857	normal	0.839511	-0.487775	normal	0.00904269	-1.92308	down	--	B3 DNA binding domain	B3 domain-containing transcription factor VRN1 OS=Arabidopsis thaliana OX=3702 GN=VRN1 PE=1 SV=1	Function unknown	PREDICTED: B3 domain-containing protein REM13 isoform X2 [Eucalyptus grandis]	molecular function: binding (GO:0005488);; cellular component: cell (GO:0005623);; cellular component: organelle (GO:0043226);; cellular component: cell part (GO:0044464);; biological process: biological regulation (GO:0065007)
Eucalyptus_camaldulensis_newGene_39337	--	0.0464472	-1.48566	normal	0.561958	-0.430745	normal	0.63389	-0.651182	normal	0.000685105	-1.92078	down	--	PDDEXK-like family of unknown function	--	Function unknown	PREDICTED: uncharacterized protein LOC104415872 [Eucalyptus grandis]	--
Eucalyptus_camaldulensis_newGene_1118	--	0.999984	0.258616	normal	0.720648	0.494388	normal	0.0943099	-1.78638	normal	0.00914722	-1.91872	down	General function prediction only	PPR repeat;; PPR repeat family;; PPR repeat;; Pentatricopeptide repeat domain;; Tetratricopeptide repeat;; Pentacotripeptide-repeat region of PRORP	Pentatricopeptide repeat-containing protein At2g44880 OS=Arabidopsis thaliana OX=3702 GN=PCMP-E9 PE=2 SV=2	Function unknown	PREDICTED: pentatricopeptide repeat-containing protein At2g44880 [Eucalyptus grandis]	--
Eucalyptus_camaldulensis_newGene_51129	--	--	--	--	0.923831	0.222132	normal	--	--	--	0.0027909	-1.9165	down	--	--	--	Signal transduction mechanisms	PREDICTED: type IV inositol polyphosphate 5-phosphatase 3 isoform X7 [Eucalyptus grandis]	--
Eucalyptus_camaldulensis_newGene_3149	--	0.999984	-0.583905	normal	0.304977	1.25209	normal	0.754726	0.5275	normal	0.00351602	-1.9138	down	Function unknown	non-SMC mitotic condensation complex subunit 1	--	Function unknown	hypothetical protein EUGRSUZ_C003321, partial [Eucalyptus grandis]	biological process: cellular process (GO:0009987);; biological process: single-organism process (GO:0044699);; biological process: cellular component organization or biogenesis (GO:0071840)
Eucalyptus_camaldulensis_newGene_28136	--	0.846672	-0.876127	normal	0.964327	-0.10123	normal	0.077275	1.85043	normal	0.0021554	-1.91335	down	--	--	Transcription factor bHLH123 OS=Arabidopsis thaliana OX=3702 GN=BHLH123 PE=1 SV=1	Function unknown	PREDICTED: transcription factor bHLH123 [Eucalyptus grandis]	molecular function: binding (GO:0005488);; biological process: metabolic process (GO:0008152);; biological process: cellular process (GO:0009987)
Gene003066	-	0.999984	-0.00947842	normal	0.12405	1.32303	normal	0.671216	-0.561344	normal	0.000117156	-1.91211	down	Cell cycle control, cell division, chromosome partitioning	Cyclin, C-terminal domain;; Cyclin, N-terminal domain	Cyclin-D3-1 OS=Arabidopsis thaliana OX=3702 GN=CYCD3-1 PE=1 SV=3	Cell cycle control, cell division, chromosome partitioning	PREDICTED: cyclin-D3-1 [Eucalyptus grandis]	cellular component: cell (GO:0005623);; cellular component: organelle (GO:0043226);; cellular component: cell part (GO:0044464)
Eucalyptus_camaldulensis_newGene_69121	--	0.24621	-1.19281	normal	0.777147	-0.15388	normal	0.603998	-0.611234	normal	1.39e-06	-1.90659	down	General function prediction only	Cytosolic domain of 10TM putative phosphate transporter;; Late exocytosis, associated with Golgi transport;; Calcium-dependent channel, 7TM region, putative phosphate	CSC1-like protein ERD4 OS=Arabidopsis thaliana OX=3702 GN=ERD4 PE=2 SV=1	Function unknown	hypothetical protein EUGRSUZ_D00261 [Eucalyptus grandis]	cellular component: membrane (GO:0016020);; cellular component: membrane part (GO:0044425)
Gene007708	-	0.999984	-0.105791	normal	0.0157298	2.06562	normal	0.587883	0.427097	normal	5.7e-07	-1.9027	down	--	--	--	Function unknown	PREDICTED: zinc finger CCCH domain-containing protein 18 isoform X1 [Eucalyptus grandis]	molecular function: binding (GO:0005488)
Gene003225	-	0.999984	0.188675	normal	0.0849729	1.61311	normal	0.666688	-0.540311	normal	0.000178555	-1.89944	down	--	Plant invertase/pectin methylesterase inhibitor	Pectinesterase inhibitor 7 OS=Arabidopsis thaliana OX=3702 GN=PMEI7 PE=2 SV=1	Function unknown	PREDICTED: 21 kDa protein [Eucalyptus grandis]	biological process: biological regulation (GO:0065007);; molecular function: molecular function regulator (GO:0098772)
Eucalyptus_camaldulensis_newGene_7729	--	--	--	--	0.262625	1.81905	normal	--	--	--	0.00423535	-1.89101	down	--	--	--	Function unknown	hypothetical protein EUGRSUZ_D02592 [Eucalyptus grandis]	--
Gene005308	RCOM_0699480	0.999984	-0.186302	normal	0.0243507	1.10723	normal	0.636542	-0.566763	normal	8.66e-06	-1.88803	down	--	Glycosyltransferase family 92	Glycosyltransferase family 92 protein RCOM_0530710 OS=Ricinus communis OX=3988 GN=RCOM_0699480 PE=3 SV=1	Function unknown	PREDICTED: glycosyltransferase family 92 protein RCOM_0530710 [Eucalyptus grandis]	cellular component: cell (GO:0005623);; cellular component: organelle (GO:0043226);; cellular component: cell part (GO:0044464);; cellular component: membrane (GO:0016020);; cellular component: membrane part (GO:0044425)
Gene010217	PIP5K6	--	--	--	0.46731	0.930513	normal	0.272882	1.5746	normal	2.59e-06	-1.87995	down	Signal transduction mechanisms	Phosphatidylinositol-4-phosphate 5-Kinase;; MORN repeat	Phosphatidylinositol 4-phosphate 5-kinase 6 OS=Arabidopsis thaliana OX=3702 GN=PIP5K6 PE=2 SV=1	Signal transduction mechanisms	PREDICTED: phosphatidylinositol 4-phosphate 5-kinase 6 [Eucalyptus grandis]	molecular function: binding (GO:0005488);; biological process: metabolic process (GO:0008152);; biological process: cellular process (GO:0009987);; biological process: single-organism process (GO:0044699);; molecular function: catalytic activity (GO:0003824);; cellular component: cell (GO:0005623);; cellular component: membrane (GO:0016020);; cellular component: membrane part (GO:0044425);; cellu…
Gene006515	PP2CA	0.989972	-0.73956	normal	0.945478	0.0738983	normal	0.149063	-0.862522	normal	6.87e-07	-1.87819	down	Signal transduction mechanisms	Protein phosphatase 2C	Protein phosphatase 2C 3 OS=Arabidopsis thaliana OX=3702 GN=AIP1 PE=1 SV=1	Signal transduction mechanisms	PREDICTED: protein phosphatase 2C 37 [Eucalyptus grandis]	biological process: metabolic process (GO:0008152);; biological process: cellular process (GO:0009987);; molecular function: catalytic activity (GO:0003824);; molecular function: binding (GO:0005488)
Gene002152	-	0.999984	-0.661887	normal	0.98276	0.0397181	normal	0.838159	-0.355275	normal	0.00249728	-1.87637	down	--	--	--	Function unknown	PREDICTED: uncharacterized protein LOC104419291 [Eucalyptus grandis]	--
Gene001213	PAE8	0.999984	-0.0483876	normal	0.0163584	2.04675	normal	0.857846	0.253522	normal	0.000160738	-1.87192	down	Cell wall/membrane/envelope biogenesis	Pectinacetylesterase;; Pectinacetylesterase	Pectin acetylesterase 8 OS=Arabidopsis thaliana OX=3702 GN=PAE8 PE=2 SV=1	Function unknown	PREDICTED: pectin acetylesterase 8 isoform X1 [Eucalyptus grandis]	molecular function: catalytic activity (GO:0003824)
Eucalyptus_camaldulensis_newGene_63835	--	0.999984	-0.551237	normal	0.0457809	1.62603	normal	0.617842	0.676896	normal	2.5e-06	-1.86938	down	--	--	--	--	PREDICTED: uncharacterized protein LOC104427313 [Eucalyptus grandis]	--
Eucalyptus_camaldulensis_newGene_20102	--	0.999984	0.2488	normal	0.0160449	1.46162	normal	0.0338272	-0.69625	normal	1.94e-13	-1.86473	down	--	--	Protein WVD2-like 4 OS=Arabidopsis thaliana OX=3702 GN=WDL4 PE=1 SV=2	Function unknown	PREDICTED: protein WVD2-like 4 isoform X1 [Eucalyptus grandis]	--
Eucalyptus_camaldulensis_newGene_39379	--	--	--	--	0.0317977	2.9511	normal	0.380118	1.37178	normal	2.82e-06	-1.85747	down	Secondary metabolites biosynthesis, transport and catabolism	Multicopper oxidase	Laccase-4 OS=Arabidopsis thaliana OX=3702 GN=IRX12 PE=2 SV=2	Secondary metabolites biosynthesis, transport and catabolism	PREDICTED: laccase-4 [Eucalyptus grandis]	molecular function: binding (GO:0005488);; biological process: metabolic process (GO:0008152);; biological process: cellular process (GO:0009987);; biological process: single-organism process (GO:0044699);; molecular function: catalytic activity (GO:0003824);; cellular component: extracellular region (GO:0005576)
Gene007516	IP5P3	0.999984	-0.377107	normal	0.0182541	1.97188	normal	0.866447	0.291706	normal	0.00960885	-1.85429	down	Intracellular trafficking, secretion, and vesicular transport	Endonuclease/Exonuclease/phosphatase family	Type IV inositol polyphosphate 5-phosphatase 3 OS=Arabidopsis thaliana OX=3702 GN=IP5P3 PE=1 SV=1	Signal transduction mechanisms	PREDICTED: type IV inositol polyphosphate 5-phosphatase 3 isoform X3 [Eucalyptus grandis]	cellular component: membrane (GO:0016020);; molecular function: catalytic activity (GO:0003824);; biological process: metabolic process (GO:0008152);; biological process: cellular process (GO:0009987);; biological process: single-organism process (GO:0044699)
Gene007437	TAN	0.999984	-0.358882	normal	0.111276	1.38425	normal	0.960091	0.142116	normal	0.00473599	-1.84417	down	General function prediction only	--	Probable microtubule-binding protein TANGLED OS=Arabidopsis thaliana OX=3702 GN=TAN PE=1 SV=1	Function unknown	PREDICTED: probable microtubule-binding protein TANGLED [Eucalyptus grandis]	biological process: cellular process (GO:0009987);; biological process: single-organism process (GO:0044699);; biological process: cellular component organization or biogenesis (GO:0071840);; cellular component: cell (GO:0005623);; cellular component: macromolecular complex (GO:0032991);; cellular component: organelle (GO:0043226);; cellular component: organelle part (GO:0044422);; cellular compo…
Gene003930	At4g00750	0.458449	-1.20042	normal	0.0253025	1.37881	normal	0.225777	1.08423	normal	1.52e-05	-1.83327	down	--	Putative S-adenosyl-L-methionine-dependent methyltransferase;; Methyltransferase domain	Probable methyltransferase PMT15 OS=Arabidopsis thaliana OX=3702 GN=At4g00750 PE=2 SV=1	Function unknown	PREDICTED: probable methyltransferase PMT15 isoform X1 [Eucalyptus grandis]	molecular function: catalytic activity (GO:0003824);; cellular component: membrane (GO:0016020);; cellular component: membrane part (GO:0044425);; biological process: metabolic process (GO:0008152)
Eucalyptus_camaldulensis_newGene_1751	--	0.999984	-0.00711774	normal	0.0387353	2.9435	normal	0.593233	0.999136	normal	0.0010457	-1.82359	down	Inorganic ion transport and metabolism	STAS domain;; Sulfate permease family	Probable sulfate transporter 3.3 OS=Arabidopsis thaliana OX=3702 GN=SULTR3;3 PE=2 SV=2	Inorganic ion transport and metabolism	PREDICTED: probable sulfate transporter 3.3 isoform X2 [Eucalyptus grandis]	cellular component: cell (GO:0005623);; cellular component: membrane (GO:0016020);; cellular component: membrane part (GO:0044425);; cellular component: cell part (GO:0044464);; biological process: single-organism process (GO:0044699);; biological process: localization (GO:0051179);; molecular function: transporter activity (GO:0005215)
Eucalyptus_camaldulensis_newGene_60690	--	--	--	--	0.0336949	2.32979	normal	0.152021	1.60177	normal	0.00832889	-1.82343	down	--	Pathogenesis-related protein Bet v I family	Major allergen Pru ar 1 OS=Prunus armeniaca OX=36596 PE=1 SV=1	Function unknown	PREDICTED: major allergen Pru ar 1 [Eucalyptus grandis]	biological process: response to stimulus (GO:0050896)
Gene011430	NACK1	0.999984	-0.157425	normal	0.358517	1.11218	normal	0.854296	-0.291794	normal	0.000181222	-1.8218	down	Cytoskeleton	Domain of unknown function (DUF3490)	Kinesin-like protein NACK1 OS=Nicotiana tabacum OX=4097 GN=NACK1 PE=1 SV=1	Cytoskeleton	PREDICTED: kinesin-like protein NACK1 [Eucalyptus grandis]	biological process: cellular process (GO:0009987);; biological process: single-organism process (GO:0044699);; molecular function: catalytic activity (GO:0003824);; molecular function: binding (GO:0005488);; cellular component: cell (GO:0005623);; cellular component: organelle (GO:0043226);; cellular component: organelle part (GO:0044422);; cellular component: cell part (GO:0044464);; cellular co…
Gene004621	At2g38370	0.999984	0.0220292	normal	0.0879927	1.74814	normal	0.973915	-0.0631491	normal	0.00051938	-1.82154	down	--	Weak chloroplast movement under blue light	WEB family protein At2g38370 OS=Arabidopsis thaliana OX=3702 GN=At2g38370 PE=2 SV=1	Function unknown	PREDICTED: WEB family protein At2g38370 [Eucalyptus grandis]	--
Gene012624	--	0.999984	-0.341007	normal	0.169472	0.515231	normal	0.56784	-0.803325	normal	0.000208641	-1.82033	down	Lipid transport and metabolism	CRAL/TRIO domain	Patellin-4 OS=Arabidopsis thaliana OX=3702 GN=PATL4 PE=1 SV=2	Function unknown	PREDICTED: patellin-4 isoform X1 [Eucalyptus grandis]	molecular function: transporter activity (GO:0005215);; cellular component: cell (GO:0005623);; cellular component: organelle (GO:0043226);; cellular component: cell part (GO:0044464);; cellular component: membrane (GO:0016020);; biological process: localization (GO:0051179);; cellular component: membrane part (GO:0044425)
Eucalyptus_camaldulensis_newGene_38106	--	0.999984	-0.741876	normal	0.860198	0.213031	normal	0.34162	-0.661103	normal	0.000247248	-1.8199	down	--	AP2 domain	Dehydration-responsive element-binding protein 2A OS=Arabidopsis thaliana OX=3702 GN=DREB2A PE=1 SV=1	Transcription	PREDICTED: dehydration-responsive element-binding protein 2B [Eucalyptus grandis]	biological process: biological regulation (GO:0065007);; molecular function: nucleic acid binding transcription factor activity (GO:0001071);; cellular component: cell (GO:0005623);; cellular component: organelle (GO:0043226);; cellular component: cell part (GO:0044464);; molecular function: binding (GO:0005488)
Eucalyptus_camaldulensis_newGene_40302	--	--	--	--	0.714491	0.726531	normal	0.658823	0.876896	normal	0.00114727	-1.81794	down	--	--	--	Function unknown	PREDICTED: uncharacterized protein LOC104433905 [Eucalyptus grandis]	--
Gene013214	-	0.999984	-0.745068	normal	0.706859	0.412294	normal	0.738442	-0.368603	normal	0.000196233	-1.8151	down	Lipid transport and metabolism	Squalene epoxidase;; FAD binding domain	Squalene monooxygenase OS=Panax ginseng OX=4054 PE=2 SV=1	Energy production and conversion;; Coenzyme transport and metabolism	PREDICTED: squalene monooxygenase [Eucalyptus grandis]	biological process: metabolic process (GO:0008152);; biological process: single-organism process (GO:0044699);; molecular function: catalytic activity (GO:0003824);; cellular component: membrane (GO:0016020);; cellular component: membrane part (GO:0044425);; molecular function: binding (GO:0005488)
Eucalyptus_camaldulensis_newGene_25168	--	0.999984	-0.115669	normal	0.022781	2.33502	normal	0.797161	0.599181	normal	0.00291647	-1.79838	down	--	Methyladenine glycosylase	--	Replication, recombination and repair	PREDICTED: uncharacterized protein LOC104448734 [Eucalyptus grandis]	biological process: metabolic process (GO:0008152);; biological process: cellular process (GO:0009987);; biological process: response to stimulus (GO:0050896);; molecular function: catalytic activity (GO:0003824)
Gene005521	--	0.999984	-0.0171512	normal	0.407564	0.993801	normal	0.311319	-0.761281	normal	0.000981809	-1.79514	down	General function prediction only	Protein kinase domain;; Protein tyrosine kinase	Serine/threonine-protein kinase OXI1 OS=Arabidopsis thaliana OX=3702 GN=OXI1 PE=1 SV=1	Signal transduction mechanisms	PREDICTED: serine/threonine-protein kinase OXI1 [Eucalyptus grandis]	biological process: metabolic process (GO:0008152);; biological process: cellular process (GO:0009987);; molecular function: catalytic activity (GO:0003824);; molecular function: binding (GO:0005488)
Gene001374	-	0.999984	-0.163887	normal	0.0217819	0.733421	normal	0.503444	-0.752927	normal	1.33e-11	-1.7826	down	Amino acid transport and metabolism	Glutamine synthetase, catalytic domain	Glutamine synthetase leaf isozyme, chloroplastic OS=Phaseolus vulgaris OX=3885 PE=2 SV=1	Amino acid transport and metabolism	hypothetical protein EUGRSUZ_L021752, partial [Eucalyptus grandis]	molecular function: catalytic activity (GO:0003824);; molecular function: binding (GO:0005488);; biological process: metabolic process (GO:0008152);; biological process: cellular process (GO:0009987);; biological process: single-organism process (GO:0044699)
Eucalyptus_camaldulensis_newGene_41383	--	0.999984	0.0950886	normal	0.421107	1.10079	normal	0.572513	-0.728994	normal	0.00106309	-1.77274	down	--	FAE1/Type III polyketide synthase-like protein;; 3-Oxoacyl-[acyl-carrier-protein (ACP)] synthase III C terminal;; Chalcone and stilbene synthases, C-terminal domain	3-ketoacyl-CoA synthase 11 OS=Arabidopsis thaliana OX=3702 GN=KCS11 PE=1 SV=1	Lipid transport and metabolism	PREDICTED: 3-ketoacyl-CoA synthase 11 [Eucalyptus grandis]	biological process: metabolic process (GO:0008152);; biological process: cellular process (GO:0009987);; biological process: single-organism process (GO:0044699);; cellular component: membrane (GO:0016020);; cellular component: membrane part (GO:0044425);; molecular function: catalytic activity (GO:0003824)
Gene006646	--	--	--	--	0.117815	2.35661	normal	0.584913	1.01925	normal	1.11e-06	-1.77135	down	--	--	--	--	PREDICTED: uncharacterized protein LOC108959616 [Eucalyptus grandis]	--
Eucalyptus_camaldulensis_newGene_70943	--	0.999984	0.18061	normal	0.0148315	2.0406	normal	0.986984	-0.0541148	normal	1.74e-07	-1.76822	down	Function unknown	--	DUF21 domain-containing protein At2g14520 OS=Arabidopsis thaliana OX=3702 GN=CBSDUF3 PE=2 SV=2	Inorganic ion transport and metabolism	PREDICTED: DUF21 domain-containing protein At2g14520, partial [Eucalyptus grandis]	cellular component: membrane (GO:0016020);; cellular component: membrane part (GO:0044425)
Eucalyptus_camaldulensis_newGene_18024	--	0.999984	-0.649191	normal	0.718348	0.461058	normal	0.986743	-0.0351127	normal	4.69e-06	-1.7635	down	--	--	--	Function unknown	PREDICTED: myosin heavy chain, muscle [Eucalyptus grandis]	--
Gene001249	AMI1	0.999984	-0.350206	normal	0.992924	0.00880102	normal	0.407816	-0.986735	normal	2.42e-16	-1.75965	down	Translation, ribosomal structure and biogenesis	Amidase	Amidase 1 OS=Arabidopsis thaliana OX=3702 GN=AMI1 PE=1 SV=1	Translation, ribosomal structure and biogenesis	PREDICTED: amidase 1 isoform X2 [Eucalyptus grandis]	molecular function: catalytic activity (GO:0003824)
Eucalyptus_camaldulensis_newGene_1775	--	0.999984	0.353836	normal	0.0631853	2.09696	normal	0.865318	-0.363407	normal	0.00737332	-1.75769	down	--	Protein of unknown function (DUF620)	--	Function unknown	PREDICTED: uncharacterized protein LOC104446277 [Eucalyptus grandis]	--
Eucalyptus_camaldulensis_newGene_22723	--	0.324938	-1.19159	normal	0.0520757	1.40831	normal	0.318217	0.9505	normal	0.0022845	-1.75448	down	--	--	--	--	--	--
Eucalyptus_camaldulensis_newGene_2558	--	0.999984	-0.314934	normal	0.270944	0.729305	normal	0.834572	-0.411956	normal	1.63e-05	-1.74975	down	Signal transduction mechanisms	C2 domain	Protein BONZAI 3 OS=Arabidopsis thaliana OX=3702 GN=BON3 PE=1 SV=1	Function unknown	hypothetical protein EUGRSUZ_B02033 [Eucalyptus grandis]	molecular function: binding (GO:0005488);; biological process: biological regulation (GO:0065007)
Gene007276	LAC23	0.999984	-0.0312457	normal	0.0898021	2.21784	normal	0.869566	0.429111	normal	0.004377	-1.74684	down	Secondary metabolites biosynthesis, transport and catabolism	Multicopper oxidase;; Multicopper oxidase;; Multicopper oxidase	Putative laccase-9 OS=Oryza sativa subsp. japonica OX=39947 GN=LAC9 PE=3 SV=1	Secondary metabolites biosynthesis, transport and catabolism	PREDICTED: putative laccase-9 isoform X1 [Eucalyptus grandis]	molecular function: binding (GO:0005488);; biological process: metabolic process (GO:0008152);; biological process: cellular process (GO:0009987);; biological process: single-organism process (GO:0044699);; cellular component: extracellular region (GO:0005576);; molecular function: catalytic activity (GO:0003824)
Gene011315	-	0.460801	-1.06391	normal	0.304726	0.66645	normal	0.928001	0.157436	normal	0.000218962	-1.73379	down	--	Plastocyanin-like domain	Lamin-like protein OS=Arabidopsis thaliana OX=3702 GN=At5g15350 PE=1 SV=1	Function unknown	PREDICTED: lamin-like protein [Eucalyptus grandis]	molecular function: electron carrier activity (GO:0009055);; cellular component: cell (GO:0005623);; cellular component: membrane (GO:0016020);; cellular component: membrane part (GO:0044425);; cellular component: cell part (GO:0044464)
Gene007714	TDT	0.151017	-1.28299	normal	0.727116	-0.282848	normal	0.673653	-0.547826	normal	0.00161368	-1.72552	down	Inorganic ion transport and metabolism	Sodium:sulfate symporter transmembrane region;; Citrate transporter	Tonoplast dicarboxylate transporter OS=Arabidopsis thaliana OX=3702 GN=TDT PE=2 SV=2	Inorganic ion transport and metabolism	PREDICTED: tonoplast dicarboxylate transporter [Eucalyptus grandis]	molecular function: transporter activity (GO:0005215);; biological process: localization (GO:0051179);; cellular component: membrane (GO:0016020);; cellular component: membrane part (GO:0044425)
Eucalyptus_camaldulensis_newGene_49295	--	0.999984	0.172418	normal	0.0431317	2.93708	normal	0.0425369	1.43555	normal	0.000953878	-1.72443	down	Signal transduction mechanisms;; Cytoskeleton	Uracil phosphoribosyltransferase	Uridine kinase-like protein 3 OS=Arabidopsis thaliana OX=3702 GN=UKL3 PE=2 SV=1	Nucleotide transport and metabolism	hypothetical protein EUGRSUZ_F03667 [Eucalyptus grandis]	biological process: metabolic process (GO:0008152);; biological process: cellular process (GO:0009987);; biological process: single-organism process (GO:0044699);; molecular function: catalytic activity (GO:0003824);; molecular function: binding (GO:0005488)
Gene012284	VIII-2	0.589776	-0.661301	normal	0.237239	0.600594	normal	0.479895	-0.437923	normal	8.26e-07	-1.7193	down	Cytoskeleton	Myosin head (motor domain);; IQ calmodulin-binding motif;; Myosin head (motor domain)	Myosin-2 OS=Arabidopsis thaliana OX=3702 GN=VIII-2 PE=2 SV=1	Cytoskeleton	PREDICTED: myosin-2 [Eucalyptus grandis]	molecular function: catalytic activity (GO:0003824);; molecular function: binding (GO:0005488);; cellular component: cell (GO:0005623);; cellular component: macromolecular complex (GO:0032991);; cellular component: organelle (GO:0043226);; cellular component: organelle part (GO:0044422);; cellular component: cell part (GO:0044464)
Gene000259	--	--	--	--	0.0938663	2.5035	normal	0.0204783	2.48826	normal	0.00494303	-1.71473	down	General function prediction only	Oxidative-stress-responsive kinase 1 C-terminal domain;; Protein kinase domain;; Protein tyrosine kinase	Probable serine/threonine-protein kinase WNK6 OS=Arabidopsis thaliana OX=3702 GN=WNK6 PE=2 SV=1	Signal transduction mechanisms	PREDICTED: probable serine/threonine-protein kinase WNK4 [Eucalyptus grandis]	biological process: metabolic process (GO:0008152);; biological process: cellular process (GO:0009987);; molecular function: catalytic activity (GO:0003824);; molecular function: binding (GO:0005488);; cellular component: membrane (GO:0016020);; cellular component: membrane part (GO:0044425)
Gene008709	CSLD2	0.999984	-0.388301	normal	0.175556	1.35312	normal	0.92414	0.145047	normal	0.00517504	-1.71176	down	--	Cellulose synthase;; Glycosyl transferase family group 2;; RING/Ubox like zinc-binding domain	Cellulose synthase-like protein D2 OS=Oryza sativa subsp. japonica OX=39947 GN=CSLD2 PE=2 SV=1	Cell wall/membrane/envelope biogenesis	PREDICTED: cellulose synthase-like protein D3 [Eucalyptus grandis]	cellular component: membrane (GO:0016020);; cellular component: membrane part (GO:0044425);; molecular function: catalytic activity (GO:0003824);; biological process: metabolic process (GO:0008152);; biological process: cellular process (GO:0009987);; biological process: single-organism process (GO:0044699);; biological process: cellular component organization or biogenesis (GO:0071840)
Eucalyptus_camaldulensis_newGene_28950	--	0.0461925	-1.12529	normal	0.192011	0.905478	normal	0.51834	0.353093	normal	0.000275192	-1.70178	down	--	--	--	Function unknown	hypothetical protein EUGRSUZ_H02494 [Eucalyptus grandis]	--
Gene010347	-	0.999984	-0.14858	normal	0.45611	0.778761	normal	0.367522	-0.672528	normal	0.000199492	-1.69931	down	--	--	--	Function unknown	PREDICTED: uncharacterized protein LOC104437952 [Eucalyptus grandis]	cellular component: membrane (GO:0016020);; cellular component: membrane part (GO:0044425)
Gene011545	PAO5	0.999984	-0.0360529	normal	0.121093	1.1817	normal	0.899487	-0.337665	normal	0.00224971	-1.68985	down	Coenzyme transport and metabolism	Flavin containing amine oxidoreductase;; NAD(P)-binding Rossmann-like domain	Probable polyamine oxidase 5 OS=Arabidopsis thaliana OX=3702 GN=PAO5 PE=2 SV=1	Function unknown	PREDICTED: probable polyamine oxidase 5 [Eucalyptus grandis]	cellular component: cell (GO:0005623);; cellular component: cell part (GO:0044464);; biological process: biological regulation (GO:0065007);; biological process: metabolic process (GO:0008152);; biological process: single-organism process (GO:0044699);; molecular function: catalytic activity (GO:0003824)
Eucalyptus_camaldulensis_newGene_23474	--	0.999984	-0.138342	normal	0.233852	1.68154	normal	0.725682	0.686929	normal	5.71e-14	-1.6879	down	Carbohydrate transport and metabolism;; Energy production and conversion	Glycosyltransferase family 28 N-terminal domain;; UDP-glucoronosyl and UDP-glucosyl transferase	Sterol 3-beta-glucosyltransferase UGT80A2 OS=Arabidopsis thaliana OX=3702 GN=UGT80A2 PE=1 SV=1	Function unknown	PREDICTED: sterol 3-beta-glucosyltransferase UGT80A2 [Eucalyptus grandis]	biological process: metabolic process (GO:0008152);; molecular function: catalytic activity (GO:0003824);; biological process: cellular process (GO:0009987);; biological process: single-organism process (GO:0044699)
Eucalyptus_camaldulensis_newGene_59142	--	0.882662	-0.938967	normal	0.964932	0.055412	normal	0.866128	-0.32837	normal	0.00902906	-1.6794	down	Inorganic ion transport and metabolism	Sodium:sulfate symporter transmembrane region	Tonoplast dicarboxylate transporter OS=Arabidopsis thaliana OX=3702 GN=TDT PE=2 SV=2	Inorganic ion transport and metabolism	hypothetical protein EUGRSUZ_L01902 [Eucalyptus grandis]	cellular component: cell (GO:0005623);; cellular component: organelle (GO:0043226);; cellular component: cell part (GO:0044464);; biological process: localization (GO:0051179);; biological process: single-organism process (GO:0044699);; molecular function: transporter activity (GO:0005215);; cellular component: membrane (GO:0016020);; cellular component: membrane part (GO:0044425)
Eucalyptus_camaldulensis_newGene_21414	--	0.999984	0.044504	normal	0.175359	1.06559	normal	0.756267	-0.578076	normal	0.000169664	-1.67749	down	--	Dormancy/auxin associated protein	Dormancy-associated protein homolog 4 OS=Arabidopsis thaliana OX=3702 GN=At1g54070 PE=3 SV=1	Function unknown	PREDICTED: dormancy-associated protein homolog 4 [Eucalyptus grandis]	--
Gene004816	IRK	0.999984	-0.148589	normal	0.0166744	1.38377	normal	0.967601	-0.0859511	normal	8e-06	-1.6703	down	--	Protein tyrosine kinase;; Protein kinase domain;; Leucine rich repeat;; Leucine Rich repeats (2 copies);; Leucine Rich Repeat;; Leucine rich repeat N-terminal domain;; Leucine Rich repeat	Probable LRR receptor-like serine/threonine-protein kinase IRK OS=Arabidopsis thaliana OX=3702 GN=IRK PE=1 SV=1	Function unknown	PREDICTED: probable LRR receptor-like serine/threonine-protein kinase IRK [Eucalyptus grandis]	biological process: metabolic process (GO:0008152);; biological process: cellular process (GO:0009987);; molecular function: catalytic activity (GO:0003824);; molecular function: binding (GO:0005488);; cellular component: membrane (GO:0016020);; cellular component: membrane part (GO:0044425);; biological process: single-organism process (GO:0044699)
Gene012606	--	0.999984	-0.594914	normal	0.268083	1.02117	normal	0.84779	0.374733	normal	0.000981809	-1.66898	down	--	--	--	Function unknown	PREDICTED: uncharacterized protein LOC104437008 [Eucalyptus grandis]	--
Eucalyptus_camaldulensis_newGene_3822	--	--	--	--	0.537907	0.95336	normal	--	--	--	0.000720364	-1.66595	down	--	--	--	Function unknown	PREDICTED: uncharacterized protein LOC104433823 [Eucalyptus grandis]	--
Gene006897	--	0.999984	-0.140435	normal	0.121681	1.2086	normal	--	--	--	0.00690735	-1.66543	down	--	--	--	--	hypothetical protein EUGRSUZ_C03436 [Eucalyptus grandis]	--
Gene007685	--	0.999984	-0.172118	normal	0.0105532	1.80798	normal	0.694201	0.406153	normal	2.85e-05	-1.64498	down	--	Tetraspanin family	Tetraspanin-8 OS=Arabidopsis thaliana OX=3702 GN=TET8 PE=2 SV=1	Function unknown	PREDICTED: tetraspanin-8 [Eucalyptus grandis]	cellular component: membrane (GO:0016020);; cellular component: membrane part (GO:0044425)
Gene011888	FZR3	0.960349	-0.819154	normal	0.0607809	1.38012	normal	0.660907	0.639213	normal	0.00839531	-1.64214	down	Cell cycle control, cell division, chromosome partitioning;; Posttranslational modification, protein turnover, chaperones	WD domain, G-beta repeat;; Anaphase-promoting complex subunit 4 WD40 domain;; Eukaryotic translation initiation factor eIF2A	Protein FIZZY-RELATED 3 OS=Arabidopsis thaliana OX=3702 GN=FZR3 PE=1 SV=1	Function unknown	PREDICTED: protein FIZZY-RELATED 3 [Eucalyptus grandis]	molecular function: binding (GO:0005488);; biological process: biological regulation (GO:0065007);; molecular function: molecular function regulator (GO:0098772)
Eucalyptus_camaldulensis_newGene_62494	--	0.999984	-0.460545	normal	0.0335287	0.806337	normal	0.936467	-0.184865	normal	0.000512578	-1.64159	down	Signal transduction mechanisms	Copine	Protein BONZAI 3 OS=Arabidopsis thaliana OX=3702 GN=BON3 PE=1 SV=1	Function unknown	PREDICTED: protein BONZAI 3 [Eucalyptus grandis]	molecular function: binding (GO:0005488);; biological process: biological regulation (GO:0065007)
Eucalyptus_camaldulensis_newGene_10170	--	0.972182	-0.844698	normal	0.116243	1.66593	normal	0.172925	1.71047	normal	0.00918278	-1.63645	down	General function prediction only	WD domain, G-beta repeat;; Anaphase-promoting complex subunit 4 WD40 domain	Topless-related protein 1 OS=Arabidopsis thaliana OX=3702 GN=TPR1 PE=1 SV=3	Function unknown	hypothetical protein EUGRSUZ_C01415 [Eucalyptus grandis]	biological process: biological regulation (GO:0065007)
Gene002597	-	0.999984	-0.493664	normal	0.15852	1.56539	normal	0.528232	1.01613	normal	0.000120218	-1.63547	down	--	Pectate lyase;; Right handed beta helix region	Probable pectate lyase 15 OS=Arabidopsis thaliana OX=3702 GN=At4g13710 PE=2 SV=1	Carbohydrate transport and metabolism	PREDICTED: probable pectate lyase 8 [Eucalyptus grandis]	molecular function: catalytic activity (GO:0003824);; biological process: metabolic process (GO:0008152);; molecular function: binding (GO:0005488)
Eucalyptus_camaldulensis_newGene_30100	--	0.999984	0.346997	normal	0.0235856	2.40319	normal	0.892357	0.202218	normal	0.00119184	-1.63535	down	--	HAD superfamily, subfamily IIIB (Acid phosphatase)	Acid phosphatase 1 OS=Solanum lycopersicum OX=4081 GN=APS1 PE=2 SV=1	Function unknown	PREDICTED: acid phosphatase 1 [Eucalyptus grandis]	biological process: metabolic process (GO:0008152);; biological process: cellular process (GO:0009987);; molecular function: catalytic activity (GO:0003824)
Eucalyptus_camaldulensis_newGene_15317	--	0.0311799	-1.75791	normal	0.0536246	0.869638	normal	0.0179198	1.49059	normal	8.77e-08	-1.63299	down	Lipid transport and metabolism	--	--	Function unknown	PREDICTED: uncharacterized protein LOC104437667 [Eucalyptus grandis]	molecular function: catalytic activity (GO:0003824)
Gene007784	TGA6	0.999984	-0.112729	normal	0.0908707	0.8543	normal	0.611319	-0.678517	normal	0.00351506	-1.6315	down	--	Seed dormancy control;; bZIP transcription factor;; Basic region leucine zipper	Transcription factor TGA9 OS=Arabidopsis thaliana OX=3702 GN=TGA9 PE=1 SV=1	Transcription	PREDICTED: transcription factor TGA2.2 isoform X1 [Eucalyptus grandis]	biological process: biological regulation (GO:0065007);; molecular function: nucleic acid binding transcription factor activity (GO:0001071);; molecular function: binding (GO:0005488)
Gene010625	BLT	0.999984	-0.512162	normal	0.0253895	1.9005	normal	0.379496	1.16842	normal	3.36e-05	-1.62841	down	--	--	Protein BRANCHLESS TRICHOME OS=Arabidopsis thaliana OX=3702 GN=BLT PE=1 SV=1	Function unknown	hypothetical protein EUGRSUZ_E01052 [Eucalyptus grandis]	biological process: cellular process (GO:0009987);; biological process: developmental process (GO:0032502);; biological process: single-organism process (GO:0044699);; biological process: cellular component organization or biogenesis (GO:0071840)
Gene005342	-	0.999984	-0.491858	normal	0.776529	0.391547	normal	0.89943	-0.263722	normal	0.00610984	-1.62474	down	--	PRONE (Plant-specific Rop nucleotide exchanger)	Rop guanine nucleotide exchange factor 5 OS=Arabidopsis thaliana OX=3702 GN=ROPGEF5 PE=2 SV=1	Function unknown	PREDICTED: rop guanine nucleotide exchange factor 5 [Eucalyptus grandis]	biological process: biological regulation (GO:0065007);; molecular function: molecular function regulator (GO:0098772)
Gene007300	TCX2	0.999984	-0.471877	normal	0.74551	0.251355	normal	0.365276	-0.764734	normal	3.62e-05	-1.62334	down	Inorganic ion transport and metabolism	Tesmin/TSO1-like CXC domain, cysteine-rich domain	Protein tesmin/TSO1-like CXC 2 OS=Arabidopsis thaliana OX=3702 GN=TCX2 PE=1 SV=1	Function unknown	PREDICTED: protein tesmin/TSO1-like CXC 2 isoform X1 [Eucalyptus grandis]	--
Gene001707	WLIM1	0.734541	-0.813947	normal	0.0258631	1.48045	normal	0.272728	0.730188	normal	0.00132674	-1.61627	down	Signal transduction mechanisms;; Cytoskeleton	LIM domain	LIM domain-containing protein WLIM1 OS=Arabidopsis thaliana OX=3702 GN=WLIM1 PE=1 SV=1	Function unknown	PREDICTED: LIM domain-containing protein WLIM1 [Eucalyptus grandis]	molecular function: binding (GO:0005488)
Eucalyptus_camaldulensis_newGene_6103	--	0.999984	0.106653	normal	0.453421	0.916142	normal	0.486784	-0.798728	normal	0.00106246	-1.61512	down	Amino acid transport and metabolism	Glyoxalase/Bleomycin resistance protein/Dioxygenase superfamily;; Glyoxalase/Bleomycin resistance protein/Dioxygenase superfamily	4-hydroxyphenylpyruvate dioxygenase OS=Arabidopsis thaliana OX=3702 GN=HPD PE=1 SV=2	Amino acid transport and metabolism	PREDICTED: 4-hydroxyphenylpyruvate dioxygenase [Eucalyptus grandis]	biological process: metabolic process (GO:0008152);; biological process: single-organism process (GO:0044699);; molecular function: catalytic activity (GO:0003824);; biological process: cellular process (GO:0009987);; molecular function: binding (GO:0005488)
Eucalyptus_camaldulensis_newGene_23305	--	0.999984	0.0738962	normal	0.343765	1.04525	normal	0.555706	-0.648718	normal	0.00198796	-1.6146	down	--	Shikimate / quinate 5-dehydrogenase;; Glutamyl-tRNAGlu reductase, dimerisation domain;; NADP oxidoreductase coenzyme F420-dependent;; Saccharopine dehydrogenase NADP binding domain;; Ornithine cyclodeaminase/mu-crystallin family;; NAD binding domain of 6-phosphogluconate dehydrogenase;; TrkA-N domain;; Glutamyl-tRNAGlu reductase, N-terminal domain	Glutamyl-tRNA reductase 1, chloroplastic OS=Cucumis sativus OX=3659 GN=HEMA1 PE=2 SV=1	Coenzyme transport and metabolism	PREDICTED: glutamyl-tRNA reductase 1, chloroplastic [Eucalyptus grandis]	biological process: metabolic process (GO:0008152);; biological process: cellular process (GO:0009987);; biological process: single-organism process (GO:0044699);; molecular function: catalytic activity (GO:0003824);; molecular function: binding (GO:0005488)
Eucalyptus_camaldulensis_newGene_74602	--	0.999984	-0.190849	normal	0.154863	1.16499	normal	0.960933	-0.120662	normal	0.00182515	-1.60945	down	--	--	--	Function unknown	hypothetical protein EUGRSUZ_B02585 [Eucalyptus grandis]	molecular function: catalytic activity (GO:0003824)
Eucalyptus_camaldulensis_newGene_73050	--	0.108877	-0.932157	normal	0.0504809	-1.0401	normal	0.0111199	-1.65021	normal	0.00340127	-1.6088	down	--	Helix-loop-helix DNA-binding domain	Transcription factor bHLH63 OS=Arabidopsis thaliana OX=3702 GN=BHLH63 PE=1 SV=1	Transcription	PREDICTED: transcription factor bHLH63 [Eucalyptus grandis]	molecular function: binding (GO:0005488)
Eucalyptus_camaldulensis_newGene_1187	--	0.304968	-1.13277	normal	0.403068	-0.68844	normal	0.254575	-1.01696	normal	0.00902906	-1.60401	down	--	Helix-loop-helix DNA-binding domain	Transcription factor HBI1 OS=Arabidopsis thaliana OX=3702 GN=HBI1 PE=1 SV=3	Transcription	PREDICTED: transcription factor bHLH63 [Eucalyptus grandis]	molecular function: binding (GO:0005488)
Eucalyptus_camaldulensis_newGene_15162	--	0.999984	-0.299195	normal	0.583537	0.873772	normal	0.869633	0.364652	normal	9.76e-05	-1.60269	down	--	--	--	--	--	--
Gene004552	-	0.938665	-0.919863	normal	0.0556372	1.35996	normal	0.179871	1.30487	normal	1.68e-07	-1.59972	down	--	Protein tyrosine kinase;; Protein kinase domain	Probable inactive receptor kinase At5g67200 OS=Arabidopsis thaliana OX=3702 GN=At5g67200 PE=1 SV=1	Signal transduction mechanisms	PREDICTED: probable inactive receptor kinase At5g67200 [Eucalyptus grandis]	biological process: metabolic process (GO:0008152);; biological process: cellular process (GO:0009987);; molecular function: catalytic activity (GO:0003824);; molecular function: binding (GO:0005488);; cellular component: membrane (GO:0016020);; cellular component: membrane part (GO:0044425)
Eucalyptus_camaldulensis_newGene_39793	--	--	--	--	0.0149336	3.30599	normal	0.999318	-0.00270361	normal	0.00628083	-1.59798	down	--	Protein of unknown function (DUF295)	Putative F-box protein At5g60060 OS=Arabidopsis thaliana OX=3702 GN=At5g60060 PE=4 SV=1	Function unknown	PREDICTED: putative F-box protein At5g60060 [Eucalyptus grandis]	--
Gene011729	--	0.291137	-1.14904	normal	0.0274193	0.805352	normal	0.683391	0.503337	normal	4.74e-05	-1.59571	down	--	Seed dormancy control;; bZIP transcription factor;; Basic region leucine zipper	Transcription factor PERIANTHIA OS=Arabidopsis thaliana OX=3702 GN=PAN PE=1 SV=1	Transcription	PREDICTED: transcription factor TGA2.3 [Eucalyptus grandis]	biological process: biological regulation (GO:0065007);; molecular function: nucleic acid binding transcription factor activity (GO:0001071);; molecular function: binding (GO:0005488)
Eucalyptus_camaldulensis_newGene_29511	--	0.999984	-0.0992695	normal	0.926163	-0.108094	normal	0.814036	-0.549016	normal	0.00865649	-1.58726	down	Cell wall/membrane/envelope biogenesis	Choline/ethanolamine kinase;; Choline/ethanolamine kinase;; Choline/ethanolamine kinase	Probable choline kinase 1 OS=Arabidopsis thaliana OX=3702 GN=CK1 PE=2 SV=1	Cell wall/membrane/envelope biogenesis	hypothetical protein EUGRSUZ_F04176 [Eucalyptus grandis]	--
Gene011221	EXL7	0.999984	-0.266871	normal	0.178201	1.06668	normal	0.946762	-0.144598	normal	0.00259185	-1.58545	down	--	Phosphate-induced protein 1 conserved region	Protein EXORDIUM-like 7 OS=Arabidopsis thaliana OX=3702 GN=EXL7 PE=2 SV=2	Function unknown	PREDICTED: protein EXORDIUM-like 7 [Eucalyptus grandis]	--
Eucalyptus_camaldulensis_newGene_29725	--	0.328823	-0.963354	normal	0.749528	-0.231485	normal	0.288977	-0.761386	normal	0.000335836	-1.58374	down	--	--	--	Function unknown	PREDICTED: uncharacterized protein LOC104436994 [Eucalyptus grandis]	--
Eucalyptus_camaldulensis_newGene_6481	--	0.999984	-0.336266	normal	0.024498	1.57137	normal	0.840652	0.384897	normal	0.00382404	-1.58329	down	--	GDP-fucose protein O-fucosyltransferase	O-fucosyltransferase 10 OS=Arabidopsis thaliana OX=3702 GN=OFUT10 PE=2 SV=2	Function unknown	PREDICTED: uncharacterized protein At1g04910 isoform X1 [Citrus sinensis]	cellular component: membrane (GO:0016020);; cellular component: membrane part (GO:0044425);; molecular function: catalytic activity (GO:0003824)
Gene010028	kif11	0.999984	-0.45025	normal	0.670665	0.52517	normal	0.850538	-0.296674	normal	0.0076387	-1.56993	down	Cytoskeleton	Kinesin motor domain	Kinesin-like protein KIN-10A OS=Arabidopsis thaliana OX=3702 GN=KIN10A PE=1 SV=1	Cytoskeleton	PREDICTED: kinesin-like protein KIN-10A [Eucalyptus grandis]	molecular function: catalytic activity (GO:0003824);; molecular function: binding (GO:0005488);; cellular component: cell (GO:0005623);; cellular component: macromolecular complex (GO:0032991);; cellular component: organelle (GO:0043226);; cellular component: organelle part (GO:0044422);; cellular component: cell part (GO:0044464);; cellular component: supramolecular complex (GO:0099080);; biolog…
Eucalyptus_camaldulensis_newGene_1736	--	0.999984	0.0958797	normal	0.0494238	2.84932	normal	0.312431	1.36011	normal	0.000865548	-1.56757	down	Inorganic ion transport and metabolism	Sulfate permease family;; Sulfate permease family	Probable sulfate transporter 3.3 OS=Arabidopsis thaliana OX=3702 GN=SULTR3;3 PE=2 SV=2	Inorganic ion transport and metabolism	PREDICTED: probable sulfate transporter 3.3 isoform X1 [Eucalyptus grandis]	cellular component: cell (GO:0005623);; cellular component: membrane (GO:0016020);; cellular component: membrane part (GO:0044425);; cellular component: cell part (GO:0044464);; biological process: single-organism process (GO:0044699);; biological process: localization (GO:0051179);; molecular function: transporter activity (GO:0005215)
Eucalyptus_camaldulensis_newGene_33576	--	0.999984	-0.31272	normal	0.051112	1.7079	normal	0.632337	0.748403	normal	0.000294705	-1.56514	down	Carbohydrate transport and metabolism	--	Glycogen synthase kinase-3 homolog MsK-1 OS=Medicago sativa OX=3879 GN=MSK-1 PE=2 SV=1	Signal transduction mechanisms	hypothetical protein EUGRSUZ_J02220 [Eucalyptus grandis]	biological process: metabolic process (GO:0008152);; biological process: cellular process (GO:0009987);; molecular function: catalytic activity (GO:0003824);; molecular function: binding (GO:0005488)
Gene008695	Tbc1d8	0.999984	-0.0213215	normal	0.014107	1.50343	normal	0.96329	-0.0786494	normal	0.00114154	-1.56095	down	Intracellular trafficking, secretion, and vesicular transport	Rab-GTPase-TBC domain;; Rab-GTPase-TBC domain	--	Function unknown	PREDICTED: ecotropic viral integration site 5 protein homolog isoform X3 [Lupinus angustifolius]	cellular component: cell (GO:0005623);; cellular component: organelle (GO:0043226);; cellular component: cell part (GO:0044464)
Gene009863	At1g30570	0.999984	-0.348897	normal	0.29655	0.707343	normal	0.536822	-0.408112	normal	8.09e-07	-1.55929	down	Signal transduction mechanisms	Protein tyrosine kinase;; Protein kinase domain	Probable receptor-like protein kinase At1g30570 OS=Arabidopsis thaliana OX=3702 GN=At1g30570 PE=3 SV=1	Signal transduction mechanisms	PREDICTED: putative serine/threonine-protein kinase [Eucalyptus grandis]	biological process: metabolic process (GO:0008152);; biological process: cellular process (GO:0009987);; molecular function: catalytic activity (GO:0003824);; molecular function: binding (GO:0005488);; cellular component: membrane (GO:0016020);; cellular component: membrane part (GO:0044425)
Eucalyptus_camaldulensis_newGene_75007	--	0.673678	-1.00205	normal	0.628497	-0.330226	normal	0.713031	-0.580533	normal	0.00720395	-1.54948	down	--	Helix-loop-helix DNA-binding domain	Transcription factor bHLH130 OS=Arabidopsis thaliana OX=3702 GN=BHLH130 PE=1 SV=1	Transcription	PREDICTED: transcription factor bHLH130 isoform X2 [Eucalyptus grandis]	molecular function: binding (GO:0005488);; biological process: biological regulation (GO:0065007);; molecular function: nucleic acid binding transcription factor activity (GO:0001071);; cellular component: cell (GO:0005623);; cellular component: organelle (GO:0043226);; cellular component: cell part (GO:0044464);; biological process: reproduction (GO:0000003);; biological process: reproductive pr…
Gene006197	-	0.506187	-1.25497	normal	0.578643	-0.731355	normal	0.870397	0.310322	normal	0.00105602	-1.54828	down	--	AP2 domain	Ethylene-responsive transcription factor ERF053 OS=Arabidopsis thaliana OX=3702 GN=ERF053 PE=1 SV=1	Transcription	PREDICTED: ethylene-responsive transcription factor ERF054 [Eucalyptus grandis]	molecular function: binding (GO:0005488);; biological process: biological regulation (GO:0065007);; molecular function: nucleic acid binding transcription factor activity (GO:0001071);; cellular component: cell (GO:0005623);; cellular component: organelle (GO:0043226);; cellular component: cell part (GO:0044464)
Gene006199	--	0.506187	-1.25497	normal	0.578643	-0.731355	normal	0.870397	0.310322	normal	0.00105602	-1.54828	down	--	AP2 domain	Ethylene-responsive transcription factor ERF053 OS=Arabidopsis thaliana OX=3702 GN=ERF053 PE=1 SV=1	Transcription	PREDICTED: ethylene-responsive transcription factor ERF054 [Eucalyptus grandis]	molecular function: binding (GO:0005488);; biological process: biological regulation (GO:0065007);; molecular function: nucleic acid binding transcription factor activity (GO:0001071);; cellular component: cell (GO:0005623);; cellular component: organelle (GO:0043226);; cellular component: cell part (GO:0044464)
Eucalyptus_camaldulensis_newGene_24430	--	0.0310421	-1.09766	normal	0.146466	1.13142	normal	0.0486209	0.683172	normal	0.00563779	-1.54031	down	--	--	--	Function unknown	hypothetical protein EUGRSUZ_H02494 [Eucalyptus grandis]	--
Eucalyptus_camaldulensis_newGene_19265	--	0.999984	-0.700761	normal	0.632262	0.392021	normal	0.980307	0.0713837	normal	0.00336762	-1.52976	down	Signal transduction mechanisms	Protein kinase domain;; Protein kinase domain;; Protein tyrosine kinase	Calcium-dependent protein kinase 17 OS=Arabidopsis thaliana OX=3702 GN=CPK17 PE=2 SV=1	Signal transduction mechanisms	PREDICTED: calcium-dependent protein kinase 26 [Eucalyptus grandis]	biological process: metabolic process (GO:0008152);; biological process: cellular process (GO:0009987);; molecular function: catalytic activity (GO:0003824);; molecular function: binding (GO:0005488)
Gene003023	--	--	--	--	0.429325	1.02435	normal	--	--	--	0.004162	-1.51902	down	Cell cycle control, cell division, chromosome partitioning	Cyclin, N-terminal domain;; Cyclin, C-terminal domain	Cyclin-A2-3 OS=Arabidopsis thaliana OX=3702 GN=CYCA2-3 PE=1 SV=2	Cell cycle control, cell division, chromosome partitioning	PREDICTED: cyclin-A2-3 isoform X1 [Eucalyptus grandis]	cellular component: cell (GO:0005623);; cellular component: organelle (GO:0043226);; cellular component: cell part (GO:0044464)
Gene004753	-	0.773225	-0.734656	normal	0.161103	0.664931	normal	0.973063	-0.0564672	normal	0.000122014	-1.51402	down	Intracellular trafficking, secretion, and vesicular transport	Syntaxin-like protein;; SNARE domain;; Syntaxin	Syntaxin-22 OS=Arabidopsis thaliana OX=3702 GN=SYP22 PE=1 SV=1	Intracellular trafficking, secretion, and vesicular transport	PREDICTED: syntaxin-22 [Eucalyptus grandis]	molecular function: binding (GO:0005488);; biological process: localization (GO:0051179);; biological process: cellular process (GO:0009987);; biological process: single-organism process (GO:0044699);; biological process: cellular component organization or biogenesis (GO:0071840);; cellular component: cell (GO:0005623);; cellular component: cell part (GO:0044464);; cellular component: membrane (G…
Eucalyptus_camaldulensis_newGene_47519	--	0.999984	0.0340316	normal	0.0164426	0.953305	normal	0.500314	-0.588039	normal	4.32e-06	-1.50674	down	Energy production and conversion	Inorganic pyrophosphatase	Soluble inorganic pyrophosphatase 4 OS=Arabidopsis thaliana OX=3702 GN=PPA4 PE=1 SV=1	Energy production and conversion	PREDICTED: soluble inorganic pyrophosphatase 4 [Eucalyptus grandis]	molecular function: binding (GO:0005488);; molecular function: catalytic activity (GO:0003824);; cellular component: cell (GO:0005623);; cellular component: cell part (GO:0044464);; biological process: metabolic process (GO:0008152);; biological process: cellular process (GO:0009987)
Eucalyptus_camaldulensis_newGene_33900	--	0.999984	-0.456533	normal	0.00328014	0.85259	normal	0.898897	-0.18472	normal	5.68e-05	-1.50605	down	--	Auxin response factor;; B3 DNA binding domain;; AUX/IAA family	Auxin response factor 18 OS=Oryza sativa subsp. japonica OX=39947 GN=ARF18 PE=2 SV=1	Transcription	PREDICTED: auxin response factor 18 [Eucalyptus grandis]	molecular function: binding (GO:0005488);; cellular component: cell (GO:0005623);; cellular component: organelle (GO:0043226);; cellular component: cell part (GO:0044464);; biological process: biological regulation (GO:0065007);; biological process: cellular process (GO:0009987);; biological process: signaling (GO:0023052);; biological process: single-organism process (GO:0044699);; biological pr…
Gene006848	--	0.999984	0.20486	normal	0.0529088	0.991049	normal	0.474315	-0.753804	normal	0.000944999	-1.49363	down	Posttranslational modification, protein turnover, chaperones	Zinc finger, C3HC4 type (RING finger);; Ring finger domain;; Prokaryotic RING finger family 4;; Zinc finger, C3HC4 type (RING finger);; Zinc finger, C3HC4 type (RING finger);; zinc-RING finger domain;; RING-type zinc-finger	E3 ubiquitin-protein ligase AIRP2 OS=Arabidopsis thaliana OX=3702 GN=AIRP2 PE=1 SV=1	Function unknown	PREDICTED: peroxisome biogenesis factor 10 [Eucalyptus grandis]	molecular function: binding (GO:0005488)
Gene008370	-	0.0358629	-1.1501	normal	0.0164207	0.910038	normal	0.57414	0.566007	normal	0.000574743	-1.49297	down	--	--	--	Function unknown	PREDICTED: uncharacterized protein LOC104432548 [Eucalyptus grandis]	cellular component: membrane (GO:0016020);; cellular component: membrane part (GO:0044425)
Gene011864	CM2	0.999984	-0.368288	normal	0.0345054	1.18697	normal	0.960091	0.101226	normal	0.00264811	-1.48806	down	Amino acid transport and metabolism	--	Chorismate mutase 2 OS=Arabidopsis thaliana OX=3702 GN=CM2 PE=1 SV=1	Amino acid transport and metabolism	PREDICTED: chorismate mutase 2 [Eucalyptus grandis]	molecular function: catalytic activity (GO:0003824);; biological process: metabolic process (GO:0008152);; biological process: cellular process (GO:0009987);; biological process: single-organism process (GO:0044699)
Gene003818	PLDBETA1	0.938408	-0.714168	normal	0.0984384	1.02987	normal	0.840482	0.298476	normal	0.00419591	-1.48533	down	Lipid transport and metabolism	C2 domain;; Phospholipase D Active site motif;; Phospholipase D C terminal;; Phospholipase D Active site motif;; PLD-like domain	Phospholipase D beta 1 OS=Arabidopsis thaliana OX=3702 GN=PLDBETA1 PE=1 SV=4	Lipid transport and metabolism	PREDICTED: phospholipase D gamma 1 [Eucalyptus grandis]	molecular function: catalytic activity (GO:0003824);; molecular function: binding (GO:0005488);; cellular component: membrane (GO:0016020);; biological process: metabolic process (GO:0008152);; biological process: single-organism process (GO:0044699);; biological process: cellular process (GO:0009987)
Eucalyptus_camaldulensis_newGene_24402	--	0.999984	0.0351154	normal	0.561669	0.266056	normal	0.0383116	-1.21254	normal	2.82e-06	-1.48264	down	Transcription	SRF-type transcription factor (DNA-binding and dimerisation domain)	MADS-box protein SOC1 OS=Arabidopsis thaliana OX=3702 GN=SOC1 PE=1 SV=1	Transcription	hypothetical protein EUGRSUZ_D02425, partial [Eucalyptus grandis]	molecular function: binding (GO:0005488);; biological process: biological regulation (GO:0065007);; molecular function: nucleic acid binding transcription factor activity (GO:0001071);; cellular component: cell (GO:0005623);; cellular component: organelle (GO:0043226);; cellular component: cell part (GO:0044464)
Gene010193	UROS	0.749867	-1.01203	normal	0.195538	0.914194	normal	0.365276	0.793432	normal	0.000940237	-1.47748	down	--	Uroporphyrinogen-III synthase HemD	Uroporphyrinogen-III synthase, chloroplastic OS=Arabidopsis thaliana OX=3702 GN=UROS PE=2 SV=2	Coenzyme transport and metabolism	uroporphyrinogen-III synthase, chloroplastic isoform X2 [Carica papaya]	biological process: metabolic process (GO:0008152);; biological process: single-organism process (GO:0044699);; molecular function: catalytic activity (GO:0003824);; cellular component: cell (GO:0005623);; cellular component: cell part (GO:0044464);; biological process: cellular process (GO:0009987);; cellular component: organelle (GO:0043226)
Gene002854	T85	0.0593969	-1.69081	normal	0.0116901	-1.87083	normal	0.0793756	-1.04344	normal	0.000268544	-1.47549	down	--	Auxin binding protein	Auxin-binding protein T85 OS=Nicotiana tabacum OX=4097 GN=T85 PE=3 SV=1	Function unknown	PREDICTED: auxin-binding protein T85 [Eucalyptus grandis]	biological process: cellular process (GO:0009987);; biological process: single-organism process (GO:0044699);; molecular function: molecular transducer activity (GO:0060089);; biological process: developmental process (GO:0032502);; biological process: growth (GO:0040007);; biological process: cellular component organization or biogenesis (GO:0071840);; molecular function: binding (GO:0005488);; …
Gene010517	IBH1	0.999984	-0.487724	normal	0.399669	1.12593	normal	0.50165	0.965023	normal	0.00153244	-1.4713	down	--	--	Transcription factor IBH1-like 1 OS=Arabidopsis thaliana OX=3702 GN=IBL1 PE=1 SV=1	Function unknown	PREDICTED: transcription factor IBH1 [Eucalyptus grandis]	--
Gene008132	TET2	0.999984	-0.0779931	normal	0.897158	0.111672	normal	0.227861	-1.10685	normal	4.77e-08	-1.46602	down	--	Tetraspanin family	Tetraspanin-2 OS=Arabidopsis thaliana OX=3702 GN=TET2 PE=2 SV=1	Function unknown	PREDICTED: tetraspanin-2 [Eucalyptus grandis]	cellular component: membrane (GO:0016020);; cellular component: membrane part (GO:0044425)
Gene007696	-	0.0374443	-1.46458	normal	0.994524	0.00502519	normal	0.855299	0.242691	normal	3.78e-05	-1.45772	down	Transcription	HSF-type DNA-binding	Heat stress transcription factor A-2a OS=Oryza sativa subsp. japonica OX=39947 GN=HSFA2A PE=2 SV=1	Transcription	PREDICTED: heat stress transcription factor A-2 [Eucalyptus grandis]	biological process: biological regulation (GO:0065007);; molecular function: nucleic acid binding transcription factor activity (GO:0001071);; cellular component: cell (GO:0005623);; cellular component: organelle (GO:0043226);; cellular component: cell part (GO:0044464);; molecular function: binding (GO:0005488)
Eucalyptus_camaldulensis_newGene_30794	--	0.999984	-0.330189	normal	0.080779	0.714903	normal	0.829183	-0.317451	normal	2.51e-05	-1.45692	down	Posttranslational modification, protein turnover, chaperones	Xylanase inhibitor N-terminal;; Xylanase inhibitor C-terminal;; Eukaryotic aspartyl protease	Protein ASPARTIC PROTEASE IN GUARD CELL 1 OS=Arabidopsis thaliana OX=3702 GN=ASPG1 PE=1 SV=1	Posttranslational modification, protein turnover, chaperones	PREDICTED: LOW QUALITY PROTEIN: protein ASPARTIC PROTEASE IN GUARD CELL 1 [Eucalyptus grandis]	biological process: metabolic process (GO:0008152);; molecular function: catalytic activity (GO:0003824)
Gene006205	CFIS1	0.936679	-0.727787	normal	0.0939397	0.939103	normal	0.506435	0.390426	normal	1.2e-07	-1.43557	down	RNA processing and modification	Nucleotide hydrolase	Pre-mRNA cleavage factor Im 25 kDa subunit 1 OS=Arabidopsis thaliana OX=3702 GN=CFIS1 PE=1 SV=1	RNA processing and modification	PREDICTED: pre-mRNA cleavage factor Im 25 kDa subunit 1 [Eucalyptus grandis]	molecular function: binding (GO:0005488);; cellular component: cell (GO:0005623);; cellular component: membrane-enclosed lumen (GO:0031974);; cellular component: macromolecular complex (GO:0032991);; cellular component: organelle (GO:0043226);; cellular component: organelle part (GO:0044422);; cellular component: cell part (GO:0044464);; biological process: metabolic process (GO:0008152);; biolog…
Eucalyptus_camaldulensis_newGene_35101	--	0.999984	0.0374314	normal	0.532298	0.269531	normal	0.0444193	-1.16607	normal	3.97e-06	-1.43492	down	Transcription	SRF-type transcription factor (DNA-binding and dimerisation domain)	MADS-box protein SOC1 OS=Arabidopsis thaliana OX=3702 GN=SOC1 PE=1 SV=1	Transcription	hypothetical protein EUGRSUZ_D02425, partial [Eucalyptus grandis]	molecular function: binding (GO:0005488);; biological process: biological regulation (GO:0065007);; molecular function: nucleic acid binding transcription factor activity (GO:0001071);; cellular component: cell (GO:0005623);; cellular component: organelle (GO:0043226);; cellular component: cell part (GO:0044464)
Gene009759	-	0.999984	-0.465	normal	0.96875	0.0614734	normal	0.681351	-0.45169	normal	0.000149341	-1.43349	down	Cell cycle control, cell division, chromosome partitioning	Cyclin, N-terminal domain;; Cyclin, C-terminal domain	G2/mitotic-specific cyclin S13-6 OS=Glycine max OX=3847 PE=2 SV=1	Cell cycle control, cell division, chromosome partitioning	PREDICTED: G2/mitotic-specific cyclin S13-7 isoform X4 [Eucalyptus grandis]	cellular component: cell (GO:0005623);; cellular component: organelle (GO:0043226);; cellular component: cell part (GO:0044464)
Eucalyptus_camaldulensis_newGene_72747	--	0.999984	0.102026	normal	0.329551	0.360362	normal	0.117761	-1.12903	normal	3.03e-06	-1.43107	down	Energy production and conversion	--	Soluble inorganic pyrophosphatase 1 OS=Arabidopsis thaliana OX=3702 GN=PPA1 PE=1 SV=1	Energy production and conversion	PREDICTED: soluble inorganic pyrophosphatase 4 [Eucalyptus grandis]	molecular function: binding (GO:0005488);; molecular function: catalytic activity (GO:0003824);; cellular component: cell (GO:0005623);; cellular component: cell part (GO:0044464);; biological process: metabolic process (GO:0008152);; biological process: cellular process (GO:0009987)
Gene004612	-	0.999984	-0.355476	normal	0.0959151	1.18957	normal	0.9066	0.169213	normal	0.00527193	-1.43022	down	--	Protein of unknown function (DUF3537)	--	Function unknown	PREDICTED: uncharacterized protein LOC104448186 [Eucalyptus grandis]	cellular component: membrane (GO:0016020);; cellular component: membrane part (GO:0044425)
Eucalyptus_camaldulensis_newGene_45164	--	0.999984	-0.085425	normal	0.0429817	1.35871	normal	0.991169	0.0358503	normal	0.00537172	-1.42933	down	--	--	Kinesin-like protein KIN-12F OS=Arabidopsis thaliana OX=3702 GN=KIN12F PE=3 SV=1	Cytoskeleton	PREDICTED: kinesin-like protein KIN-12F [Eucalyptus grandis]	molecular function: binding (GO:0005488);; cellular component: cell (GO:0005623);; cellular component: macromolecular complex (GO:0032991);; cellular component: organelle (GO:0043226);; cellular component: organelle part (GO:0044422);; cellular component: cell part (GO:0044464);; biological process: cellular process (GO:0009987);; biological process: single-organism process (GO:0044699);; molecul…
Gene011590	-	0.999984	-0.48292	normal	0.339075	0.889615	normal	0.953726	0.108117	normal	0.00774429	-1.42919	down	--	--	--	Function unknown	PREDICTED: uncharacterized protein LOC104420986 [Eucalyptus grandis]	--
Gene008563	-	0.999984	-0.170714	normal	0.026175	1.19065	normal	0.952292	-0.106452	normal	0.00537213	-1.42527	down	--	twin BRCT domain;; BRCA1 C Terminus (BRCT) domain	--	Function unknown	PREDICTED: uncharacterized protein LOC104436359 [Eucalyptus grandis]	--
Eucalyptus_camaldulensis_newGene_30122	--	0.999984	-0.433015	normal	0.43754	0.61314	normal	0.942457	-0.129233	normal	0.000152784	-1.42006	down	--	--	Probable membrane-associated kinase regulator 5 OS=Arabidopsis thaliana OX=3702 GN=MAKR5 PE=2 SV=1	Function unknown	PREDICTED: probable membrane-associated kinase regulator 5 isoform X2 [Eucalyptus grandis]	cellular component: membrane (GO:0016020);; cellular component: membrane part (GO:0044425)
Gene004167	-	0.999984	-0.498212	normal	0.877484	0.110257	normal	0.61419	-0.609018	normal	0.000258217	-1.41317	down	General function prediction only	Leucine rich repeat;; Leucine Rich repeats (2 copies);; Leucine Rich Repeat	LRR receptor-like serine/threonine-protein kinase FLS2 OS=Arabidopsis thaliana OX=3702 GN=FLS2 PE=1 SV=1	Function unknown	PREDICTED: receptor kinase-like protein Xa21 [Eucalyptus grandis]	--
Gene013323	--	0.999984	-0.489413	normal	0.209209	0.679701	normal	0.920427	-0.149133	normal	0.000176651	-1.41159	down	--	--	--	Function unknown	PREDICTED: uncharacterized protein LOC104441674 [Eucalyptus grandis]	--
Gene011061	UBC20	0.999984	-0.335042	normal	0.525634	0.841418	normal	0.832192	0.240816	normal	0.00127308	-1.41061	down	Posttranslational modification, protein turnover, chaperones	Ubiquitin-conjugating enzyme	Ubiquitin-conjugating enzyme E2 19 OS=Arabidopsis thaliana OX=3702 GN=UBC19 PE=1 SV=1	Posttranslational modification, protein turnover, chaperones	PREDICTED: ubiquitin-conjugating enzyme E2 20 [Eucalyptus grandis]	biological process: metabolic process (GO:0008152);; biological process: cellular process (GO:0009987);; molecular function: binding (GO:0005488);; cellular component: cell (GO:0005623);; cellular component: organelle (GO:0043226);; cellular component: cell part (GO:0044464);; molecular function: catalytic activity (GO:0003824);; biological process: biological regulation (GO:0065007)
Eucalyptus_camaldulensis_newGene_26294	--	0.999984	-0.37654	normal	0.372526	0.687148	normal	0.569628	-0.341272	normal	0.00475765	-1.39779	down	Posttranslational modification, protein turnover, chaperones	Xylanase inhibitor N-terminal;; Eukaryotic aspartyl protease;; Xylanase inhibitor C-terminal	Aspartic proteinase-like protein 2 OS=Arabidopsis thaliana OX=3702 GN=At1g65240 PE=1 SV=2	Posttranslational modification, protein turnover, chaperones	PREDICTED: aspartic proteinase-like protein 2 [Eucalyptus grandis]	biological process: metabolic process (GO:0008152);; molecular function: catalytic activity (GO:0003824)
Gene006594	UNE12	0.318459	-1.00736	normal	0.312882	-0.54303	normal	0.312684	-0.788518	normal	0.000928374	-1.39645	down	--	Helix-loop-helix DNA-binding domain	Transcription factor UNE12 OS=Arabidopsis thaliana OX=3702 GN=UNE12 PE=2 SV=2	Transcription	PREDICTED: transcription factor UNE12 isoform X2 [Eucalyptus grandis]	molecular function: binding (GO:0005488);; biological process: biological regulation (GO:0065007);; molecular function: nucleic acid binding transcription factor activity (GO:0001071);; cellular component: cell (GO:0005623);; cellular component: organelle (GO:0043226);; cellular component: cell part (GO:0044464)
Eucalyptus_camaldulensis_newGene_33328	--	0.999984	-0.340779	normal	0.269217	0.885276	normal	0.969055	-0.0653956	normal	0.00215067	-1.38827	down	--	Protein tyrosine kinase;; Protein kinase domain;; Leucine rich repeat;; Leucine Rich repeats (2 copies);; Leucine Rich Repeat	Receptor-like kinase TMK4 OS=Arabidopsis thaliana OX=3702 GN=TMK4 PE=1 SV=1	Signal transduction mechanisms	PREDICTED: receptor-like kinase TMK4 [Eucalyptus grandis]	biological process: metabolic process (GO:0008152);; biological process: cellular process (GO:0009987);; molecular function: catalytic activity (GO:0003824);; molecular function: binding (GO:0005488);; cellular component: cell (GO:0005623);; cellular component: organelle (GO:0043226);; cellular component: cell part (GO:0044464);; cellular component: membrane (GO:0016020);; cellular component: cel…
Eucalyptus_camaldulensis_newGene_40380	--	0.999984	-0.386287	normal	0.0201365	1.53387	normal	0.474298	0.531693	normal	0.00870554	-1.38524	down	--	Cellulase (glycosyl hydrolase family 5);; Fascin domain	--	Carbohydrate transport and metabolism	PREDICTED: uncharacterized protein LOC104418322 isoform X3 [Eucalyptus grandis]	molecular function: catalytic activity (GO:0003824);; biological process: metabolic process (GO:0008152);; biological process: cellular process (GO:0009987);; biological process: single-organism process (GO:0044699);; biological process: cellular component organization or biogenesis (GO:0071840);; cellular component: membrane (GO:0016020);; cellular component: membrane part (GO:0044425);; molecul…
Gene007790	-	0.999984	-0.0818398	normal	0.101406	1.33125	normal	0.973183	0.0464295	normal	0.00755616	-1.37584	down	--	--	--	Function unknown	PREDICTED: uncharacterized protein LOC104436349 [Eucalyptus grandis]	--
Gene008245	CBSDUF3	0.816861	-0.664937	normal	0.192784	0.257592	normal	0.759453	-0.389467	normal	0.000527302	-1.37433	down	Function unknown	Domain of unknown function DUF21	DUF21 domain-containing protein At2g14520 OS=Arabidopsis thaliana OX=3702 GN=CBSDUF3 PE=2 SV=2	Inorganic ion transport and metabolism	PREDICTED: DUF21 domain-containing protein At2g14520 isoform X1 [Eucalyptus grandis]	cellular component: membrane (GO:0016020);; cellular component: membrane part (GO:0044425)
Gene000731	-	0.999984	-0.608122	normal	0.0151883	1.14596	normal	0.722095	0.530889	normal	0.00134297	-1.37044	down	--	Lipase (class 3)	--	Function unknown	PREDICTED: uncharacterized protein LOC104456712 [Eucalyptus grandis]	biological process: metabolic process (GO:0008152);; biological process: single-organism process (GO:0044699);; cellular component: membrane (GO:0016020);; cellular component: membrane part (GO:0044425);; molecular function: catalytic activity (GO:0003824)
Gene002862	--	0.999984	-0.157591	normal	0.175537	0.557307	normal	0.667273	-0.564188	normal	0.000521208	-1.36583	down	--	Cyclophilin type peptidyl-prolyl cis-trans isomerase/CLD	Peptidyl-prolyl cis-trans isomerase, chloroplastic OS=Spinacia oleracea OX=3562 GN=TLP40 PE=1 SV=1	Posttranslational modification, protein turnover, chaperones	hypothetical protein POPTR_017G072800v3 [Populus trichocarpa]	biological process: metabolic process (GO:0008152);; biological process: cellular process (GO:0009987);; molecular function: catalytic activity (GO:0003824)
Gene010697	CPK10	0.941694	-0.64582	normal	0.0329094	0.400877	normal	0.875213	-0.232807	normal	0.000123396	-1.36013	down	Signal transduction mechanisms	Protein kinase domain;; Protein tyrosine kinase;; Lipopolysaccharide kinase (Kdo/WaaP) family;; EF hand;; EF-hand domain;; Kinase-like;; EF hand;; EF-hand domain pair;; EF hand;; EF-hand domain	Calcium-dependent protein kinase 10 OS=Arabidopsis thaliana OX=3702 GN=CPK10 PE=1 SV=1	Signal transduction mechanisms	PREDICTED: calcium-dependent protein kinase 10 [Eucalyptus grandis]	biological process: metabolic process (GO:0008152);; biological process: cellular process (GO:0009987);; molecular function: catalytic activity (GO:0003824);; molecular function: binding (GO:0005488);; cellular component: cell (GO:0005623);; cellular component: organelle (GO:0043226);; cellular component: cell part (GO:0044464);; cellular component: membrane (GO:0016020);; biological process: sig…
Gene011524	CBL9	0.999984	-0.525789	normal	0.0496279	0.93427	normal	0.873266	0.176662	normal	5.48e-05	-1.34545	down	Signal transduction mechanisms	--	Calcineurin B-like protein 1 OS=Oryza sativa subsp. japonica OX=39947 GN=CBL1 PE=2 SV=2	Cell cycle control, cell division, chromosome partitioning;; Signal transduction mechanisms;; Cytoskeleton	PREDICTED: calcineurin B-like protein 9 [Eucalyptus grandis]	molecular function: binding (GO:0005488);; cellular component: membrane (GO:0016020);; cellular component: membrane part (GO:0044425)
Gene010389	-	0.999984	-0.0378614	normal	0.430876	0.333518	normal	0.139254	-0.928206	normal	5.73e-06	-1.33961	down	Transcription	K-box region	MADS-box protein SOC1 OS=Arabidopsis thaliana OX=3702 GN=SOC1 PE=1 SV=1	Transcription	hypothetical protein EUGRSUZ_D02427 [Eucalyptus grandis]	biological process: biological regulation (GO:0065007);; molecular function: nucleic acid binding transcription factor activity (GO:0001071);; molecular function: binding (GO:0005488);; cellular component: cell (GO:0005623);; cellular component: organelle (GO:0043226);; cellular component: cell part (GO:0044464);; cellular component: membrane (GO:0016020);; biological process: multicellular organ…
Gene000268	-	0.999984	0.298952	normal	0.0139641	1.64566	normal	0.946885	-0.109575	normal	0.00191094	-1.33691	down	Energy production and conversion	Pyridine nucleotide-disulphide oxidoreductase;; Pyridine nucleotide-disulphide oxidoreductase	External alternative NAD(P)H-ubiquinone oxidoreductase B2, mitochondrial OS=Arabidopsis thaliana OX=3702 GN=NDB2 PE=1 SV=1	Energy production and conversion	hypothetical protein EUGRSUZ_E03807 [Eucalyptus grandis]	molecular function: binding (GO:0005488);; molecular function: catalytic activity (GO:0003824);; biological process: metabolic process (GO:0008152);; biological process: single-organism process (GO:0044699)
Gene010075	wdr44	0.999984	-0.52225	normal	0.164397	0.754324	normal	0.999237	-0.002655	normal	0.00755616	-1.33533	down	Function unknown	--	--	Function unknown	hypothetical protein EUGRSUZ_A01444 [Eucalyptus grandis]	--
Gene006107	At3g03770	0.999984	-0.0747643	normal	0.217775	0.645792	normal	0.485873	-0.561627	normal	3.44e-08	-1.33217	down	--	Protein tyrosine kinase;; Protein kinase domain;; Leucine rich repeat;; Leucine Rich repeats (2 copies);; Leucine Rich Repeat	Probable inactive leucine-rich repeat receptor-like protein kinase At3g03770 OS=Arabidopsis thaliana OX=3702 GN=At3g03770 PE=2 SV=1	Signal transduction mechanisms	PREDICTED: probable inactive leucine-rich repeat receptor-like protein kinase At3g03770 [Eucalyptus grandis]	biological process: metabolic process (GO:0008152);; biological process: cellular process (GO:0009987);; molecular function: catalytic activity (GO:0003824);; molecular function: binding (GO:0005488);; cellular component: membrane (GO:0016020);; cellular component: membrane part (GO:0044425);; biological process: single-organism process (GO:0044699)
Gene007769	-	0.999984	-0.104446	normal	0.234198	0.754102	normal	0.801277	-0.417974	normal	0.00640234	-1.32695	down	--	Protein of unknown function (DUF1635)	--	Function unknown	PREDICTED: protein enabled homolog [Eucalyptus grandis]	--
Eucalyptus_camaldulensis_newGene_5843	--	0.999984	0.0405648	normal	0.364597	0.816307	normal	0.911003	-0.304745	normal	0.00408092	-1.32393	down	Signal transduction mechanisms	--	--	Signal transduction mechanisms	PREDICTED: calcium-dependent protein kinase 26 [Eucalyptus grandis]	biological process: metabolic process (GO:0008152);; biological process: cellular process (GO:0009987);; molecular function: catalytic activity (GO:0003824);; molecular function: binding (GO:0005488);; biological process: biological regulation (GO:0065007);; cellular component: cell (GO:0005623);; cellular component: cell part (GO:0044464)
Eucalyptus_camaldulensis_newGene_71577	--	0.999984	0.407472	normal	0.0771485	1.07923	normal	0.365831	-0.760239	normal	0.00408153	-1.31683	down	--	--	--	Function unknown	hypothetical protein EUGRSUZ_H04130 [Eucalyptus grandis]	--
Eucalyptus_camaldulensis_newGene_17335	--	0.999984	0.203222	normal	0.0553615	1.40925	normal	0.908375	-0.189826	normal	0.00485703	-1.31561	down	Lipid transport and metabolism	Squalene-hopene cyclase N-terminal domain;; Prenyltransferase and squalene oxidase repeat;; Squalene-hopene cyclase C-terminal domain	Cycloartenol synthase 2 OS=Betula platyphylla OX=78630 GN=CASBPX2 PE=1 SV=1	Lipid transport and metabolism	triterpene synthase [Eugenia uniflora]	cellular component: cell (GO:0005623);; cellular component: organelle (GO:0043226);; cellular component: cell part (GO:0044464);; biological process: multicellular organismal process (GO:0032501);; biological process: developmental process (GO:0032502);; biological process: single-organism process (GO:0044699);; biological process: cellular process (GO:0009987);; biological process: cellular comp…
Gene009922	C1	0.999984	-0.12546	normal	0.0110477	2.24925	normal	0.254168	1.15489	normal	0.00713372	-1.30967	down	Transcription	Myb-like DNA-binding domain;; Myb-like DNA-binding domain	Anthocyanin regulatory C1 protein OS=Zea mays OX=4577 GN=C1 PE=2 SV=1	Transcription	PREDICTED: transcription factor MYB114 [Eucalyptus grandis]	molecular function: binding (GO:0005488)
Gene008182	At2g05160	0.589088	-0.562419	normal	0.882605	0.0573393	normal	0.405521	-0.656684	normal	0.000839792	-1.30008	down	--	OST-HTH/LOTUS domain;; RNA recognition motif. (a.k.a. RRM, RBD, or RNP domain);; Zinc finger C-x8-C-x5-C-x3-H type (and similar)	Zinc finger CCCH domain-containing protein 18 OS=Arabidopsis thaliana OX=3702 GN=At2g05160 PE=2 SV=1	Function unknown	PREDICTED: zinc finger CCCH domain-containing protein 18 isoform X1 [Eucalyptus grandis]	molecular function: binding (GO:0005488)
Gene002377	GDI1	0.934468	-0.536632	normal	0.704144	0.187068	normal	0.60385	-0.549278	normal	0.00543616	-1.29874	down	Signal transduction mechanisms	RHO protein GDP dissociation inhibitor	Rho GDP-dissociation inhibitor 1 OS=Arabidopsis thaliana OX=3702 GN=GDI1 PE=1 SV=1	Posttranslational modification, protein turnover, chaperones	PREDICTED: rho GDP-dissociation inhibitor 1 [Eucalyptus grandis]	biological process: biological regulation (GO:0065007);; molecular function: molecular function regulator (GO:0098772);; cellular component: cell (GO:0005623);; cellular component: cell part (GO:0044464)
Eucalyptus_camaldulensis_newGene_63960	--	0.959462	-0.865029	normal	0.0350859	-1.16334	normal	0.399561	-1.01284	normal	0.00473756	-1.2924	down	Defense mechanisms	--	Phosphoglucan phosphatase LSF1, chloroplastic OS=Arabidopsis thaliana OX=3702 GN=LSF1 PE=1 SV=1	Signal transduction mechanisms	hypothetical protein EUGRSUZ_I01789 [Eucalyptus grandis]	biological process: metabolic process (GO:0008152);; biological process: cellular process (GO:0009987);; molecular function: catalytic activity (GO:0003824);; cellular component: cell (GO:0005623);; cellular component: organelle (GO:0043226);; cellular component: organelle part (GO:0044422);; cellular component: cell part (GO:0044464)
Gene006693	POL2B	0.999984	-0.505426	normal	0.434919	0.700154	normal	0.875962	0.275365	normal	0.000195474	-1.28963	down	Replication, recombination and repair	Domain of unknown function (DUF1744);; DNA polymerase family B;; Domain of unknown function (DUF1744);; DNA polymerase family B, exonuclease domain	DNA polymerase epsilon catalytic subunit A OS=Arabidopsis thaliana OX=3702 GN=POL2A PE=1 SV=1	Replication, recombination and repair	PREDICTED: DNA polymerase epsilon catalytic subunit A isoform X1 [Eucalyptus grandis]	molecular function: binding (GO:0005488);; biological process: metabolic process (GO:0008152);; biological process: cellular process (GO:0009987);; molecular function: catalytic activity (GO:0003824);; biological process: response to stimulus (GO:0050896);; cellular component: cell (GO:0005623);; cellular component: membrane-enclosed lumen (GO:0031974);; cellular component: macromolecular complex…
Eucalyptus_camaldulensis_newGene_69751	--	0.999984	-0.10705	normal	0.375704	1.50081	normal	0.528441	1.11579	normal	0.00296775	-1.28952	down	--	Leucine rich repeat N-terminal domain	Somatic embryogenesis receptor kinase 4 OS=Arabidopsis thaliana OX=3702 GN=SERK4 PE=1 SV=2	Signal transduction mechanisms	PREDICTED: probable leucine-rich repeat receptor-like serine/threonine-protein kinase At3g14840 [Eucalyptus grandis]	biological process: metabolic process (GO:0008152);; biological process: cellular process (GO:0009987);; molecular function: catalytic activity (GO:0003824);; molecular function: binding (GO:0005488);; cellular component: membrane (GO:0016020);; cellular component: membrane part (GO:0044425)
Gene006656	DUT	0.999984	-0.573879	normal	0.698982	0.376036	normal	0.939275	-0.122229	normal	0.00414415	-1.28822	down	Nucleotide transport and metabolism	dUTPase	Deoxyuridine 5&apos;-triphosphate nucleotidohydrolase OS=Arabidopsis thaliana OX=3702 GN=DUT PE=1 SV=1	Nucleotide transport and metabolism	PREDICTED: deoxyuridine 5&apos;-triphosphate nucleotidohydrolase [Eucalyptus grandis]	molecular function: catalytic activity (GO:0003824);; biological process: metabolic process (GO:0008152);; biological process: cellular process (GO:0009987);; biological process: single-organism process (GO:0044699)
Gene013113	BHLH2	0.999984	-0.262576	normal	0.146305	-1.16708	normal	0.017202	-1.86257	normal	0.0037826	-1.28672	down	--	bHLH-MYC and R2R3-MYB transcription factors N-terminal	Transcription factor EGL1 OS=Arabidopsis thaliana OX=3702 GN=BHLH2 PE=1 SV=1	Transcription	PREDICTED: transcription factor EGL1 [Eucalyptus grandis]	molecular function: binding (GO:0005488);; biological process: cellular process (GO:0009987);; biological process: signaling (GO:0023052);; biological process: multicellular organismal process (GO:0032501);; biological process: developmental process (GO:0032502);; biological process: single-organism process (GO:0044699)
Gene004267	MMT1	0.999984	-0.459948	normal	0.0411548	1.01338	normal	0.675715	0.305557	normal	5.03e-08	-1.28655	down	--	Aminotransferase class I and II	Methionine S-methyltransferase OS=Wedelia biflora OX=101473 GN=MMT1 PE=1 SV=1	Function unknown	PREDICTED: methionine S-methyltransferase isoform X5 [Eucalyptus grandis]	molecular function: catalytic activity (GO:0003824);; biological process: metabolic process (GO:0008152);; molecular function: binding (GO:0005488)
Eucalyptus_camaldulensis_newGene_28722	--	0.999984	-0.541682	normal	0.252977	1.11079	normal	0.383824	0.834154	normal	0.0089225	-1.284	down	Cell cycle control, cell division, chromosome partitioning	Cyclin, N-terminal domain;; Cyclin, C-terminal domain	Putative cyclin-A3-1 OS=Arabidopsis thaliana OX=3702 GN=CYCA3-1 PE=3 SV=1	Cell cycle control, cell division, chromosome partitioning	PREDICTED: putative cyclin-A3-1 [Eucalyptus grandis]	cellular component: cell (GO:0005623);; cellular component: organelle (GO:0043226);; cellular component: cell part (GO:0044464)
Gene004372	LRE	0.999984	0.452656	normal	0.0911129	1.30729	normal	0.597372	-0.598657	normal	0.00987388	-1.28382	down	--	--	GPI-anchored protein LLG1 OS=Arabidopsis thaliana OX=3702 GN=LLG1 PE=1 SV=1	Function unknown	PREDICTED: GPI-anchored protein LORELEI [Eucalyptus grandis]	cellular component: membrane (GO:0016020);; cellular component: membrane part (GO:0044425)
Gene001695	SPL7	0.13327	-0.879383	normal	0.0335068	0.945226	normal	0.089861	0.587128	normal	7.95e-05	-1.279	down	--	--	Squamosa promoter-binding-like protein 7 OS=Arabidopsis thaliana OX=3702 GN=SPL7 PE=1 SV=2	Function unknown	PREDICTED: squamosa promoter-binding-like protein 7 [Eucalyptus grandis]	molecular function: binding (GO:0005488);; cellular component: cell (GO:0005623);; cellular component: organelle (GO:0043226);; cellular component: cell part (GO:0044464);; cellular component: membrane (GO:0016020);; cellular component: membrane part (GO:0044425)
Eucalyptus_camaldulensis_newGene_41388	--	0.999984	-0.383113	normal	0.0295069	0.869884	normal	0.962163	0.0848795	normal	1.63e-05	-1.27738	down	Cytoskeleton	--	Protein MOR1 OS=Arabidopsis thaliana OX=3702 GN=MOR1 PE=1 SV=1	Function unknown	PREDICTED: protein MOR1 [Eucalyptus grandis]	cellular component: cell (GO:0005623);; cellular component: cell part (GO:0044464);; biological process: localization (GO:0051179)
Eucalyptus_camaldulensis_newGene_52950	--	0.999984	-0.484984	normal	0.023858	0.868635	normal	0.898206	0.185095	normal	1.16e-05	-1.27488	down	Cytoskeleton	--	Protein MOR1 OS=Arabidopsis thaliana OX=3702 GN=MOR1 PE=1 SV=1	Function unknown	hypothetical protein EUGRSUZ_F03893, partial [Eucalyptus grandis]	cellular component: cell (GO:0005623);; cellular component: organelle (GO:0043226);; cellular component: organelle part (GO:0044422);; cellular component: cell part (GO:0044464);; cellular component: supramolecular complex (GO:0099080);; biological process: localization (GO:0051179);; molecular function: binding (GO:0005488);; cellular component: cell junction (GO:0030054);; biological process: c…
Gene011577	-	0.557256	-0.779651	normal	0.280979	0.390281	normal	0.995891	-0.00806815	normal	4.2e-10	-1.27213	down	--	--	Protein HEADING DATE REPRESSOR 1 OS=Oryza sativa subsp. japonica OX=39947 GN=HDR1 PE=1 SV=1	Function unknown	PREDICTED: uncharacterized protein LOC104450652 [Eucalyptus grandis]	molecular function: catalytic activity (GO:0003824);; biological process: metabolic process (GO:0008152);; biological process: cellular process (GO:0009987)
Gene004459	NET4A	0.985061	-0.497067	normal	0.0267359	0.843017	normal	0.884759	0.106167	normal	2.34e-06	-1.2688	down	--	--	Protein NETWORKED 4A OS=Arabidopsis thaliana OX=3702 GN=NET4A PE=2 SV=1	Function unknown	PREDICTED: protein NETWORKED 4A isoform X2 [Eucalyptus grandis]	molecular function: binding (GO:0005488)
Gene005931	mhkB	0.999984	0.00785928	normal	0.851726	-0.247725	normal	0.0822052	-1.41287	normal	0.00494303	-1.25762	down	General function prediction only	WD domain, G-beta repeat;; PQQ-like domain	Protein JINGUBANG OS=Arabidopsis thaliana OX=3702 GN=JGB PE=1 SV=1	Function unknown	PREDICTED: vegetative incompatibility protein HET-E-1 [Eucalyptus grandis]	molecular function: catalytic activity (GO:0003824);; biological process: metabolic process (GO:0008152);; biological process: cellular process (GO:0009987)
Eucalyptus_camaldulensis_newGene_35260	--	0.999984	-0.0709896	normal	0.195514	0.96322	normal	0.864616	-0.1924	normal	0.00239988	-1.25518	down	Translation, ribosomal structure and biogenesis	--	--	Translation, ribosomal structure and biogenesis	hypothetical protein EUGRSUZ_I00532 [Eucalyptus grandis]	molecular function: binding (GO:0005488);; biological process: metabolic process (GO:0008152);; biological process: cellular process (GO:0009987);; molecular function: catalytic activity (GO:0003824)
Gene005248	BHLH79	0.999984	-0.216372	normal	0.469344	0.53985	normal	0.637278	-0.395003	normal	1.76e-05	-1.25113	down	--	Helix-loop-helix DNA-binding domain	Transcription factor BHLH094 OS=Oryza sativa subsp. japonica OX=39947 GN=BHLH094 PE=1 SV=2	Transcription	PREDICTED: transcription factor bHLH79 isoform X1 [Eucalyptus grandis]	molecular function: binding (GO:0005488)
Gene003334	DGK2	0.999984	-0.0993727	normal	0.0104208	1.04164	normal	0.923687	-0.119735	normal	0.000876326	-1.24728	down	Lipid transport and metabolism;; Signal transduction mechanisms	Diacylglycerol kinase accessory domain	Diacylglycerol kinase 2 OS=Arabidopsis thaliana OX=3702 GN=DGK2 PE=1 SV=1	Lipid transport and metabolism	PREDICTED: diacylglycerol kinase 2 isoform X1 [Eucalyptus grandis]	biological process: metabolic process (GO:0008152);; biological process: cellular process (GO:0009987);; molecular function: catalytic activity (GO:0003824);; molecular function: binding (GO:0005488);; cellular component: cell (GO:0005623);; cellular component: cell part (GO:0044464);; biological process: signaling (GO:0023052);; biological process: single-organism process (GO:0044699);; biologic…
Gene006168	-	0.0373278	-1.26168	normal	0.13584	0.804567	normal	0.0014337	0.954933	normal	0.000366193	-1.24168	down	--	--	--	Function unknown	hypothetical protein EUGRSUZ_K00757 [Eucalyptus grandis]	cellular component: membrane (GO:0016020);; cellular component: membrane part (GO:0044425)
Gene000494	-	0.999984	0.410805	normal	0.137416	0.462492	normal	0.18367	-1.20083	normal	0.000112458	-1.24023	down	--	GRAM domain	Putative GEM-like protein 8 OS=Arabidopsis thaliana OX=3702 GN=At5g23370 PE=3 SV=1	Function unknown	hypothetical protein EUGRSUZ_H00655 [Eucalyptus grandis]	--
Eucalyptus_camaldulensis_newGene_57035	--	0.999984	-0.163445	normal	0.0778415	1.17688	normal	0.880664	0.194487	normal	0.00036783	-1.23583	down	--	--	--	Function unknown	PREDICTED: uncharacterized protein LOC104422643 isoform X2 [Eucalyptus grandis]	--
Gene008812	At5g10020	0.999984	-0.0563217	normal	0.0375432	1.08255	normal	0.925251	-0.118254	normal	0.00456863	-1.23448	down	--	Leucine Rich repeats (2 copies);; Leucine rich repeat;; Leucine rich repeat N-terminal domain;; Leucine Rich Repeat;; Leucine Rich repeat;; Protein tyrosine kinase;; Protein tyrosine kinase;; Protein kinase domain	Probable inactive receptor kinase At5g10020 OS=Arabidopsis thaliana OX=3702 GN=At5g10020 PE=1 SV=2	Signal transduction mechanisms	PREDICTED: probable inactive receptor kinase At5g10020 [Eucalyptus grandis]	biological process: metabolic process (GO:0008152);; biological process: cellular process (GO:0009987);; molecular function: catalytic activity (GO:0003824);; molecular function: binding (GO:0005488);; cellular component: membrane (GO:0016020);; cellular component: membrane part (GO:0044425)
Gene004154	-	0.999984	-0.222241	normal	0.94655	-0.0444778	normal	0.129428	-1.01735	normal	0.00583343	-1.23324	down	--	Protein BYPASS1-related	--	Function unknown	PREDICTED: uncharacterized protein LOC104441720 [Eucalyptus grandis]	cellular component: membrane (GO:0016020);; cellular component: membrane part (GO:0044425)
Gene011870	--	0.999984	-0.362123	normal	0.862838	0.137107	normal	0.823928	-0.405619	normal	3.44e-11	-1.23215	down	--	PAS domain;; PAS fold;; PAS fold;; PAS fold;; Protein kinase domain;; Protein tyrosine kinase;; Protein kinase domain;; Protein tyrosine kinase	Phototropin-2 OS=Arabidopsis thaliana OX=3702 GN=PHOT2 PE=1 SV=2	Signal transduction mechanisms	hypothetical protein EUGRSUZ_I01551 [Eucalyptus grandis]	biological process: metabolic process (GO:0008152);; biological process: cellular process (GO:0009987);; biological process: signaling (GO:0023052);; biological process: single-organism process (GO:0044699);; biological process: response to stimulus (GO:0050896);; biological process: biological regulation (GO:0065007);; molecular function: catalytic activity (GO:0003824);; molecular function: sig…
Gene009553	-	0.999984	-0.388013	normal	0.342439	0.948264	normal	0.78745	0.340621	normal	0.00748761	-1.22865	down	--	Protein of unknown function (DUF1645)	--	Function unknown	PREDICTED: uncharacterized protein LOC104419255 [Eucalyptus grandis]	--
Eucalyptus_camaldulensis_newGene_54178	--	0.244397	-1.43564	normal	0.470534	0.455941	normal	0.0856671	1.28062	normal	0.000705721	-1.22037	down	Lipid transport and metabolism	alpha/beta hydrolase fold	--	Function unknown	hypothetical protein EUGRSUZ_A01449 [Eucalyptus grandis]	cellular component: membrane (GO:0016020);; cellular component: membrane part (GO:0044425);; molecular function: catalytic activity (GO:0003824)
Gene009669	-	0.999984	-0.0747526	normal	0.15211	0.744504	normal	0.413363	-0.409291	normal	0.000884753	-1.22011	down	--	WRC	--	Function unknown	PREDICTED: uncharacterized protein LOC104445900 isoform X2 [Eucalyptus grandis]	--
Gene008273	-	0.999984	0.161939	normal	0.0187055	1.32393	normal	0.95068	-0.127476	normal	0.00116246	-1.21859	down	--	--	--	Function unknown	PREDICTED: uncharacterized protein LOC104419525 isoform X2 [Eucalyptus grandis]	--
Eucalyptus_camaldulensis_newGene_6416	--	0.999984	-0.179008	normal	0.0705517	1.26854	normal	0.771467	0.287268	normal	0.00367334	-1.21847	down	--	--	--	Energy production and conversion	hypothetical protein EUGRSUZ_J00131 [Eucalyptus grandis]	biological process: localization (GO:0051179);; biological process: single-organism process (GO:0044699);; cellular component: membrane (GO:0016020)
Gene003349	-	0.082953	-1.1845	normal	0.0255558	1.00313	normal	0.0395837	1.05356	normal	0.00199364	-1.21756	down	Cytoskeleton	--	--	Function unknown	PREDICTED: IST1-like protein [Eucalyptus grandis]	biological process: localization (GO:0051179);; cellular component: membrane (GO:0016020);; cellular component: membrane part (GO:0044425)
Gene009623	-	0.355827	-0.561758	normal	0.76769	0.158683	normal	0.328721	-0.491441	normal	0.000387084	-1.21257	down	Transcription	CCAAT-binding transcription factor (CBF-B/NF-YA) subunit B	Nuclear transcription factor Y subunit A-9 OS=Arabidopsis thaliana OX=3702 GN=NFYA9 PE=1 SV=1	Transcription	PREDICTED: nuclear transcription factor Y subunit A-9 [Eucalyptus grandis]	molecular function: binding (GO:0005488);; biological process: biological regulation (GO:0065007);; molecular function: nucleic acid binding transcription factor activity (GO:0001071);; cellular component: cell (GO:0005623);; cellular component: macromolecular complex (GO:0032991);; cellular component: organelle (GO:0043226);; cellular component: organelle part (GO:0044422);; cellular component: …
Eucalyptus_camaldulensis_newGene_40053	--	0.999984	-0.405319	normal	7.2e-05	0.833419	normal	0.96936	0.0491096	normal	3.18e-06	-1.21147	down	--	--	--	Function unknown	PREDICTED: protein MLP1 [Eucalyptus grandis]	--
Gene011162	PSYR1	0.814026	-0.927626	normal	0.141682	1.09641	normal	0.01205	1.13342	normal	0.00147089	-1.20983	down	--	Protein kinase domain;; Protein tyrosine kinase	Tyrosine-sulfated glycopeptide receptor 1 OS=Arabidopsis thaliana OX=3702 GN=PSY1R PE=1 SV=1	Function unknown	hypothetical protein EUGRSUZ_I02173, partial [Eucalyptus grandis]	biological process: metabolic process (GO:0008152);; biological process: cellular process (GO:0009987);; molecular function: catalytic activity (GO:0003824);; biological process: signaling (GO:0023052);; biological process: single-organism process (GO:0044699);; biological process: response to stimulus (GO:0050896);; biological process: biological regulation (GO:0065007);; molecular function: sig…
Gene012916	AUR1	0.999984	-0.0983806	normal	0.300464	1.1369	normal	0.911005	0.189506	normal	0.00460267	-1.20717	down	Cell cycle control, cell division, chromosome partitioning	Protein kinase domain;; Protein tyrosine kinase	Serine/threonine-protein kinase Aurora-1 OS=Arabidopsis thaliana OX=3702 GN=AUR1 PE=1 SV=1	Signal transduction mechanisms	PREDICTED: serine/threonine-protein kinase Aurora-2 [Eucalyptus grandis]	cellular component: cell (GO:0005623);; cellular component: membrane-enclosed lumen (GO:0031974);; cellular component: organelle (GO:0043226);; cellular component: organelle part (GO:0044422);; cellular component: cell part (GO:0044464);; molecular function: binding (GO:0005488);; cellular component: supramolecular complex (GO:0099080);; biological process: cellular process (GO:0009987);; biologi…
Gene002533	-	0.999984	-0.371896	normal	0.263077	0.758953	normal	0.999295	0.00167206	normal	0.0049697	-1.201	down	Amino acid transport and metabolism	--	--	Function unknown	PREDICTED: methyltransferase-like protein 13 isoform X2 [Eucalyptus grandis]	molecular function: catalytic activity (GO:0003824);; biological process: metabolic process (GO:0008152)
Eucalyptus_camaldulensis_newGene_37094	--	0.803385	-1.03935	normal	0.376757	-0.883236	normal	0.911005	-0.230561	normal	0.00837546	-1.1974	down	--	Protein of unknown function (DUF789)	--	Function unknown	PREDICTED: uncharacterized protein LOC104440465 isoform X2 [Eucalyptus grandis]	--
Eucalyptus_camaldulensis_newGene_14827	--	0.999984	-0.3848	normal	0.0106328	1.36868	normal	0.249775	0.605394	normal	0.00199868	-1.19639	down	RNA processing and modification	RNA recognition motif. (a.k.a. RRM, RBD, or RNP domain);; RNA recognition motif	RNA-binding protein BRN1 OS=Arabidopsis thaliana OX=3702 GN=BRN1 PE=2 SV=1	Function unknown	PREDICTED: RNA-binding protein BRN1 isoform X2 [Eucalyptus grandis]	molecular function: binding (GO:0005488)
Gene002936	PATL3	0.980692	-0.380842	normal	0.0167533	1.13725	normal	0.530389	0.323954	normal	0.00211323	-1.18711	down	Lipid transport and metabolism	CRAL/TRIO domain;; CRAL/TRIO, N-terminal domain	Patellin-3 OS=Arabidopsis thaliana OX=3702 GN=PATL3 PE=1 SV=2	Function unknown	hypothetical protein CDL15_Pgr027886 [Punica granatum]	molecular function: transporter activity (GO:0005215);; cellular component: cell (GO:0005623);; cellular component: cell part (GO:0044464);; biological process: localization (GO:0051179);; cellular component: membrane (GO:0016020);; cellular component: membrane part (GO:0044425)
Gene003432	AFP2	0.358927	-1.09579	normal	0.619453	0.320958	normal	0.572593	0.456706	normal	0.000137	-1.18011	down	--	Putative nuclear localisation signal;; Ethylene-responsive binding factor-associated repression;; TPL-binding domain in jasmonate signalling	Ninja-family protein AFP2 OS=Arabidopsis thaliana OX=3702 GN=AFP2 PE=1 SV=1	Function unknown	PREDICTED: ninja-family protein AFP3 [Eucalyptus grandis]	biological process: cellular process (GO:0009987);; biological process: biological regulation (GO:0065007)
Eucalyptus_camaldulensis_newGene_26138	--	0.999984	-0.430569	normal	0.022596	1.59156	normal	0.0312108	1.01383	normal	0.00738118	-1.17717	down	--	Protein of unknown function (DUF4050)	--	Function unknown	PREDICTED: uncharacterized protein LOC104454250 [Eucalyptus grandis]	--
Gene011208	BLH6	0.62992	-0.549026	normal	6.99e-07	0.963887	normal	0.513223	0.360709	normal	4.98e-08	-1.1701	down	Transcription	Associated with HOX;; Homeobox KN domain;; Homeobox domain	BEL1-like homeodomain protein 6 OS=Arabidopsis thaliana OX=3702 GN=BLH6 PE=1 SV=1	Transcription	PREDICTED: BEL1-like homeodomain protein 7 [Eucalyptus grandis]	molecular function: binding (GO:0005488);; cellular component: cell (GO:0005623);; cellular component: organelle (GO:0043226);; cellular component: cell part (GO:0044464);; biological process: biological regulation (GO:0065007)
Gene008055	--	0.999984	-0.407735	normal	0.0107117	1.18235	normal	0.690663	0.678685	normal	2.49e-05	-1.16571	down	Function unknown	Magnesium transporter NIPA;; Magnesium transporter NIPA	Probable magnesium transporter NIPA6 OS=Arabidopsis thaliana OX=3702 GN=At2g21120 PE=2 SV=1	Function unknown	PREDICTED: probable magnesium transporter NIPA6 isoform X2 [Eucalyptus grandis]	biological process: localization (GO:0051179);; molecular function: transporter activity (GO:0005215);; cellular component: membrane (GO:0016020);; cellular component: membrane part (GO:0044425)
Gene004705	RBL2	0.475548	-0.907267	normal	0.00388656	0.984537	normal	0.190415	0.822144	normal	0.000108832	-1.16122	down	Signal transduction mechanisms	Rhomboid family	RHOMBOID-like protein 3 OS=Arabidopsis thaliana OX=3702 GN=RBL3 PE=2 SV=1	Function unknown	hypothetical protein EUGRSUZ_E00540 [Eucalyptus grandis]	biological process: metabolic process (GO:0008152);; molecular function: catalytic activity (GO:0003824);; cellular component: membrane (GO:0016020);; cellular component: membrane part (GO:0044425)
Gene009131	-	0.999984	-0.473701	normal	0.086519	0.967716	normal	0.536553	0.414487	normal	2.96e-05	-1.15106	down	Amino acid transport and metabolism	Dihydroprymidine dehydrogenase domain II, 4Fe-4S cluster	Glutamate synthase 1 [NADH], chloroplastic OS=Oryza sativa subsp. japonica OX=39947 GN=Os01g0681900 PE=2 SV=1	Amino acid transport and metabolism	glutamate synthase 1 [NADH], chloroplastic isoform X1 [Setaria italica]	molecular function: binding (GO:0005488);; cellular component: cell (GO:0005623);; cellular component: organelle (GO:0043226);; cellular component: cell part (GO:0044464);; biological process: metabolic process (GO:0008152);; biological process: single-organism process (GO:0044699);; molecular function: catalytic activity (GO:0003824);; biological process: cellular process (GO:0009987);; biologic…
Gene001127	-	0.431991	-1.21374	normal	0.0218051	1.06063	normal	0.0568352	1.44708	normal	0.000784607	-1.14707	down	Posttranslational modification, protein turnover, chaperones	--	--	Function unknown	PREDICTED: uncharacterized protein LOC104414896 [Eucalyptus grandis]	--
Gene005969	At5g10020	0.999984	-0.460549	normal	0.00366874	0.652445	normal	0.989315	0.0233159	normal	4.67e-06	-1.14184	down	--	Leucine Rich repeats (2 copies);; Leucine rich repeat;; Leucine Rich repeat;; Leucine Rich Repeat;; Leucine rich repeat N-terminal domain;; Protein tyrosine kinase;; Protein kinase domain;; Protein tyrosine kinase	Probable inactive receptor kinase At5g10020 OS=Arabidopsis thaliana OX=3702 GN=At5g10020 PE=1 SV=2	Signal transduction mechanisms	PREDICTED: probable inactive receptor kinase At5g10020 [Eucalyptus grandis]	biological process: metabolic process (GO:0008152);; biological process: cellular process (GO:0009987);; molecular function: catalytic activity (GO:0003824);; molecular function: binding (GO:0005488);; cellular component: membrane (GO:0016020);; cellular component: membrane part (GO:0044425);; cellular component: cell part (GO:0044464)
Gene005067	-	0.0923397	-0.926514	normal	0.850485	-0.0960042	normal	0.554266	-0.244204	normal	3.44e-07	-1.14068	down	Transcription	--	Homeobox-leucine zipper protein HAT22 OS=Arabidopsis thaliana OX=3702 GN=HAT22 PE=1 SV=1	Transcription	PREDICTED: homeobox-leucine zipper protein HAT22 [Eucalyptus grandis]	biological process: biological regulation (GO:0065007);; molecular function: nucleic acid binding transcription factor activity (GO:0001071);; cellular component: cell (GO:0005623);; cellular component: organelle (GO:0043226);; cellular component: cell part (GO:0044464);; molecular function: binding (GO:0005488)
Eucalyptus_camaldulensis_newGene_55701	--	0.999984	0.0835218	normal	0.0152383	1.36944	normal	0.986984	0.0451805	normal	0.00913622	-1.13885	down	--	--	--	Function unknown	hypothetical protein EUGRSUZ_B03217 [Eucalyptus grandis]	cellular component: cell (GO:0005623);; cellular component: membrane (GO:0016020);; cellular component: organelle (GO:0043226);; cellular component: organelle part (GO:0044422);; cellular component: cell part (GO:0044464);; biological process: metabolic process (GO:0008152);; biological process: cellular process (GO:0009987);; biological process: single-organism process (GO:0044699);; molecular f…
Eucalyptus_camaldulensis_newGene_60863	--	0.999984	-0.175188	normal	0.0309247	1.04364	normal	0.943904	0.119877	normal	0.00352076	-1.13697	down	Cytoskeleton	--	Protein MOR1 OS=Arabidopsis thaliana OX=3702 GN=MOR1 PE=1 SV=1	Function unknown	PREDICTED: protein MOR1 [Eucalyptus grandis]	cellular component: cell (GO:0005623);; cellular component: organelle (GO:0043226);; cellular component: organelle part (GO:0044422);; cellular component: cell part (GO:0044464);; cellular component: supramolecular complex (GO:0099080);; biological process: localization (GO:0051179);; molecular function: binding (GO:0005488);; cellular component: cell junction (GO:0030054);; biological process: c…
Gene000110	KN	0.999984	-0.357189	normal	0.723202	0.434795	normal	0.975108	-0.0549181	normal	0.00619086	-1.12976	down	Intracellular trafficking, secretion, and vesicular transport	Syntaxin;; SNARE domain	Syntaxin-related protein KNOLLE OS=Arabidopsis thaliana OX=3702 GN=KN PE=1 SV=1	Intracellular trafficking, secretion, and vesicular transport	PREDICTED: syntaxin-related protein KNOLLE [Eucalyptus grandis]	molecular function: binding (GO:0005488);; cellular component: cell (GO:0005623);; cellular component: membrane (GO:0016020);; cellular component: cell part (GO:0044464);; biological process: localization (GO:0051179);; biological process: cellular process (GO:0009987);; biological process: single-organism process (GO:0044699);; biological process: cellular component organization or biogenesis (G…
Eucalyptus_camaldulensis_newGene_43308	--	0.999984	-0.0222928	normal	0.0138443	1.14962	normal	0.986937	0.0366127	normal	0.00167426	-1.1283	down	Secondary metabolites biosynthesis, transport and catabolism	short chain dehydrogenase	Short-chain dehydrogenase TIC 32, chloroplastic OS=Pisum sativum OX=3888 GN=TIC32 PE=1 SV=1	Function unknown	hypothetical protein EUGRSUZ_D01837 [Eucalyptus grandis]	--
Gene004938	RPT3	0.999984	0.0755905	normal	0.879783	-0.201118	normal	0.0314966	-1.38553	normal	0.00083267	-1.12637	down	--	NPH3 family;; BTB/POZ domain	Root phototropism protein 3 OS=Arabidopsis thaliana OX=3702 GN=RPT3 PE=1 SV=2	Function unknown	PREDICTED: root phototropism protein 3 [Eucalyptus grandis]	biological process: metabolic process (GO:0008152);; biological process: cellular process (GO:0009987)
Gene011688	-	0.999984	-0.240976	normal	0.210182	0.788615	normal	0.990771	-0.015044	normal	8.91e-06	-1.11926	down	--	Tetraspanin family	Tetraspanin-10 OS=Arabidopsis thaliana OX=3702 GN=TET10 PE=2 SV=1	Function unknown	PREDICTED: tetraspanin-10 [Eucalyptus grandis]	cellular component: membrane (GO:0016020);; cellular component: membrane part (GO:0044425)
Eucalyptus_camaldulensis_newGene_49765	--	0.999984	-0.251801	normal	0.0224908	1.0165	normal	0.89943	0.196674	normal	0.00781485	-1.10615	down	Nucleotide transport and metabolism	GDA1/CD39 (nucleoside phosphatase) family	Probable apyrase 1 OS=Oryza sativa subsp. japonica OX=39947 GN=APY1 PE=3 SV=1	Carbohydrate transport and metabolism;; Posttranslational modification, protein turnover, chaperones	PREDICTED: apyrase 2 [Eucalyptus grandis]	cellular component: membrane (GO:0016020);; cellular component: membrane part (GO:0044425);; molecular function: catalytic activity (GO:0003824)
Gene004828	EDR2	0.999984	0.174957	normal	0.00120903	0.909586	normal	0.30733	-0.376987	normal	4.5e-11	-1.10556	down	--	Protein of unknown function (DUF1336);; START domain	Protein ENHANCED DISEASE RESISTANCE 2-like OS=Arabidopsis thaliana OX=3702 GN=EDR2L PE=2 SV=1	Function unknown	PREDICTED: protein ENHANCED DISEASE RESISTANCE 2 isoform X1 [Eucalyptus grandis]	molecular function: binding (GO:0005488)
Gene002092	NUDT25	0.999984	-0.398353	normal	0.933563	0.0852749	normal	0.744153	-0.415218	normal	0.000424889	-1.10385	down	--	--	Nudix hydrolase 25 OS=Arabidopsis thaliana OX=3702 GN=NUDT25 PE=1 SV=1	Replication, recombination and repair	hypothetical protein EUGRSUZ_B02907 [Eucalyptus grandis]	--
Gene007746	WDR44	0.999984	-0.173457	normal	0.0768056	0.603706	normal	0.635274	-0.286962	normal	6.22e-08	-1.09081	down	Function unknown	WD domain, G-beta repeat;; Anaphase-promoting complex subunit 4 WD40 domain	COMPASS-like H3K4 histone methylase component WDR5A OS=Arabidopsis thaliana OX=3702 GN=WDR5A PE=1 SV=1	Function unknown	PREDICTED: WD repeat-containing protein 44 isoform X1 [Eucalyptus grandis]	--
Gene008849	--	0.999984	-0.0779148	normal	0.0160644	1.10175	normal	0.905412	0.0907963	normal	0.00121543	-1.08759	down	--	Pectate lyase;; Right handed beta helix region	Probable pectate lyase 4 OS=Arabidopsis thaliana OX=3702 GN=At1g30350 PE=2 SV=1	Carbohydrate transport and metabolism	PREDICTED: probable pectate lyase 4 [Eucalyptus grandis]	molecular function: catalytic activity (GO:0003824);; biological process: metabolic process (GO:0008152);; molecular function: binding (GO:0005488)
Eucalyptus_camaldulensis_newGene_33935	--	0.999984	-0.0804373	normal	0.019515	0.834514	normal	0.886892	-0.153191	normal	5.64e-05	-1.08455	down	Function unknown	--	E3 ubiquitin protein ligase DRIP1 OS=Arabidopsis thaliana OX=3702 GN=DRIP1 PE=1 SV=2	Function unknown	PREDICTED: E3 ubiquitin protein ligase DRIP2 isoform X2 [Eucalyptus grandis]	molecular function: binding (GO:0005488)
Gene009181	PUB17	0.999984	-0.0488602	normal	0.254744	0.772556	normal	0.901954	-0.212593	normal	0.00157975	-1.0823	down	Function unknown	U-box domain;; Armadillo/beta-catenin-like repeat	U-box domain-containing protein 17 OS=Arabidopsis thaliana OX=3702 GN=PUB17 PE=2 SV=1	Posttranslational modification, protein turnover, chaperones	PREDICTED: U-box domain-containing protein 17 [Eucalyptus grandis]	molecular function: catalytic activity (GO:0003824);; cellular component: cell (GO:0005623);; cellular component: organelle (GO:0043226);; cellular component: cell part (GO:0044464);; biological process: immune system process (GO:0002376);; biological process: response to stimulus (GO:0050896);; biological process: multi-organism process (GO:0051704);; biological process: metabolic process (GO:00…
Eucalyptus_camaldulensis_newGene_40178	--	0.147378	-0.912207	normal	0.7965	-0.120503	normal	0.848141	-0.240049	normal	0.00855647	-1.08193	down	Intracellular trafficking, secretion, and vesicular transport	SHR-binding domain of vacuolar-sorting associated protein 13;; Vacuolar protein sorting-associated protein 62;; Vacuolar-sorting-associated 13 protein C-terminal	--	Function unknown	PREDICTED: uncharacterized protein LOC104441975 isoform X1 [Eucalyptus grandis]	cellular component: cell (GO:0005623);; cellular component: cell part (GO:0044464);; biological process: localization (GO:0051179);; cellular component: membrane (GO:0016020);; cellular component: membrane part (GO:0044425);; biological process: cellular process (GO:0009987);; biological process: single-organism process (GO:0044699);; biological process: biological regulation (GO:0065007)
Gene012102	EXL3	0.999984	-0.673365	normal	0.456849	0.737905	normal	0.370893	0.806425	normal	0.000865548	-1.07	down	--	Phosphate-induced protein 1 conserved region	Protein EXORDIUM-like 3 OS=Arabidopsis thaliana OX=3702 GN=EXL3 PE=2 SV=1	Function unknown	PREDICTED: protein EXORDIUM-like 3 [Eucalyptus grandis]	cellular component: cell (GO:0005623);; cellular component: cell part (GO:0044464);; cellular component: cell junction (GO:0030054);; cellular component: membrane (GO:0016020);; cellular component: membrane part (GO:0044425)
Eucalyptus_camaldulensis_newGene_56804	--	0.999984	-0.174005	normal	0.00139106	0.977807	normal	0.960919	0.0767295	normal	0.0060251	-1.06414	down	Posttranslational modification, protein turnover, chaperones	--	Chaperone protein dnaJ 16 OS=Arabidopsis thaliana OX=3702 GN=ATJ16 PE=2 SV=1	Function unknown	PREDICTED: chaperone protein dnaJ 16 [Eucalyptus grandis]	--
Eucalyptus_camaldulensis_newGene_42190	--	0.824867	-0.912179	normal	0.136938	0.553125	normal	0.548977	0.670026	normal	9.11e-05	-1.05211	down	Carbohydrate transport and metabolism	Protein of unknown function, DUF604;; Fringe-like	--	Function unknown	PREDICTED: uncharacterized protein LOC104421911 isoform X2 [Eucalyptus grandis]	cellular component: membrane (GO:0016020);; molecular function: catalytic activity (GO:0003824)
Gene010913	NEK1	0.999984	-0.065228	normal	0.220267	0.824584	normal	0.897381	-0.112607	normal	5.3e-07	-1.05192	down	General function prediction only	Protein kinase domain;; Protein tyrosine kinase;; Kinase-like	Serine/threonine-protein kinase Nek2 OS=Oryza sativa subsp. japonica OX=39947 GN=NEK2 PE=2 SV=1	Signal transduction mechanisms	PREDICTED: LOW QUALITY PROTEIN: serine/threonine-protein kinase Nek2 [Eucalyptus grandis]	biological process: metabolic process (GO:0008152);; biological process: cellular process (GO:0009987);; molecular function: catalytic activity (GO:0003824);; molecular function: binding (GO:0005488)
Gene005409	CPK17	0.981462	-0.646777	normal	0.555579	-0.300609	normal	0.520644	-0.57161	normal	0.00284192	-1.04905	down	Signal transduction mechanisms	Protein kinase domain	Calcium-dependent protein kinase 4 OS=Solanum tuberosum OX=4113 GN=CPK4 PE=2 SV=1	Signal transduction mechanisms	PREDICTED: calcium-dependent protein kinase 26 [Eucalyptus grandis]	biological process: metabolic process (GO:0008152);; biological process: cellular process (GO:0009987);; molecular function: catalytic activity (GO:0003824);; molecular function: binding (GO:0005488);; cellular component: cell (GO:0005623);; cellular component: organelle (GO:0043226);; cellular component: cell part (GO:0044464);; cellular component: membrane (GO:0016020);; biological process: sig…
Gene003226	PGM1	0.999984	-0.441109	normal	0.214656	0.75069	normal	0.819933	0.260758	normal	0.00211823	-1.0407	down	Carbohydrate transport and metabolism	--	Phosphoglucomutase, cytoplasmic OS=Populus tremula OX=113636 GN=PGM1 PE=2 SV=1	Carbohydrate transport and metabolism	Phosphoglucomutase, cytoplasmic, partial [Ananas comosus]	molecular function: binding (GO:0005488);; biological process: metabolic process (GO:0008152);; molecular function: catalytic activity (GO:0003824)
Eucalyptus_camaldulensis_newGene_40059	--	0.999984	-0.392659	normal	0.0158665	0.765686	normal	0.884626	0.231708	normal	3.04e-05	-1.03782	down	--	--	--	Function unknown	PREDICTED: protein MLP1 [Eucalyptus grandis]	--
Gene009830	HVA22C	0.999984	-0.318593	normal	0.918439	-0.0679756	normal	0.118009	-0.772993	normal	0.00905591	-1.03617	down	Intracellular trafficking, secretion, and vesicular transport	TB2/DP1, HVA22 family	HVA22-like protein c OS=Arabidopsis thaliana OX=3702 GN=HVA22C PE=2 SV=1	Intracellular trafficking, secretion, and vesicular transport	PREDICTED: HVA22-like protein c isoform X2 [Eucalyptus grandis]	cellular component: cell junction (GO:0030054);; cellular component: membrane (GO:0016020);; cellular component: membrane part (GO:0044425)
Gene010666	FAB1B	0.930167	-0.515219	normal	0.638803	0.171498	normal	0.602693	-0.292219	normal	2.22e-08	-1.02938	down	Signal transduction mechanisms	Phosphatidylinositol-4-phosphate 5-Kinase;; TCP-1/cpn60 chaperonin family	Putative 1-phosphatidylinositol-3-phosphate 5-kinase FAB1C OS=Arabidopsis thaliana OX=3702 GN=FAB1C PE=2 SV=1	Posttranslational modification, protein turnover, chaperones	PREDICTED: putative 1-phosphatidylinositol-3-phosphate 5-kinase FAB1C isoform X2 [Eucalyptus grandis]	molecular function: binding (GO:0005488);; biological process: metabolic process (GO:0008152);; biological process: cellular process (GO:0009987);; molecular function: catalytic activity (GO:0003824);; biological process: single-organism process (GO:0044699)
Eucalyptus_camaldulensis_newGene_15742	--	0.999984	-0.484208	normal	0.029953	0.675389	normal	0.735977	0.188311	normal	6.71e-11	-1.02912	down	Signal transduction mechanisms	--	Probable protein phosphatase 2C 60 OS=Arabidopsis thaliana OX=3702 GN=At4g31860 PE=2 SV=1	Signal transduction mechanisms	PREDICTED: probable protein phosphatase 2C 60 isoform X1 [Eucalyptus grandis]	biological process: metabolic process (GO:0008152);; biological process: cellular process (GO:0009987);; molecular function: catalytic activity (GO:0003824);; molecular function: binding (GO:0005488)
Eucalyptus_camaldulensis_newGene_39701	--	0.999984	-0.517778	normal	0.369779	0.637898	normal	0.650861	0.272505	normal	0.00261795	-1.02645	down	--	Protein of unknown function (DUF668);; Domain of unknown function (DUF3475)	--	Function unknown	PREDICTED: uncharacterized protein LOC104438606 isoform X1 [Eucalyptus grandis]	--
Gene006047	NDC1	0.500744	-1.21549	normal	0.961379	0.055183	normal	0.18468	0.875789	normal	0.000429084	-1.02346	down	--	Pyridine nucleotide-disulphide oxidoreductase	Alternative NAD(P)H-ubiquinone oxidoreductase C1, chloroplastic/mitochondrial OS=Arabidopsis thaliana OX=3702 GN=NDC1 PE=1 SV=2	Energy production and conversion	hypothetical protein EUGRSUZ_H05078 [Eucalyptus grandis]	molecular function: catalytic activity (GO:0003824);; cellular component: cell (GO:0005623);; cellular component: organelle (GO:0043226);; cellular component: cell part (GO:0044464);; biological process: metabolic process (GO:0008152);; biological process: single-organism process (GO:0044699)
Gene012263	--	0.999984	-0.410597	normal	8.69e-06	0.938274	normal	0.713334	0.379092	normal	0.000103565	-1.02218	down	--	--	--	--	--	--
Eucalyptus_camaldulensis_newGene_13633	--	0.999984	0.0541865	normal	0.0213356	1.06533	normal	0.996099	-0.00683469	normal	1.1e-05	-1.0203	down	Signal transduction mechanisms	Protein phosphatase 2A regulatory B subunit (B56 family)	Serine/threonine protein phosphatase 2A 57 kDa regulatory subunit B&apos; kappa isoform OS=Arabidopsis thaliana OX=3702 GN=B&apos;KAPPA PE=2 SV=1	Signal transduction mechanisms	PREDICTED: serine/threonine protein phosphatase 2A 57 kDa regulatory subunit B&apos; iota isoform [Eucalyptus grandis]	cellular component: cell (GO:0005623);; cellular component: macromolecular complex (GO:0032991);; cellular component: cell part (GO:0044464);; biological process: cellular process (GO:0009987);; biological process: biological regulation (GO:0065007)
Eucalyptus_camaldulensis_newGene_44648	--	0.630213	-0.605929	normal	0.0410781	0.638062	normal	0.459973	0.269015	normal	2.93e-07	-1.01819	down	Carbohydrate transport and metabolism	Phosphoglucomutase/phosphomannomutase, alpha/beta/alpha domain III	Phosphoglucomutase, cytoplasmic OS=Populus tremula OX=113636 GN=PGM1 PE=2 SV=1	Carbohydrate transport and metabolism	PREDICTED: phosphoglucomutase, cytoplasmic isoform X2 [Eucalyptus grandis]	molecular function: binding (GO:0005488);; biological process: metabolic process (GO:0008152);; molecular function: catalytic activity (GO:0003824)
Eucalyptus_camaldulensis_newGene_493	--	0.999984	0.382012	normal	0.0642602	0.658329	normal	0.0483567	-0.76044	normal	0.000390803	-1.01547	down	Function unknown	--	Protein SWEETIE OS=Arabidopsis thaliana OX=3702 GN=SWEETIE PE=1 SV=2	Function unknown	PREDICTED: HEAT repeat-containing protein 5B isoform X1 [Eucalyptus grandis]	--
Eucalyptus_camaldulensis_newGene_2811	--	0.999984	-0.588624	normal	0.115887	0.827719	normal	0.296887	0.489753	normal	0.00320271	-1.01208	down	--	Arabidopsis phospholipase-like protein (PEARLI 4)	--	Function unknown	PREDICTED: uncharacterized protein LOC104418960 [Eucalyptus grandis]	molecular function: binding (GO:0005488);; biological process: cellular process (GO:0009987);; biological process: single-organism process (GO:0044699);; biological process: cellular component organization or biogenesis (GO:0071840);; biological process: biological regulation (GO:0065007)
Eucalyptus_camaldulensis_newGene_53117	--	0.999984	-0.54599	normal	0.156663	0.939567	normal	0.0427832	0.669611	normal	2.41e-06	-1.01101	down	Amino acid transport and metabolism	--	Glutamate synthase 1 [NADH], chloroplastic OS=Oryza sativa subsp. japonica OX=39947 GN=Os01g0681900 PE=2 SV=1	Amino acid transport and metabolism	PREDICTED: glutamate synthase 1 [NADH], chloroplastic isoform X2 [Eucalyptus grandis]	molecular function: binding (GO:0005488);; biological process: metabolic process (GO:0008152);; biological process: cellular process (GO:0009987);; biological process: single-organism process (GO:0044699);; molecular function: catalytic activity (GO:0003824)
Eucalyptus_camaldulensis_newGene_6410	--	0.999984	0.306735	normal	0.173514	0.680142	normal	0.514194	-0.701843	normal	0.00773289	-1.0101	down	--	--	--	--	hypothetical protein EUGRSUZ_J00126 [Eucalyptus grandis]	--
Gene013003	BHLH68	0.999984	0.268935	normal	0.132397	0.586423	normal	0.185812	-0.710503	normal	0.00110837	-1.00875	down	--	--	Transcription factor bHLH68 OS=Arabidopsis thaliana OX=3702 GN=BHLH68 PE=1 SV=2	Transcription	hypothetical protein EUGRSUZ_F03049 [Eucalyptus grandis]	molecular function: binding (GO:0005488);; biological process: metabolic process (GO:0008152);; biological process: cellular process (GO:0009987)
Gene001035	--	0.478523	0.608962	normal	0.811787	-0.142694	normal	0.712914	0.250223	normal	0.00568749	1.0007	up	Translation, ribosomal structure and biogenesis	60s Acidic ribosomal protein	60S acidic ribosomal protein P2 OS=Parthenium argentatum OX=35935 PE=3 SV=1	Translation, ribosomal structure and biogenesis	PREDICTED: 60S acidic ribosomal protein P2A-like [Eucalyptus grandis]	biological process: metabolic process (GO:0008152);; biological process: cellular process (GO:0009987);; molecular function: structural molecule activity (GO:0005198);; cellular component: cell (GO:0005623);; cellular component: macromolecular complex (GO:0032991);; cellular component: organelle (GO:0043226);; cellular component: organelle part (GO:0044422);; cellular component: cell part (GO:004…
Gene010377	RPS20B	0.999984	0.283624	normal	0.0124	-0.738048	normal	0.96981	-0.0372079	normal	1.3e-09	1.00193	up	Translation, ribosomal structure and biogenesis	Ribosomal protein S10p/S20e	40S ribosomal protein S20-2 OS=Arabidopsis thaliana OX=3702 GN=RPS20B PE=2 SV=1	Translation, ribosomal structure and biogenesis	PREDICTED: 40S ribosomal protein S20-2 [Eucalyptus grandis]	molecular function: binding (GO:0005488);; molecular function: structural molecule activity (GO:0005198);; biological process: metabolic process (GO:0008152);; biological process: cellular process (GO:0009987);; cellular component: cell (GO:0005623);; cellular component: macromolecular complex (GO:0032991);; cellular component: organelle (GO:0043226);; cellular component: organelle part (GO:00444…
Eucalyptus_camaldulensis_newGene_15050	--	0.999984	0.0969585	normal	0.471782	-0.340578	normal	0.315494	0.543174	normal	9.78e-08	1.00378	up	RNA processing and modification;; Translation, ribosomal structure and biogenesis	NOP5NT (NUC127) domain	Probable nucleolar protein 5-1 OS=Arabidopsis thaliana OX=3702 GN=NOP5-1 PE=1 SV=2	Translation, ribosomal structure and biogenesis	PREDICTED: probable nucleolar protein 5-2 [Eucalyptus grandis]	biological process: metabolic process (GO:0008152);; biological process: cellular process (GO:0009987);; biological process: cellular component organization or biogenesis (GO:0071840);; molecular function: binding (GO:0005488);; cellular component: cell (GO:0005623);; cellular component: membrane-enclosed lumen (GO:0031974);; cellular component: macromolecular complex (GO:0032991);; cellular comp…
Gene008748	yfhM	0.126579	0.923475	normal	0.93355	0.0578237	normal	0.887994	0.104936	normal	0.0026515	1.01015	up	Lipid transport and metabolism	alpha/beta hydrolase fold;; Alpha/beta hydrolase family;; alpha/beta hydrolase fold	--	Function unknown	PREDICTED: bifunctional epoxide hydrolase 2 [Eucalyptus grandis]	biological process: metabolic process (GO:0008152);; biological process: cellular process (GO:0009987);; molecular function: catalytic activity (GO:0003824)
Eucalyptus_camaldulensis_newGene_16157	--	0.00874948	0.958398	normal	0.913715	-0.0487399	normal	0.986743	-0.0170228	normal	4.79e-05	1.01104	up	Translation, ribosomal structure and biogenesis	Ubiquitin family;; Ribosomal L40e family;; Ubiquitin-2 like Rad60 SUMO-like;; Ubiquitin-like domain	Ubiquitin-60S ribosomal protein L40 OS=Nicotiana sylvestris OX=4096 GN=UBICEP52-7 PE=2 SV=2	Translation, ribosomal structure and biogenesis	Ubiquitin supergroup,Ribosomal protein L40e [Theobroma cacao]	molecular function: structural molecule activity (GO:0005198);; cellular component: cell (GO:0005623);; cellular component: organelle (GO:0043226);; cellular component: cell part (GO:0044464);; cellular component: macromolecular complex (GO:0032991);; biological process: metabolic process (GO:0008152);; biological process: cellular process (GO:0009987)
Gene011625	RPL8C	0.999984	0.0733737	normal	0.0263963	-0.99732	normal	0.968006	-0.0368313	normal	0.00267613	1.01487	up	Translation, ribosomal structure and biogenesis	Ribosomal Proteins L2, C-terminal domain;; Ribosomal Proteins L2, RNA binding domain	60S ribosomal protein L8-3 OS=Arabidopsis thaliana OX=3702 GN=RPL8C PE=2 SV=2	Translation, ribosomal structure and biogenesis	PREDICTED: 60S ribosomal protein L8-3 [Eucalyptus grandis]	biological process: metabolic process (GO:0008152);; biological process: cellular process (GO:0009987);; molecular function: binding (GO:0005488);; molecular function: structural molecule activity (GO:0005198);; cellular component: cell (GO:0005623);; cellular component: macromolecular complex (GO:0032991);; cellular component: organelle (GO:0043226);; cellular component: organelle part (GO:00444…
Gene001274	-	0.248602	0.912846	normal	0.589944	-0.221699	normal	0.79083	-0.198811	normal	3.12e-07	1.01528	up	--	Legume lectin domain;; Protein tyrosine kinase;; Protein kinase domain	Probable L-type lectin-domain containing receptor kinase S.7 OS=Arabidopsis thaliana OX=3702 GN=LECRKS7 PE=2 SV=1	Signal transduction mechanisms	PREDICTED: probable L-type lectin-domain containing receptor kinase S.7 [Eucalyptus grandis]	biological process: metabolic process (GO:0008152);; biological process: cellular process (GO:0009987);; molecular function: catalytic activity (GO:0003824);; molecular function: binding (GO:0005488);; cellular component: membrane (GO:0016020);; cellular component: membrane part (GO:0044425)
Gene011680	--	0.999984	-0.106373	normal	2.89e-05	-0.998246	normal	0.871177	0.15334	normal	0.000406645	1.01692	up	Amino acid transport and metabolism	Aminotransferase class-III;; Aminotransferase class-III	Acetylornithine aminotransferase, mitochondrial OS=Alnus glutinosa OX=3517 GN=AG118 PE=2 SV=1	Amino acid transport and metabolism	PREDICTED: acetylornithine aminotransferase, mitochondrial [Eucalyptus grandis]	molecular function: catalytic activity (GO:0003824);; biological process: metabolic process (GO:0008152);; biological process: cellular process (GO:0009987);; biological process: single-organism process (GO:0044699);; molecular function: binding (GO:0005488)
Gene010308	-	0.950929	0.708904	normal	0.202922	-0.4443	normal	0.842189	-0.258037	normal	1.4e-05	1.01768	up	Carbohydrate transport and metabolism	Carbohydrate phosphorylase	Alpha-glucan phosphorylase, H isozyme OS=Solanum tuberosum OX=4113 PE=1 SV=1	Carbohydrate transport and metabolism	PREDICTED: alpha-glucan phosphorylase, H isozyme [Eucalyptus grandis]	cellular component: cell (GO:0005623);; cellular component: cell part (GO:0044464);; biological process: metabolic process (GO:0008152);; biological process: cellular process (GO:0009987);; biological process: single-organism process (GO:0044699);; molecular function: catalytic activity (GO:0003824);; biological process: response to stimulus (GO:0050896);; cellular component: organelle (GO:004322…
Gene008233	-	0.999984	0.463147	normal	0.0392902	-1.07674	normal	0.62488	-0.607848	normal	0.00929324	1.01885	up	--	--	Hydroxyproline O-arabinosyltransferase 3 OS=Arabidopsis thaliana OX=3702 GN=HPAT3 PE=1 SV=1	Function unknown	PREDICTED: uncharacterized protein LOC104454536 [Eucalyptus grandis]	cellular component: cell (GO:0005623);; cellular component: organelle (GO:0043226);; cellular component: cell part (GO:0044464);; cellular component: organelle part (GO:0044422);; biological process: metabolic process (GO:0008152);; cellular component: membrane (GO:0016020);; cellular component: membrane part (GO:0044425);; molecular function: catalytic activity (GO:0003824)
Gene009219	--	0.999984	-0.121294	normal	0.0105598	-2.31312	normal	0.513223	-0.955453	normal	0.00516489	1.01886	up	--	--	--	Function unknown	PREDICTED: late embryogenesis abundant protein At1g64065 [Eucalyptus grandis]	cellular component: membrane (GO:0016020);; cellular component: membrane part (GO:0044425)
Gene009069	RPS18A	0.999984	0.302824	normal	0.0162586	-0.566486	normal	0.690703	0.145061	normal	8.6e-13	1.01926	up	Translation, ribosomal structure and biogenesis	Ribosomal protein S13/S18	40S ribosomal protein S18 OS=Arabidopsis thaliana OX=3702 GN=RPS18A PE=1 SV=1	Translation, ribosomal structure and biogenesis	PREDICTED: 40S ribosomal protein S18 [Eucalyptus grandis]	molecular function: binding (GO:0005488);; molecular function: structural molecule activity (GO:0005198);; cellular component: cell (GO:0005623);; cellular component: cell part (GO:0044464);; biological process: metabolic process (GO:0008152);; biological process: cellular process (GO:0009987);; cellular component: macromolecular complex (GO:0032991);; cellular component: organelle (GO:0043226);;…
Eucalyptus_camaldulensis_newGene_38049	--	0.999984	0.448077	normal	0.598927	-0.350482	normal	0.912536	0.141787	normal	0.00236482	1.02242	up	Translation, ribosomal structure and biogenesis	Elongation factor Tu GTP binding domain;; 50S ribosome-binding GTPase	Elongation factor 1-alpha OS=Manihot esculenta OX=3983 GN=EF1 PE=3 SV=1	Translation, ribosomal structure and biogenesis	PREDICTED: elongation factor 1-alpha-like [Gossypium hirsutum]	biological process: metabolic process (GO:0008152);; biological process: cellular process (GO:0009987);; molecular function: binding (GO:0005488);; molecular function: catalytic activity (GO:0003824);; cellular component: cell (GO:0005623);; cellular component: cell part (GO:0044464)
Gene007940	RPL5	0.999984	0.191643	normal	0.11227	-0.616643	normal	0.828208	0.193646	normal	3.8e-07	1.02349	up	Translation, ribosomal structure and biogenesis	Ribosomal large subunit proteins 60S L5, and 50S L18;; Ribosomal L18 C-terminal region	60S ribosomal protein L5 OS=Cucumis sativus OX=3659 GN=RPL5 PE=2 SV=1	Translation, ribosomal structure and biogenesis	PREDICTED: 60S ribosomal protein L5 [Eucalyptus grandis]	molecular function: structural molecule activity (GO:0005198);; cellular component: cell (GO:0005623);; cellular component: macromolecular complex (GO:0032991);; cellular component: organelle (GO:0043226);; cellular component: cell part (GO:0044464);; biological process: metabolic process (GO:0008152);; biological process: cellular process (GO:0009987);; molecular function: binding (GO:0005488)
Gene013255	-	0.999984	0.403669	normal	0.0589072	-1.05111	normal	0.503223	-0.46354	normal	0.00809124	1.02358	up	Posttranslational modification, protein turnover, chaperones	--	Transcription factor DIVARICATA OS=Antirrhinum majus OX=4151 GN=DIVARICATA PE=2 SV=1	Transcription	PREDICTED: transcription factor DIVARICATA [Eucalyptus grandis]	molecular function: binding (GO:0005488);; cellular component: cell (GO:0005623);; cellular component: organelle (GO:0043226);; cellular component: cell part (GO:0044464);; biological process: biological regulation (GO:0065007)
Eucalyptus_camaldulensis_newGene_31597	--	0.821652	0.61139	normal	0.604793	-0.250021	normal	0.87051	0.118661	normal	3.83e-05	1.02366	up	Posttranslational modification, protein turnover, chaperones	Papain family cysteine protease;; Granulin	Probable cysteine protease RD21B OS=Arabidopsis thaliana OX=3702 GN=RD21B PE=1 SV=1	Posttranslational modification, protein turnover, chaperones	PREDICTED: low-temperature-induced cysteine proteinase [Eucalyptus grandis]	biological process: metabolic process (GO:0008152);; molecular function: catalytic activity (GO:0003824);; cellular component: extracellular region (GO:0005576);; cellular component: extracellular region part (GO:0044421);; cellular component: cell (GO:0005623);; cellular component: organelle (GO:0043226);; cellular component: cell part (GO:0044464)
Gene000342	-	0.999984	0.565783	normal	0.978029	0.0192084	normal	0.843401	0.284696	normal	2.03e-05	1.02981	up	--	Alpha/beta hydrolase family	--	Function unknown	hypothetical protein EUGRSUZ_B03866 [Eucalyptus grandis]	cellular component: membrane (GO:0016020);; cellular component: membrane part (GO:0044425);; molecular function: catalytic activity (GO:0003824)
Gene002483	-	0.999984	0.0977171	normal	0.000740045	-0.869174	normal	0.969055	0.074997	normal	0.00322506	1.03802	up	--	Uncharacterized integral membrane protein (DUF2301);; Uncharacterized integral membrane protein (DUF2301)	--	Function unknown	hypothetical protein EUGRSUZ_B03560 [Eucalyptus grandis]	cellular component: cell (GO:0005623);; cellular component: organelle (GO:0043226);; cellular component: cell part (GO:0044464);; cellular component: membrane (GO:0016020);; cellular component: membrane part (GO:0044425)
Eucalyptus_camaldulensis_newGene_49157	--	0.999984	0.451241	normal	0.102095	-0.4728	normal	0.93153	0.0864605	normal	7.69e-07	1.03912	up	Translation, ribosomal structure and biogenesis	Ribosomal L29e protein family	60S ribosomal protein L29-1 OS=Arabidopsis thaliana OX=3702 GN=RPL29A PE=1 SV=1	Translation, ribosomal structure and biogenesis	PREDICTED: 60S ribosomal protein L29-1-like [Eucalyptus grandis]	biological process: metabolic process (GO:0008152);; biological process: cellular process (GO:0009987);; molecular function: structural molecule activity (GO:0005198);; cellular component: cell (GO:0005623);; cellular component: macromolecular complex (GO:0032991);; cellular component: organelle (GO:0043226);; cellular component: organelle part (GO:0044422);; cellular component: cell part (GO:004…
Eucalyptus_camaldulensis_newGene_38658	--	0.999984	0.637371	normal	0.913598	-0.0947044	normal	0.810123	0.208223	normal	0.00419836	1.04127	up	--	Methyltransferase domain;; Methyltransferase domain;; Methyltransferase domain;; ubiE/COQ5 methyltransferase family	--	Function unknown	PREDICTED: uncharacterized protein LOC104448411 [Eucalyptus grandis]	cellular component: cell (GO:0005623);; cellular component: cell part (GO:0044464);; biological process: metabolic process (GO:0008152);; molecular function: catalytic activity (GO:0003824);; cellular component: membrane (GO:0016020);; cellular component: membrane part (GO:0044425)
Gene004729	ISPE	0.953317	0.547212	normal	0.839621	-0.0858119	normal	0.652857	0.369817	normal	0.000872608	1.04214	up	--	GHMP kinases N terminal domain	4-diphosphocytidyl-2-C-methyl-D-erythritol kinase, chloroplastic/chromoplastic (Fragment) OS=Solanum lycopersicum OX=4081 GN=ISPE PE=1 SV=1	Lipid transport and metabolism	PREDICTED: 4-diphosphocytidyl-2-C-methyl-D-erythritol kinase, chloroplastic [Eucalyptus grandis]	molecular function: binding (GO:0005488);; cellular component: cell (GO:0005623);; cellular component: organelle (GO:0043226);; cellular component: cell part (GO:0044464);; biological process: metabolic process (GO:0008152);; biological process: cellular process (GO:0009987);; biological process: single-organism process (GO:0044699);; molecular function: catalytic activity (GO:0003824)
Gene005416	--	0.979188	0.598156	normal	0.177244	-0.630755	normal	0.74327	-0.247944	normal	0.000316636	1.04335	up	General function prediction only	Protein of unknown function (DUF295);; zinc-binding in reverse transcriptase;; Reverse transcriptase-like	Putative F-box protein At5g55150 OS=Arabidopsis thaliana OX=3702 GN=At5g55150 PE=4 SV=2	Function unknown	PREDICTED: uncharacterized protein LOC104434043 [Eucalyptus grandis]	--
Gene012913	RPL19B	0.238736	0.780125	normal	0.929918	-0.0516749	normal	0.717406	0.179539	normal	4.26e-05	1.04362	up	Translation, ribosomal structure and biogenesis	Ribosomal protein L19e	60S ribosomal protein L19-1 OS=Arabidopsis thaliana OX=3702 GN=RPL19A PE=2 SV=1	Translation, ribosomal structure and biogenesis	PREDICTED: 60S ribosomal protein L19-1 [Eucalyptus grandis]	molecular function: structural molecule activity (GO:0005198);; biological process: metabolic process (GO:0008152);; biological process: cellular process (GO:0009987);; cellular component: membrane (GO:0016020);; cellular component: membrane part (GO:0044425);; cellular component: cell (GO:0005623);; cellular component: macromolecular complex (GO:0032991);; cellular component: organelle (GO:00432…
Gene002726	--	0.999984	0.276332	normal	0.249519	-0.376698	normal	0.54333	0.37039	normal	3.79e-08	1.04775	up	Translation, ribosomal structure and biogenesis	Ribosomal L38e protein family	60S ribosomal protein L38 OS=Arabidopsis thaliana OX=3702 GN=RPL38A PE=3 SV=1	Translation, ribosomal structure and biogenesis	hypothetical protein EUGRSUZ_A00108, partial [Eucalyptus grandis]	molecular function: binding (GO:0005488);; molecular function: structural molecule activity (GO:0005198);; biological process: metabolic process (GO:0008152);; biological process: cellular process (GO:0009987);; biological process: cellular component organization or biogenesis (GO:0071840);; cellular component: cell (GO:0005623);; cellular component: macromolecular complex (GO:0032991);; cellular…
Eucalyptus_camaldulensis_newGene_70996	--	0.999984	0.29347	normal	0.219332	-0.517509	normal	0.661463	0.216519	normal	1.38e-07	1.04896	up	Translation, ribosomal structure and biogenesis	KH domain	40S ribosomal protein S3-1 OS=Arabidopsis thaliana OX=3702 GN=RPS3A PE=1 SV=1	Translation, ribosomal structure and biogenesis	hypothetical protein EUGRSUZ_C00830 [Eucalyptus grandis]	molecular function: binding (GO:0005488);; molecular function: structural molecule activity (GO:0005198);; cellular component: cell (GO:0005623);; cellular component: organelle (GO:0043226);; cellular component: cell part (GO:0044464);; biological process: metabolic process (GO:0008152);; biological process: cellular process (GO:0009987);; biological process: response to stimulus (GO:0050896);; m…
Eucalyptus_camaldulensis_newGene_46705	--	0.999984	0.448293	normal	0.0152412	-1.22581	normal	0.0430603	-0.652245	normal	0.00245774	1.05132	up	Carbohydrate transport and metabolism	--	--	Amino acid transport and metabolism	PREDICTED: uncharacterized protein LOC104414796 [Eucalyptus grandis]	molecular function: catalytic activity (GO:0003824)
Gene004242	-	0.672448	0.533779	normal	0.640077	-0.158747	normal	0.202195	0.341648	normal	2.16e-12	1.05475	up	Translation, ribosomal structure and biogenesis	Ribosomal protein L3	60S ribosomal protein L3 OS=Oryza sativa subsp. japonica OX=39947 GN=RPL3 PE=2 SV=2	Translation, ribosomal structure and biogenesis	PREDICTED: 60S ribosomal protein L3 [Eucalyptus grandis]	biological process: cellular process (GO:0009987);; biological process: cellular component organization or biogenesis (GO:0071840);; molecular function: structural molecule activity (GO:0005198);; biological process: metabolic process (GO:0008152);; cellular component: cell (GO:0005623);; cellular component: macromolecular complex (GO:0032991);; cellular component: organelle (GO:0043226);; cellul…
Eucalyptus_camaldulensis_newGene_44354	--	0.999984	-0.119701	normal	0.501116	-0.281222	normal	0.000529415	0.912886	normal	2.79e-06	1.05632	up	Amino acid transport and metabolism	Carbon-nitrogen hydrolase	Bifunctional nitrilase/nitrile hydratase NIT4B OS=Nicotiana tabacum OX=4097 GN=NIT4B PE=2 SV=1	Function unknown	hypothetical protein EUGRSUZ_J00529 [Eucalyptus grandis]	biological process: metabolic process (GO:0008152);; molecular function: catalytic activity (GO:0003824)
Gene005555	--	0.999984	0.379856	normal	0.0473216	-0.757571	normal	0.907973	-0.0758564	normal	0.000117188	1.05826	up	General function prediction only	Cytosol aminopeptidase family, N-terminal domain;; Cytosol aminopeptidase family, catalytic domain;; Cytosol aminopeptidase family, catalytic domain	Leucine aminopeptidase 2, chloroplastic OS=Arabidopsis thaliana OX=3702 GN=LAP2 PE=2 SV=2	Amino acid transport and metabolism	PREDICTED: leucine aminopeptidase 1 [Eucalyptus grandis]	biological process: metabolic process (GO:0008152);; molecular function: catalytic activity (GO:0003824);; cellular component: cell (GO:0005623);; cellular component: cell part (GO:0044464);; molecular function: binding (GO:0005488)
Gene008490	MFDX1	0.999984	0.0280874	normal	0.0777881	-0.736083	normal	0.742739	0.319074	normal	0.0077612	1.05932	up	Energy production and conversion	2Fe-2S iron-sulfur cluster binding domain	Adrenodoxin-like protein 2, mitochondrial OS=Arabidopsis thaliana OX=3702 GN=MFDX2 PE=2 SV=1	Energy production and conversion	hypothetical protein EUGRSUZ_C00772 [Eucalyptus grandis]	molecular function: electron carrier activity (GO:0009055);; molecular function: binding (GO:0005488)
Eucalyptus_camaldulensis_newGene_10840	--	0.999984	0.439834	normal	0.340517	-0.324447	normal	0.522131	0.283561	normal	2.36e-07	1.06623	up	Amino acid transport and metabolism	Pyridoxal-phosphate dependent enzyme;; C-terminal regulatory domain of Threonine dehydratase	Threonine dehydratase biosynthetic, chloroplastic OS=Arabidopsis thaliana OX=3702 GN=OMR1 PE=1 SV=1	Amino acid transport and metabolism	PREDICTED: threonine dehydratase biosynthetic, chloroplastic, partial [Eucalyptus grandis]	molecular function: catalytic activity (GO:0003824);; cellular component: cell (GO:0005623);; cellular component: cell part (GO:0044464);; biological process: metabolic process (GO:0008152);; biological process: cellular process (GO:0009987);; biological process: single-organism process (GO:0044699);; molecular function: binding (GO:0005488)
Eucalyptus_camaldulensis_newGene_44033	--	0.999984	0.346683	normal	0.847902	-0.134493	normal	0.45452	0.539145	normal	0.00576092	1.06743	up	Secondary metabolites biosynthesis, transport and catabolism	NUDIX domain	Isopentenyl-diphosphate Delta-isomerase I OS=Camptotheca acuminata OX=16922 GN=IPI1 PE=2 SV=1	Lipid transport and metabolism	PREDICTED: isopentenyl-diphosphate Delta-isomerase I [Eucalyptus grandis]	molecular function: catalytic activity (GO:0003824);; biological process: metabolic process (GO:0008152);; biological process: cellular process (GO:0009987);; biological process: single-organism process (GO:0044699);; molecular function: binding (GO:0005488)
Gene003288	--	0.938408	0.622956	normal	0.00157783	-0.997506	normal	0.35887	-0.598943	normal	1.98e-05	1.0677	up	Carbohydrate transport and metabolism	Major intrinsic protein	Probable aquaporin PIP1-2 OS=Oryza sativa subsp. japonica OX=39947 GN=PIP1-2 PE=2 SV=3	Carbohydrate transport and metabolism	hypothetical protein EUGRSUZ_J00237 [Eucalyptus grandis]	molecular function: transporter activity (GO:0005215);; biological process: localization (GO:0051179);; cellular component: membrane (GO:0016020);; cellular component: membrane part (GO:0044425)
Gene000107	-	0.999984	0.221962	normal	0.562863	-0.373503	normal	0.673837	0.40353	normal	5.34e-05	1.06797	up	--	zinc-finger of the FCS-type, C2-C2	Protein MARD1 OS=Arabidopsis thaliana OX=3702 GN=MARD1 PE=2 SV=2	Function unknown	PREDICTED: protein MARD1 [Eucalyptus grandis]	--
Gene012632	-	0.999984	0.23397	normal	0.0732014	-0.583709	normal	0.862546	0.230665	normal	0.00160672	1.07025	up	Energy production and conversion	Citrate synthase, C-terminal domain	Citrate synthase, glyoxysomal OS=Cucurbita maxima OX=3661 PE=1 SV=1	Energy production and conversion	PREDICTED: citrate synthase, glyoxysomal [Eucalyptus grandis]	biological process: metabolic process (GO:0008152);; biological process: cellular process (GO:0009987);; biological process: single-organism process (GO:0044699);; molecular function: catalytic activity (GO:0003824)
Gene005660	RPL44	0.429491	0.683436	normal	0.32063	-0.328861	normal	0.97405	0.0174625	normal	9.28e-19	1.07155	up	Translation, ribosomal structure and biogenesis	Ribosomal protein L44	60S ribosomal protein L44 OS=Gossypium hirsutum OX=3635 GN=RPL44 PE=3 SV=3	Translation, ribosomal structure and biogenesis	unnamed protein product, partial [Vitis vinifera]	molecular function: structural molecule activity (GO:0005198);; biological process: metabolic process (GO:0008152);; biological process: cellular process (GO:0009987);; cellular component: cell (GO:0005623);; cellular component: macromolecular complex (GO:0032991);; cellular component: organelle (GO:0043226);; cellular component: organelle part (GO:0044422);; cellular component: cell part (GO:004…
Gene003666	RPL35AC	0.999984	0.227766	normal	0.0616406	-0.714226	normal	0.920142	0.103083	normal	5.61e-09	1.07281	up	Translation, ribosomal structure and biogenesis	Ribosomal protein L35Ae	60S ribosomal protein L35a-3 OS=Arabidopsis thaliana OX=3702 GN=RPL35AC PE=3 SV=1	Translation, ribosomal structure and biogenesis	PREDICTED: 60S ribosomal protein L35a-3 [Eucalyptus grandis]	biological process: metabolic process (GO:0008152);; biological process: cellular process (GO:0009987);; molecular function: structural molecule activity (GO:0005198);; cellular component: cell (GO:0005623);; cellular component: macromolecular complex (GO:0032991);; cellular component: organelle (GO:0043226);; cellular component: organelle part (GO:0044422);; cellular component: cell part (GO:004…
Eucalyptus_camaldulensis_newGene_14500	--	0.999984	0.388836	normal	0.0115655	-0.872691	normal	0.820769	-0.20189	normal	0.000223183	1.07444	up	Function unknown	NLE (NUC135) domain;; WD domain, G-beta repeat	Notchless protein homolog OS=Arabidopsis thaliana OX=3702 GN=NLE1 PE=2 SV=1	Function unknown	PREDICTED: notchless protein homolog isoform X3 [Eucalyptus grandis]	cellular component: cell (GO:0005623);; cellular component: organelle (GO:0043226);; cellular component: organelle part (GO:0044422);; cellular component: cell part (GO:0044464);; biological process: metabolic process (GO:0008152);; biological process: cellular process (GO:0009987);; molecular function: catalytic activity (GO:0003824);; biological process: cellular component organization or bioge…
Gene008082	-	0.999984	0.341343	normal	0.169862	-0.711463	normal	0.996711	-0.00683926	normal	0.00178704	1.07712	up	--	Domain of unknown function (DUF4598)	--	Function unknown	PREDICTED: nucleolin [Eucalyptus grandis]	--
Gene000905	RPL13AB	0.999984	0.164925	normal	0.0253588	-0.720949	normal	0.839412	0.193744	normal	6.17e-05	1.07801	up	Translation, ribosomal structure and biogenesis	Ribosomal protein L13	60S ribosomal protein L13a-2 OS=Arabidopsis thaliana OX=3702 GN=RPL13AB PE=2 SV=1	Translation, ribosomal structure and biogenesis	PREDICTED: 60S ribosomal protein L13a-3 [Eucalyptus grandis]	molecular function: structural molecule activity (GO:0005198);; biological process: metabolic process (GO:0008152);; biological process: cellular process (GO:0009987);; cellular component: cell (GO:0005623);; cellular component: macromolecular complex (GO:0032991);; cellular component: organelle (GO:0043226);; cellular component: organelle part (GO:0044422);; cellular component: cell part (GO:004…
Eucalyptus_camaldulensis_newGene_17146	--	0.999984	0.553596	normal	0.0732879	-0.586333	normal	0.922197	-0.149094	normal	0.000121958	1.08077	up	Intracellular trafficking, secretion, and vesicular transport	MSP (Major sperm protein) domain	Vesicle-associated protein 4-1 OS=Arabidopsis thaliana OX=3702 GN=PVA41 PE=2 SV=1	Intracellular trafficking, secretion, and vesicular transport	PREDICTED: vesicle-associated protein 4-1 [Eucalyptus grandis]	cellular component: cell (GO:0005623);; cellular component: membrane (GO:0016020);; cellular component: organelle (GO:0043226);; cellular component: organelle part (GO:0044422);; cellular component: membrane part (GO:0044425);; cellular component: cell part (GO:0044464)
Gene000292	At5g62930	0.999984	0.655897	normal	0.0781635	-1.12237	normal	0.00852678	-0.851202	normal	0.000197499	1.08122	up	Lipid transport and metabolism	GDSL-like Lipase/Acylhydrolase;; GDSL-like Lipase/Acylhydrolase family	GDSL esterase/lipase At5g62930 OS=Arabidopsis thaliana OX=3702 GN=At5g62930 PE=2 SV=3	Amino acid transport and metabolism	PREDICTED: GDSL esterase/lipase At5g62930 isoform X1 [Eucalyptus grandis]	cellular component: cell (GO:0005623);; cellular component: cell part (GO:0044464);; molecular function: catalytic activity (GO:0003824)
Gene002587	--	0.999984	0.122041	normal	0.233522	-0.455888	normal	0.283414	0.508688	normal	9.09e-05	1.08212	up	Function unknown	--	--	Function unknown	hypothetical protein EUGRSUZ_F01477 [Eucalyptus grandis]	--
Eucalyptus_camaldulensis_newGene_18333	--	0.999984	0.474815	normal	0.657756	-0.215689	normal	0.769163	0.302894	normal	7e-05	1.08369	up	RNA processing and modification	S4 domain;; Ribosomal protein S4/S9 N-terminal domain	40S ribosomal protein S9-2 OS=Arabidopsis thaliana OX=3702 GN=RPS9C PE=1 SV=1	Translation, ribosomal structure and biogenesis	PREDICTED: U3 small nucleolar ribonucleoprotein protein IMP3 [Eucalyptus grandis]	molecular function: structural molecule activity (GO:0005198);; biological process: metabolic process (GO:0008152);; biological process: cellular process (GO:0009987);; cellular component: virion (GO:0019012);; cellular component: virion part (GO:0044423);; molecular function: binding (GO:0005488);; cellular component: cell (GO:0005623);; cellular component: macromolecular complex (GO:0032991);; …
Gene002119	BRXL4	0.0406247	1.17313	normal	0.993272	-0.00452585	normal	0.724517	-0.206642	normal	4.25e-09	1.08384	up	--	Transcription factor regulating root and shoot growth via Pin3	Protein Brevis radix-like 4 OS=Arabidopsis thaliana OX=3702 GN=BRXL4 PE=2 SV=1	--	PREDICTED: protein Brevis radix-like 4 [Eucalyptus grandis]	--
Gene006684	NRPB5A	0.999984	0.437785	normal	0.330339	-0.475733	normal	0.85135	0.147397	normal	0.000429084	1.08401	up	Transcription	RNA polymerase Rpb5, C-terminal domain;; RNA polymerase Rpb5, N-terminal domain	DNA-directed RNA polymerases II and IV subunit 5A OS=Arabidopsis thaliana OX=3702 GN=NRPB5A PE=1 SV=1	Transcription	PREDICTED: DNA-directed RNA polymerases II and IV subunit 5A [Eucalyptus grandis]	biological process: metabolic process (GO:0008152);; biological process: cellular process (GO:0009987);; molecular function: catalytic activity (GO:0003824);; molecular function: binding (GO:0005488);; cellular component: cell (GO:0005623);; cellular component: membrane-enclosed lumen (GO:0031974);; cellular component: macromolecular complex (GO:0032991);; cellular component: organelle (GO:004322…
Eucalyptus_camaldulensis_newGene_60353	--	0.999984	-0.0614996	normal	0.0462744	-1.15423	normal	0.982116	0.0434473	normal	0.00919371	1.08908	up	Nucleotide transport and metabolism	Lyase	--	Nucleotide transport and metabolism	PREDICTED: uncharacterized protein LOC104454367 [Eucalyptus grandis]	molecular function: catalytic activity (GO:0003824);; biological process: metabolic process (GO:0008152);; biological process: cellular process (GO:0009987);; biological process: single-organism process (GO:0044699);; cellular component: membrane (GO:0016020);; cellular component: membrane part (GO:0044425);; biological process: cellular component organization or biogenesis (GO:0071840)
Gene010653	--	0.309492	0.793194	normal	0.97742	0.0163678	normal	0.731068	0.275701	normal	0.0004561	1.09092	up	--	--	--	--	--	--
Gene008520	-	0.999984	-0.0138658	normal	0.0465319	-0.801488	normal	0.564674	0.316196	normal	2.92e-07	1.09762	up	--	--	WAT1-related protein At3g28050 OS=Arabidopsis thaliana OX=3702 GN=At3g28050 PE=2 SV=1	--	hypothetical protein EUGRSUZ_B03358 [Eucalyptus grandis]	cellular component: membrane (GO:0016020)
Gene002391	RPL22B	0.160356	0.70008	normal	0.742617	-0.114336	normal	0.597372	0.268877	normal	4.43e-07	1.09824	up	Translation, ribosomal structure and biogenesis	Ribosomal L22e protein family	60S ribosomal protein L22-2 OS=Arabidopsis thaliana OX=3702 GN=RPL22B PE=2 SV=1	Translation, ribosomal structure and biogenesis	PREDICTED: 60S ribosomal protein L22-2 [Eucalyptus grandis]	biological process: metabolic process (GO:0008152);; biological process: cellular process (GO:0009987);; molecular function: structural molecule activity (GO:0005198);; cellular component: cell (GO:0005623);; cellular component: macromolecular complex (GO:0032991);; cellular component: organelle (GO:0043226);; cellular component: organelle part (GO:0044422);; cellular component: cell part (GO:004…
Gene005332	ACR4	0.999984	0.287663	normal	0.0216124	-1.12446	normal	0.742941	-0.347213	normal	0.000718746	1.09828	up	--	ACT domain	ACT domain-containing protein ACR5 OS=Arabidopsis thaliana OX=3702 GN=ACR5 PE=2 SV=2	Function unknown	PREDICTED: ACT domain-containing protein ACR4 [Eucalyptus grandis]	biological process: metabolic process (GO:0008152);; molecular function: binding (GO:0005488)
Eucalyptus_camaldulensis_newGene_32598	--	0.999984	0.538187	normal	0.93857	-0.0721765	normal	0.644449	0.347433	normal	0.00339229	1.09982	up	--	--	--	Translation, ribosomal structure and biogenesis	hypothetical protein EUGRSUZ_G031472, partial [Eucalyptus grandis]	biological process: metabolic process (GO:0008152);; biological process: cellular process (GO:0009987);; molecular function: binding (GO:0005488)
Gene009148	PDCD4	0.999984	-0.15027	normal	0.0428606	-1.00332	normal	0.513223	0.28238	normal	0.00195985	1.10242	up	Signal transduction mechanisms	MA3 domain	Eukaryotic translation initiation factor isoform 4G-1 OS=Arabidopsis thaliana OX=3702 GN=EIF(ISO)4G1 PE=1 SV=1	Function unknown	PREDICTED: programmed cell death protein 4 [Eucalyptus grandis]	--
Gene003792	-	0.999984	0.12697	normal	0.763567	-0.111151	normal	0.181032	0.822123	normal	3.09e-06	1.10283	up	--	Senescence regulator	--	Function unknown	PREDICTED: uncharacterized protein LOC104448225 [Eucalyptus grandis]	--
Gene000876	--	0.942732	0.511992	normal	0.148491	-0.356124	normal	0.849045	0.225757	normal	0.0020102	1.1053	up	--	GDSL-like Lipase/Acylhydrolase	GDSL esterase/lipase At5g14450 OS=Arabidopsis thaliana OX=3702 GN=At5g14450 PE=2 SV=1	Function unknown	PREDICTED: GDSL esterase/lipase At5g14450 [Eucalyptus grandis]	cellular component: cell (GO:0005623);; cellular component: cell part (GO:0044464);; cellular component: cell junction (GO:0030054);; molecular function: catalytic activity (GO:0003824)
Eucalyptus_camaldulensis_newGene_65730	--	0.999984	0.299293	normal	0.0473212	-0.883875	normal	0.93265	-0.112509	normal	0.000104173	1.10594	up	Translation, ribosomal structure and biogenesis	Ribosomal L30 N-terminal domain	60S ribosomal protein L7-4 OS=Arabidopsis thaliana OX=3702 GN=RPL7D PE=2 SV=1	Translation, ribosomal structure and biogenesis	hypothetical protein EUGRSUZ_J031651, partial [Eucalyptus grandis]	biological process: metabolic process (GO:0008152);; biological process: cellular process (GO:0009987);; biological process: cellular component organization or biogenesis (GO:0071840);; molecular function: structural molecule activity (GO:0005198);; cellular component: cell (GO:0005623);; cellular component: macromolecular complex (GO:0032991);; cellular component: organelle (GO:0043226);; cellul…
Eucalyptus_camaldulensis_newGene_32259	--	0.921152	0.67955	normal	0.896716	0.0740628	normal	0.639674	0.399625	normal	0.000217077	1.10979	up	Secondary metabolites biosynthesis, transport and catabolism	NUDIX domain	Isopentenyl-diphosphate Delta-isomerase I OS=Camptotheca acuminata OX=16922 GN=IPI1 PE=2 SV=1	Lipid transport and metabolism	PREDICTED: isopentenyl-diphosphate Delta-isomerase I [Eucalyptus grandis]	molecular function: catalytic activity (GO:0003824);; biological process: metabolic process (GO:0008152);; biological process: cellular process (GO:0009987);; biological process: single-organism process (GO:0044699);; molecular function: binding (GO:0005488)
Eucalyptus_camaldulensis_newGene_71156	--	0.999984	-0.0890064	normal	0.202496	-0.6647	normal	0.616396	0.557244	normal	0.00960255	1.11119	up	RNA processing and modification	DSHCT (NUC185) domain;; Helicase conserved C-terminal domain	DExH-box ATP-dependent RNA helicase DExH15 chloroplastic OS=Arabidopsis thaliana OX=3702 GN=ISE2 PE=1 SV=2	Replication, recombination and repair	PREDICTED: DExH-box ATP-dependent RNA helicase DExH15 chloroplastic [Eucalyptus grandis]	molecular function: binding (GO:0005488);; molecular function: catalytic activity (GO:0003824);; cellular component: cell (GO:0005623);; cellular component: organelle (GO:0043226);; cellular component: organelle part (GO:0044422);; cellular component: cell part (GO:0044464);; biological process: reproduction (GO:0000003);; biological process: reproductive process (GO:0022414);; biological process…
Eucalyptus_camaldulensis_newGene_40860	--	0.511126	1.21274	normal	0.259054	-0.722119	normal	0.208385	-1.27176	normal	0.00448042	1.11268	up	--	GDSL/SGNH-like Acyl-Esterase family found in Pmr5 and Cas1p;; PMR5 N terminal Domain	Protein trichome birefringence-like 38 OS=Arabidopsis thaliana OX=3702 GN=TBL38 PE=2 SV=1	Function unknown	PREDICTED: protein trichome birefringence-like 38 [Eucalyptus grandis]	cellular component: cell (GO:0005623);; cellular component: organelle (GO:0043226);; cellular component: cell part (GO:0044464);; molecular function: catalytic activity (GO:0003824);; biological process: cellular process (GO:0009987)
Gene007671	HAT14	0.979692	0.87624	normal	0.683332	0.442649	normal	0.982033	-0.0571062	normal	0.00640234	1.11329	up	Transcription	Homeobox domain;; Homeobox associated leucine zipper	Homeobox-leucine zipper protein HAT14 OS=Arabidopsis thaliana OX=3702 GN=HAT14 PE=2 SV=3	Transcription	PREDICTED: homeobox-leucine zipper protein HOX11 [Eucalyptus grandis]	biological process: biological regulation (GO:0065007);; molecular function: nucleic acid binding transcription factor activity (GO:0001071);; cellular component: cell (GO:0005623);; cellular component: organelle (GO:0043226);; cellular component: cell part (GO:0044464);; molecular function: binding (GO:0005488)
Eucalyptus_camaldulensis_newGene_7543	--	0.999984	0.100314	normal	0.331565	-0.718546	normal	0.841527	0.250505	normal	0.000209926	1.12126	up	Signal transduction mechanisms	Ankyrin repeats (3 copies);; Ankyrin repeat;; Ankyrin repeats (many copies);; Ankyrin repeats (many copies);; Ankyrin repeat	Integrin-linked protein kinase 1 OS=Arabidopsis thaliana OX=3702 GN=ILK1 PE=1 SV=1	Signal transduction mechanisms	PREDICTED: serine/threonine-protein kinase HT1 [Eucalyptus grandis]	biological process: metabolic process (GO:0008152);; biological process: cellular process (GO:0009987);; molecular function: catalytic activity (GO:0003824);; molecular function: binding (GO:0005488)
Eucalyptus_camaldulensis_newGene_39262	--	0.758428	0.572753	normal	0.188397	-0.430626	normal	0.878786	0.0875054	normal	9.52e-15	1.12607	up	Translation, ribosomal structure and biogenesis	Ribosomal protein L44	60S ribosomal protein L44 OS=Gossypium hirsutum OX=3635 GN=RPL44 PE=3 SV=3	Translation, ribosomal structure and biogenesis	hypothetical protein EUGRSUZ_G02575 [Eucalyptus grandis]	molecular function: structural molecule activity (GO:0005198);; biological process: metabolic process (GO:0008152);; biological process: cellular process (GO:0009987);; cellular component: membrane (GO:0016020);; cellular component: membrane part (GO:0044425);; cellular component: cell (GO:0005623);; cellular component: macromolecular complex (GO:0032991);; cellular component: organelle (GO:00432…
Gene010558	--	0.821883	0.694521	normal	0.849667	-0.115879	normal	0.743788	0.236439	normal	8.79e-06	1.12937	up	Translation, ribosomal structure and biogenesis	Pumilio-family RNA binding repeat	Pumilio homolog 23 OS=Arabidopsis thaliana OX=3702 GN=APUM23 PE=1 SV=1	Translation, ribosomal structure and biogenesis	PREDICTED: pumilio homolog 23 [Eucalyptus grandis]	molecular function: binding (GO:0005488);; cellular component: cell (GO:0005623);; cellular component: organelle (GO:0043226);; cellular component: organelle part (GO:0044422);; cellular component: cell part (GO:0044464);; biological process: biological regulation (GO:0065007)
Gene001379	-	0.999984	0.106912	normal	0.0833348	-0.79771	normal	0.803181	0.239978	normal	0.00161368	1.13062	up	Translation, ribosomal structure and biogenesis	Ribosomal protein L7Ae/L30e/S12e/Gadd45 family	40S ribosomal protein S12 OS=Hordeum vulgare OX=4513 GN=RPS12 PE=2 SV=1	Translation, ribosomal structure and biogenesis	PREDICTED: 40S ribosomal protein S12 isoform X2 [Eucalyptus grandis]	molecular function: structural molecule activity (GO:0005198);; biological process: metabolic process (GO:0008152);; biological process: cellular process (GO:0009987);; cellular component: cell (GO:0005623);; cellular component: macromolecular complex (GO:0032991);; cellular component: organelle (GO:0043226);; cellular component: organelle part (GO:0044422);; cellular component: cell part (GO:004…
Gene011494	RPL35	0.999984	0.203908	normal	0.0357529	-1.07722	normal	0.788821	-0.19848	normal	8.55e-12	1.13258	up	Translation, ribosomal structure and biogenesis	Ribosomal L29 protein	60S ribosomal protein L35 OS=Euphorbia esula OX=3993 GN=RPL35 PE=2 SV=1	Translation, ribosomal structure and biogenesis	PREDICTED: 60S ribosomal protein L35 [Juglans regia]	molecular function: structural molecule activity (GO:0005198);; cellular component: cell (GO:0005623);; cellular component: macromolecular complex (GO:0032991);; cellular component: organelle (GO:0043226);; cellular component: cell part (GO:0044464);; biological process: metabolic process (GO:0008152);; biological process: cellular process (GO:0009987)
Gene006345	P4H9	0.794541	0.621564	normal	0.965604	0.0361184	normal	0.266285	0.537781	normal	0.00502693	1.1365	up	Amino acid transport and metabolism	--	Probable prolyl 4-hydroxylase 9 OS=Arabidopsis thaliana OX=3702 GN=P4H9 PE=2 SV=1	Function unknown	PREDICTED: probable prolyl 4-hydroxylase 9 [Eucalyptus grandis]	cellular component: membrane (GO:0016020);; molecular function: catalytic activity (GO:0003824);; molecular function: binding (GO:0005488)
Eucalyptus_camaldulensis_newGene_63380	--	0.999984	-0.112154	normal	0.161292	-0.763782	normal	0.481582	0.531394	normal	0.0028947	1.14812	up	Signal transduction mechanisms	Protein tyrosine kinase	Integrin-linked protein kinase 1 OS=Arabidopsis thaliana OX=3702 GN=ILK1 PE=1 SV=1	Signal transduction mechanisms	PREDICTED: serine/threonine-protein kinase HT1 [Eucalyptus grandis]	biological process: metabolic process (GO:0008152);; biological process: cellular process (GO:0009987);; molecular function: catalytic activity (GO:0003824);; molecular function: binding (GO:0005488);; biological process: signaling (GO:0023052);; biological process: single-organism process (GO:0044699);; biological process: response to stimulus (GO:0050896);; biological process: biological regula…
Gene007278	-	0.999984	-0.0719071	normal	0.157554	-0.677487	normal	0.85009	0.477197	normal	0.000720364	1.14871	up	General function prediction only	WD domain, G-beta repeat;; Anaphase-promoting complex subunit 4 WD40 domain	Guanine nucleotide-binding protein subunit beta-2 OS=Nicotiana tabacum OX=4097 PE=2 SV=1	Function unknown	PREDICTED: guanine nucleotide-binding protein subunit beta-2 [Eucalyptus grandis]	biological process: cellular process (GO:0009987);; biological process: biological regulation (GO:0065007)
Gene005930	CIPK4	0.103448	1.15484	normal	0.0255558	-1.08167	normal	0.049125	-1.13003	normal	0.00879071	1.15113	up	Signal transduction mechanisms	Protein kinase domain;; Protein tyrosine kinase;; NAF domain;; Kinase-like	CBL-interacting serine/threonine-protein kinase 4 OS=Arabidopsis thaliana OX=3702 GN=CIPK4 PE=1 SV=1	Signal transduction mechanisms	PREDICTED: CBL-interacting serine/threonine-protein kinase 4 [Eucalyptus grandis]	biological process: metabolic process (GO:0008152);; biological process: cellular process (GO:0009987);; molecular function: catalytic activity (GO:0003824);; molecular function: binding (GO:0005488);; cellular component: cell (GO:0005623);; cellular component: organelle (GO:0043226);; cellular component: cell part (GO:0044464);; biological process: signaling (GO:0023052);; biological process: si…
Eucalyptus_camaldulensis_newGene_13662	--	0.339336	1.02897	normal	0.175224	0.578659	normal	0.298228	0.531693	normal	9.46e-07	1.15507	up	--	Helix-loop-helix DNA-binding domain	Transcription factor bHLH51 OS=Arabidopsis thaliana OX=3702 GN=BHLH51 PE=2 SV=1	Transcription	PREDICTED: transcription factor bHLH30 [Eucalyptus grandis]	molecular function: binding (GO:0005488)
Eucalyptus_camaldulensis_newGene_51939	--	0.999984	0.0639821	normal	0.155405	-0.727071	normal	0.495984	0.36384	normal	1.11e-05	1.15667	up	General function prediction only	Cytosol aminopeptidase family, catalytic domain	Leucine aminopeptidase 2, chloroplastic OS=Oryza sativa subsp. japonica OX=39947 GN=Os02g0794700 PE=2 SV=1	Amino acid transport and metabolism	PREDICTED: leucine aminopeptidase 1 [Eucalyptus grandis]	biological process: metabolic process (GO:0008152);; molecular function: catalytic activity (GO:0003824);; cellular component: cell (GO:0005623);; cellular component: organelle (GO:0043226);; cellular component: cell part (GO:0044464);; molecular function: binding (GO:0005488)
Eucalyptus_camaldulensis_newGene_1814	--	0.999984	0.506468	normal	0.135525	-0.439032	normal	0.870397	0.181802	normal	7.63e-05	1.16243	up	General function prediction only	Calcineurin-like phosphoesterase	Probable inactive purple acid phosphatase 29 OS=Arabidopsis thaliana OX=3702 GN=PAP29 PE=2 SV=1	Function unknown	PREDICTED: probable inactive purple acid phosphatase 29 isoform X2 [Eucalyptus grandis]	cellular component: membrane (GO:0016020);; cellular component: membrane part (GO:0044425);; molecular function: catalytic activity (GO:0003824)
Gene005790	--	0.0593969	0.860302	normal	0.255252	-0.332066	normal	0.965205	-0.0446148	normal	1.24e-06	1.16861	up	Translation, ribosomal structure and biogenesis	Ribosomal protein S7e	40S ribosomal protein S7 OS=Oryza sativa subsp. japonica OX=39947 GN=RPS7 PE=2 SV=2	Translation, ribosomal structure and biogenesis	PREDICTED: 40S ribosomal protein S7 [Eucalyptus grandis]	molecular function: structural molecule activity (GO:0005198);; biological process: metabolic process (GO:0008152);; biological process: cellular process (GO:0009987);; cellular component: cell (GO:0005623);; cellular component: macromolecular complex (GO:0032991);; cellular component: organelle (GO:0043226);; cellular component: organelle part (GO:0044422);; cellular component: cell part (GO:004…
Gene004310	-	0.156874	0.818981	normal	0.205686	-0.4471	normal	0.843558	-0.127833	normal	7.53e-08	1.17217	up	Nucleotide transport and metabolism	Nucleoside diphosphate kinase	Nucleoside diphosphate kinase 1 OS=Nicotiana tabacum OX=4097 PE=2 SV=1	Nucleotide transport and metabolism	PREDICTED: nucleoside diphosphate kinase 1 [Eucalyptus grandis]	biological process: metabolic process (GO:0008152);; biological process: cellular process (GO:0009987);; molecular function: catalytic activity (GO:0003824);; molecular function: binding (GO:0005488);; cellular component: cell (GO:0005623);; cellular component: cell part (GO:0044464);; biological process: single-organism process (GO:0044699)
Eucalyptus_camaldulensis_newGene_45614	--	0.999984	0.450817	normal	0.527439	-0.479585	normal	0.946002	0.109431	normal	0.00300374	1.17294	up	--	NUDIX domain	Nudix hydrolase 3 OS=Arabidopsis thaliana OX=3702 GN=NUDT3 PE=1 SV=1	Replication, recombination and repair	PREDICTED: LOW QUALITY PROTEIN: nudix hydrolase 3 [Eucalyptus grandis]	molecular function: catalytic activity (GO:0003824)
Gene009233	4CLL5	0.961663	0.416326	normal	0.80323	-0.16125	normal	0.100082	0.617498	normal	0.00131108	1.1799	up	Lipid transport and metabolism	AMP-binding enzyme;; AMP-binding enzyme C-terminal domain	4-coumarate--CoA ligase-like 5 OS=Arabidopsis thaliana OX=3702 GN=4CLL5 PE=1 SV=2	Lipid transport and metabolism;; Secondary metabolites biosynthesis, transport and catabolism	PREDICTED: 4-coumarate--CoA ligase-like 5 [Eucalyptus grandis]	cellular component: membrane (GO:0016020);; cellular component: membrane part (GO:0044425);; molecular function: catalytic activity (GO:0003824);; biological process: metabolic process (GO:0008152);; biological process: single-organism process (GO:0044699)
Eucalyptus_camaldulensis_newGene_15905	--	0.999984	-0.355273	normal	0.237239	-1.07594	normal	0.549108	0.619047	normal	0.00213086	1.18011	up	General function prediction only	Sugar (and other) transporter	Probable plastidic glucose transporter 1 OS=Arabidopsis thaliana OX=3702 GN=At1g05030 PE=2 SV=2	Carbohydrate transport and metabolism	PREDICTED: probable plastidic glucose transporter 1 [Eucalyptus grandis]	cellular component: membrane (GO:0016020);; cellular component: membrane part (GO:0044425);; biological process: localization (GO:0051179);; molecular function: transporter activity (GO:0005215)
Gene006655	-	0.904952	0.629646	normal	0.119321	-0.740768	normal	0.771467	-0.2369	normal	6.68e-05	1.18566	up	Carbohydrate transport and metabolism	Phosphoglucose isomerase;; Phosphoglucose isomerase;; Phosphoglucose isomerase	Glucose-6-phosphate isomerase, cytosolic 1 OS=Clarkia concinna OX=49040 GN=PGIC1 PE=3 SV=1	Carbohydrate transport and metabolism	PREDICTED: glucose-6-phosphate isomerase, cytosolic [Eucalyptus grandis]	molecular function: catalytic activity (GO:0003824);; cellular component: cell (GO:0005623);; cellular component: cell part (GO:0044464);; biological process: metabolic process (GO:0008152);; biological process: single-organism process (GO:0044699);; biological process: cellular process (GO:0009987)
Gene003236	-	0.999984	0.62806	normal	0.128262	-0.58815	normal	0.958682	-0.0923448	normal	0.00576092	1.18865	up	--	Lipase (class 3)	Senescence-associated carboxylesterase 101 OS=Arabidopsis thaliana OX=3702 GN=SAG101 PE=1 SV=1	Function unknown	hypothetical protein EUGRSUZ_I01838 [Eucalyptus grandis]	biological process: metabolic process (GO:0008152);; biological process: single-organism process (GO:0044699);; molecular function: catalytic activity (GO:0003824)
Eucalyptus_camaldulensis_newGene_41727	--	0.999984	0.141063	normal	0.0124	-1.05415	normal	0.992701	0.0105288	normal	0.00017365	1.1892	up	Amino acid transport and metabolism	Carbon-nitrogen hydrolase	N-carbamoylputrescine amidase OS=Solanum tuberosum OX=4113 GN=CPA PE=2 SV=1	Function unknown	PREDICTED: N-carbamoylputrescine amidase [Eucalyptus grandis]	biological process: metabolic process (GO:0008152);; biological process: cellular process (GO:0009987);; molecular function: catalytic activity (GO:0003824)
Eucalyptus_camaldulensis_newGene_4961	--	0.999984	-0.40639	normal	0.310517	-0.731248	normal	0.0799026	0.977118	normal	0.0085495	1.19416	up	--	--	--	--	PREDICTED: uncharacterized protein LOC104425303 [Eucalyptus grandis]	--
Gene009648	FLA1	0.999984	0.412051	normal	0.53603	-0.784107	normal	0.469402	-0.408765	normal	0.000252499	1.19479	up	--	Fasciclin domain	Fasciclin-like arabinogalactan protein 1 OS=Arabidopsis thaliana OX=3702 GN=FLA1 PE=1 SV=1	Cell wall/membrane/envelope biogenesis	PREDICTED: fasciclin-like arabinogalactan protein 1 [Eucalyptus grandis]	--
Gene000147	--	0.7236	0.762912	normal	0.065084	-0.357249	normal	0.998458	-0.00518549	normal	4.11e-05	1.19585	up	General function prediction only	Protein kinase domain;; Protein tyrosine kinase;; Protein kinase domain;; Protein tyrosine kinase	Serine/threonine-protein kinase D6PKL2 OS=Arabidopsis thaliana OX=3702 GN=D6PKL2 PE=1 SV=1	Signal transduction mechanisms	PREDICTED: serine/threonine-protein kinase D6PKL1 [Eucalyptus grandis]	biological process: metabolic process (GO:0008152);; biological process: cellular process (GO:0009987);; molecular function: catalytic activity (GO:0003824);; molecular function: binding (GO:0005488);; cellular component: cell (GO:0005623);; cellular component: organelle (GO:0043226);; cellular component: cell part (GO:0044464);; cellular component: membrane (GO:0016020);; biological process: sig…
Gene007952	-	0.172707	0.803413	normal	0.0124082	-1.07604	normal	0.0476308	-0.690057	normal	0.000294026	1.20064	up	--	Lecithin retinol acyltransferase	--	Function unknown	PREDICTED: uncharacterized protein LOC104446996 [Eucalyptus grandis]	--
Eucalyptus_camaldulensis_newGene_56399	--	0.999984	0.534363	normal	0.45611	-0.562551	normal	0.944748	-0.103402	normal	2.26e-06	1.20328	up	--	Lipoxygenase	Probable linoleate 9S-lipoxygenase 5 OS=Solanum tuberosum OX=4113 GN=LOX1.5 PE=2 SV=1	Function unknown	PREDICTED: probable linoleate 9S-lipoxygenase 5 [Eucalyptus grandis]	biological process: metabolic process (GO:0008152);; biological process: single-organism process (GO:0044699);; molecular function: catalytic activity (GO:0003824);; biological process: cellular process (GO:0009987);; molecular function: binding (GO:0005488)
Eucalyptus_camaldulensis_newGene_25670	--	0.999984	0.447483	normal	0.140043	-0.769183	normal	0.927016	-0.141821	normal	1.51e-07	1.20485	up	--	Lipoxygenase	Probable linoleate 9S-lipoxygenase 5 OS=Solanum tuberosum OX=4113 GN=LOX1.5 PE=2 SV=1	Function unknown	hypothetical protein EUGRSUZ_H04495 [Eucalyptus grandis]	biological process: metabolic process (GO:0008152);; biological process: single-organism process (GO:0044699);; molecular function: catalytic activity (GO:0003824);; biological process: cellular process (GO:0009987);; molecular function: binding (GO:0005488)
Eucalyptus_camaldulensis_newGene_44915	--	0.999984	0.2545	normal	0.0115337	-1.18069	normal	0.820769	-0.235682	normal	0.000387336	1.20593	up	RNA processing and modification	Fibrillarin;; tRNA methyltransferase complex GCD14 subunit	Probable mediator of RNA polymerase II transcription subunit 36b OS=Arabidopsis thaliana OX=3702 GN=MED36B PE=1 SV=1	Translation, ribosomal structure and biogenesis	hypothetical protein POPTR_015G147500v3 [Populus trichocarpa]	molecular function: binding (GO:0005488);; biological process: metabolic process (GO:0008152);; biological process: cellular process (GO:0009987);; molecular function: catalytic activity (GO:0003824)
Eucalyptus_camaldulensis_newGene_9825	--	0.999984	0.288236	normal	0.0162586	-0.872883	normal	0.956792	0.042247	normal	1.63e-07	1.21046	up	Energy production and conversion	Mitochondrial glycoprotein	Uncharacterized protein At2g39795, mitochondrial OS=Arabidopsis thaliana OX=3702 GN=At2g39795 PE=1 SV=1	Function unknown	PREDICTED: uncharacterized protein At2g39795, mitochondrial [Eucalyptus grandis]	cellular component: cell (GO:0005623);; cellular component: membrane-enclosed lumen (GO:0031974);; cellular component: organelle (GO:0043226);; cellular component: organelle part (GO:0044422);; cellular component: cell part (GO:0044464)
Gene000539	At3g58610	0.999984	0.33596	normal	0.111423	-0.667888	normal	0.899421	0.153466	normal	2.74e-08	1.21418	up	--	Acetohydroxy acid isomeroreductase, catalytic domain;; Acetohydroxy acid isomeroreductase, NADPH-binding domain	Ketol-acid reductoisomerase, chloroplastic OS=Arabidopsis thaliana OX=3702 GN=At3g58610 PE=1 SV=2	Amino acid transport and metabolism	PREDICTED: ketol-acid reductoisomerase, chloroplastic [Eucalyptus grandis]	biological process: metabolic process (GO:0008152);; biological process: single-organism process (GO:0044699);; molecular function: catalytic activity (GO:0003824);; molecular function: binding (GO:0005488);; cellular component: cell (GO:0005623);; cellular component: cell part (GO:0044464);; cellular component: organelle (GO:0043226);; biological process: cellular process (GO:0009987);; cellular…
Gene003268	RE	0.999984	0.474459	normal	0.0291531	-0.770874	normal	0.976523	-0.0467479	normal	0.000339995	1.2186	up	--	--	Protein RETICULATA-RELATED 1, chloroplastic OS=Arabidopsis thaliana OX=3702 GN=RER1 PE=1 SV=1	Function unknown	PREDICTED: protein RETICULATA, chloroplastic [Eucalyptus grandis]	cellular component: cell (GO:0005623);; cellular component: organelle (GO:0043226);; cellular component: cell part (GO:0044464);; cellular component: membrane (GO:0016020);; cellular component: membrane part (GO:0044425)
Eucalyptus_camaldulensis_newGene_51267	--	0.980902	0.395459	normal	0.254937	-0.37112	normal	0.174099	0.447044	normal	4.75e-09	1.21951	up	Translation, ribosomal structure and biogenesis	Ribosomal protein S28e	40S ribosomal protein S28-2 OS=Arabidopsis thaliana OX=3702 GN=RPS28C PE=3 SV=1	Translation, ribosomal structure and biogenesis	hypothetical protein CRG98_046146 [Punica granatum]	molecular function: structural molecule activity (GO:0005198);; cellular component: cell (GO:0005623);; cellular component: macromolecular complex (GO:0032991);; cellular component: organelle (GO:0043226);; cellular component: cell part (GO:0044464);; biological process: metabolic process (GO:0008152);; biological process: cellular process (GO:0009987)
Eucalyptus_camaldulensis_newGene_68942	--	0.999984	0.495676	normal	0.764818	-0.315982	normal	0.90669	0.158827	normal	0.00145129	1.22283	up	--	--	--	Function unknown	PREDICTED: uncharacterized protein LOC104454422 [Eucalyptus grandis]	cellular component: membrane (GO:0016020);; cellular component: membrane part (GO:0044425)
Gene005642	TPS1	0.950911	0.588179	normal	0.0529273	-0.820272	normal	0.824861	-0.219501	normal	0.00017365	1.22296	up	Carbohydrate transport and metabolism	Trehalose-phosphatase	Alpha,alpha-trehalose-phosphate synthase [UDP-forming] 1 OS=Arabidopsis thaliana OX=3702 GN=TPS1 PE=1 SV=1	Carbohydrate transport and metabolism	PREDICTED: alpha,alpha-trehalose-phosphate synthase [UDP-forming] 1 [Eucalyptus grandis]	molecular function: catalytic activity (GO:0003824);; biological process: metabolic process (GO:0008152);; biological process: cellular process (GO:0009987);; biological process: single-organism process (GO:0044699)
Gene000499	ZFP4	0.999984	0.248605	normal	0.102325	-0.868434	normal	0.923461	0.0976658	normal	0.000347133	1.22357	up	--	--	Zinc finger protein 4 OS=Arabidopsis thaliana OX=3702 GN=ZFP4 PE=2 SV=2	Function unknown	PREDICTED: zinc finger protein 4 isoform X1 [Eucalyptus grandis]	molecular function: binding (GO:0005488)
Eucalyptus_camaldulensis_newGene_6475	--	0.999984	0.336696	normal	0.044537	-0.873401	normal	0.995337	0.0124358	normal	0.00190108	1.22615	up	Energy production and conversion	Citrate synthase, C-terminal domain	Citrate synthase, glyoxysomal OS=Cucurbita maxima OX=3661 PE=1 SV=1	Energy production and conversion	PREDICTED: citrate synthase, glyoxysomal [Eucalyptus grandis]	biological process: metabolic process (GO:0008152);; biological process: cellular process (GO:0009987);; biological process: single-organism process (GO:0044699);; molecular function: catalytic activity (GO:0003824)
Gene012279	PR4	0.790278	0.461844	normal	0.239496	-0.229847	normal	0.0529693	0.521637	normal	8.85e-18	1.2283	up	--	--	Wound-induced basic protein OS=Phaseolus vulgaris OX=3885 GN=PR4 PE=2 SV=1	Function unknown	wound-induced basic protein [Morus notabilis]	--
Gene009317	PIN1C	0.999984	0.232455	normal	0.0436878	-0.798084	normal	0.868681	0.205301	normal	0.000660517	1.23201	up	--	Membrane transport protein	Auxin efflux carrier component 1 OS=Arabidopsis thaliana OX=3702 GN=PIN1 PE=1 SV=1	Intracellular trafficking, secretion, and vesicular transport	PREDICTED: auxin efflux carrier component 1 [Eucalyptus grandis]	cellular component: cell (GO:0005623);; cellular component: cell part (GO:0044464);; cellular component: cell junction (GO:0030054);; biological process: response to stimulus (GO:0050896);; biological process: cellular process (GO:0009987);; biological process: signaling (GO:0023052);; biological process: single-organism process (GO:0044699);; biological process: biological regulation (GO:0065007…
Eucalyptus_camaldulensis_newGene_45354	--	0.999984	0.38327	normal	0.117787	0.836735	normal	0.42265	1.09495	normal	0.00835818	1.24166	up	General function prediction only	MatE	Protein DETOXIFICATION 41 OS=Arabidopsis thaliana OX=3702 GN=DTX41 PE=2 SV=1	Defense mechanisms	PREDICTED: protein DETOXIFICATION 41-like isoform X2 [Eucalyptus grandis]	biological process: single-organism process (GO:0044699);; biological process: response to stimulus (GO:0050896);; biological process: localization (GO:0051179);; molecular function: transporter activity (GO:0005215);; cellular component: membrane (GO:0016020);; cellular component: membrane part (GO:0044425)
Gene009725	SCPL20	0.999984	0.109319	normal	0.0347411	-0.974302	normal	0.883524	0.13867	normal	1.92e-09	1.24326	up	Posttranslational modification, protein turnover, chaperones;; Amino acid transport and metabolism	Serine carboxypeptidase	Serine carboxypeptidase-like 20 OS=Arabidopsis thaliana OX=3702 GN=SCPL20 PE=2 SV=2	Amino acid transport and metabolism	PREDICTED: serine carboxypeptidase-like 20 [Eucalyptus grandis]	biological process: metabolic process (GO:0008152);; molecular function: catalytic activity (GO:0003824)
Gene003539	--	0.118144	1.05606	normal	0.596821	0.292996	normal	0.46387	0.397834	normal	1.67e-05	1.25094	up	--	PLAT/LH2 domain;; Embryo-specific protein 3, (ATS3)	PLAT domain-containing protein 2 OS=Arabidopsis thaliana OX=3702 GN=PLAT2 PE=2 SV=1	Function unknown	PREDICTED: PLAT domain-containing protein 3 [Eucalyptus grandis]	--
Eucalyptus_camaldulensis_newGene_25672	--	0.999984	0.557708	normal	0.070244	-0.67303	normal	0.977035	-0.0381504	normal	9.82e-07	1.25147	up	--	Lipoxygenase;; PLAT/LH2 domain	Probable linoleate 9S-lipoxygenase 5 OS=Solanum tuberosum OX=4113 GN=LOX1.5 PE=2 SV=1	Function unknown	hypothetical protein EUGRSUZ_H04495 [Eucalyptus grandis]	biological process: metabolic process (GO:0008152);; biological process: single-organism process (GO:0044699);; molecular function: catalytic activity (GO:0003824);; biological process: cellular process (GO:0009987);; molecular function: binding (GO:0005488)
Gene001726	-	0.981462	0.644242	normal	0.786383	0.12681	normal	0.454251	0.613915	normal	6.66e-06	1.25658	up	Secondary metabolites biosynthesis, transport and catabolism	Cytochrome P450;; Cytochrome P450	Flavonoid 3&apos;-monooxygenase OS=Petunia hybrida OX=4102 GN=CYP75B2 PE=2 SV=1	Secondary metabolites biosynthesis, transport and catabolism	PREDICTED: flavonoid 3&apos;-monooxygenase [Eucalyptus grandis]	molecular function: binding (GO:0005488);; cellular component: membrane (GO:0016020);; cellular component: membrane part (GO:0044425);; biological process: metabolic process (GO:0008152);; biological process: single-organism process (GO:0044699);; molecular function: catalytic activity (GO:0003824)
Eucalyptus_camaldulensis_newGene_73115	--	0.999984	0.520945	normal	0.67037	0.316631	normal	0.0701675	0.919784	normal	2.21e-05	1.27773	up	General function prediction only	Memo-like protein	--	Function unknown	PREDICTED: protein MEMO1 [Eucalyptus grandis]	--
Gene008128	TCTP	0.999984	0.222335	normal	0.0146709	-1.16604	normal	0.938818	-0.100785	normal	0.000386289	1.2842	up	Cell cycle control, cell division, chromosome partitioning;; Cytoskeleton	Translationally controlled tumour protein;; Translationally controlled tumour protein	Translationally-controlled tumor protein homolog OS=Elaeis guineensis var. tenera OX=51953 GN=TCTP PE=2 SV=1	Function unknown	PREDICTED: translationally-controlled tumor protein homolog [Eucalyptus grandis]	--
Eucalyptus_camaldulensis_newGene_27103	--	0.999984	0.172088	normal	0.0191059	-0.956808	normal	0.873143	0.169354	normal	0.000104578	1.28538	up	Cell cycle control, cell division, chromosome partitioning;; Cytoskeleton	Translationally controlled tumour protein	Translationally-controlled tumor protein homolog OS=Elaeis guineensis var. tenera OX=51953 GN=TCTP PE=2 SV=1	Function unknown	PREDICTED: translationally-controlled tumor protein homolog [Eucalyptus grandis]	--
Gene006178	--	0.999984	0.559432	normal	0.75014	-0.12069	normal	0.569907	0.514124	normal	1.31e-05	1.28627	up	General function prediction only	Protein kinase domain;; Protein tyrosine kinase	Serine/threonine-protein kinase D6PKL2 OS=Arabidopsis thaliana OX=3702 GN=D6PKL2 PE=1 SV=1	Signal transduction mechanisms	PREDICTED: serine/threonine-protein kinase D6PKL1 [Eucalyptus grandis]	biological process: metabolic process (GO:0008152);; biological process: cellular process (GO:0009987);; molecular function: catalytic activity (GO:0003824);; molecular function: binding (GO:0005488);; cellular component: cell (GO:0005623);; cellular component: organelle (GO:0043226);; cellular component: cell part (GO:0044464);; cellular component: membrane (GO:0016020);; biological process: sig…
Eucalyptus_camaldulensis_newGene_12725	--	0.377	0.830051	normal	0.429026	-0.388346	normal	0.981475	0.0339629	normal	0.000529651	1.28838	up	Translation, ribosomal structure and biogenesis	Ribosomal protein L36e	60S ribosomal protein L36-2 OS=Arabidopsis thaliana OX=3702 GN=RPL36B PE=3 SV=1	Translation, ribosomal structure and biogenesis	PREDICTED: 60S ribosomal protein L36-2 [Eucalyptus grandis]	biological process: metabolic process (GO:0008152);; biological process: cellular process (GO:0009987);; molecular function: structural molecule activity (GO:0005198);; cellular component: cell (GO:0005623);; cellular component: macromolecular complex (GO:0032991);; cellular component: organelle (GO:0043226);; cellular component: organelle part (GO:0044422);; cellular component: cell part (GO:004…
Gene007864	-	0.999984	0.175575	normal	0.0725537	-1.16591	normal	0.988585	-0.0194035	normal	0.00714202	1.29022	up	Cytoskeleton	Cofilin/tropomyosin-type actin-binding protein	Actin-depolymerizing factor OS=Vitis vinifera OX=29760 PE=2 SV=1	Function unknown	PREDICTED: actin-depolymerizing factor [Eucalyptus grandis]	molecular function: binding (GO:0005488);; cellular component: cell (GO:0005623);; cellular component: organelle (GO:0043226);; cellular component: cell part (GO:0044464);; biological process: cellular process (GO:0009987);; biological process: single-organism process (GO:0044699);; biological process: cellular component organization or biogenesis (GO:0071840)
Eucalyptus_camaldulensis_newGene_42130	--	0.955898	0.548617	normal	0.880334	-0.0616477	normal	0.504788	0.650161	normal	0.00431172	1.29299	up	--	Glutamate-cysteine ligase family 2(GCS2);; Glutamate-cysteine ligase family 2(GCS2)	Glutamate--cysteine ligase, chloroplastic OS=Medicago truncatula OX=3880 GN=GSH1 PE=2 SV=1	Coenzyme transport and metabolism	PREDICTED: glutamate--cysteine ligase, chloroplastic isoform X2 [Eucalyptus grandis]	molecular function: catalytic activity (GO:0003824);; biological process: metabolic process (GO:0008152);; biological process: cellular process (GO:0009987)
Gene007175	DOF1.4	0.372164	0.684266	normal	0.0575799	-0.82173	normal	0.807115	-0.207019	normal	0.000222884	1.29543	up	--	Dof domain, zinc finger	Dof zinc finger protein DOF1.4 OS=Arabidopsis thaliana OX=3702 GN=DOF1.4 PE=2 SV=1	Function unknown	PREDICTED: dof zinc finger protein DOF1.4 [Eucalyptus grandis]	molecular function: binding (GO:0005488);; biological process: biological regulation (GO:0065007)
Eucalyptus_camaldulensis_newGene_56228	--	0.824887	0.784435	normal	0.585825	-0.295261	normal	0.961633	0.0625847	normal	3.03e-10	1.29616	up	General function prediction only	--	--	Function unknown	PREDICTED: protein MEMO1 [Eucalyptus grandis]	--
Gene004870	CWINV3	0.525288	0.992409	normal	0.528853	-0.41798	normal	0.854569	-0.255472	normal	0.00288766	1.30129	up	Carbohydrate transport and metabolism	Glycosyl hydrolases family 32 N-terminal domain;; Glycosyl hydrolases family 32 C terminal	Beta-fructofuranosidase, insoluble isoenzyme CWINV1 OS=Arabidopsis thaliana OX=3702 GN=CWINV1 PE=1 SV=1	Carbohydrate transport and metabolism	PREDICTED: beta-fructofuranosidase, insoluble isoenzyme CWINV6 [Eucalyptus grandis]	molecular function: catalytic activity (GO:0003824);; biological process: metabolic process (GO:0008152)
Gene004272	ctps1	0.999984	0.0152869	normal	0.00101573	-0.998907	normal	0.829112	0.295881	normal	1.33e-05	1.30399	up	Nucleotide transport and metabolism	Glutamine amidotransferase class-I;; Peptidase C26;; CTP synthase N-terminus	--	Nucleotide transport and metabolism	hypothetical protein EUGRSUZ_K03526 [Eucalyptus grandis]	molecular function: catalytic activity (GO:0003824);; molecular function: binding (GO:0005488);; biological process: metabolic process (GO:0008152);; biological process: cellular process (GO:0009987);; biological process: single-organism process (GO:0044699)
Gene011160	DAAT	0.730455	0.953861	normal	0.953623	-0.0537198	normal	0.985409	0.033487	normal	7.65e-05	1.30863	up	Amino acid transport and metabolism	Amino-transferase class IV	D-amino-acid transaminase, chloroplastic OS=Arabidopsis thaliana OX=3702 GN=DAAT PE=1 SV=1	Amino acid transport and metabolism	PREDICTED: D-amino-acid transaminase, chloroplastic [Eucalyptus grandis]	biological process: metabolic process (GO:0008152);; molecular function: catalytic activity (GO:0003824)
Gene008304	-	0.999984	0.560002	normal	0.194769	-0.716995	normal	0.940028	-0.0641458	normal	3.14e-10	1.31219	up	--	Sulfite exporter TauE/SafE	Sulfite exporter TauE/SafE family protein 3 OS=Arabidopsis thaliana OX=3702 GN=At2g25737 PE=2 SV=1	Function unknown	PREDICTED: uncharacterized protein LOC104437756 [Eucalyptus grandis]	cellular component: membrane (GO:0016020);; cellular component: membrane part (GO:0044425)
Gene008837	GLR3.4	0.0827839	1.20786	normal	0.12047	-0.758031	normal	0.10939	-0.773392	normal	1.37e-05	1.31606	up	Inorganic ion transport and metabolism;; Amino acid transport and metabolism;; Signal transduction mechanisms	Receptor family ligand binding region;; Periplasmic binding protein;; Ligated ion channel L-glutamate- and glycine-binding site;; Bacterial extracellular solute-binding proteins, family 3	Glutamate receptor 3.5 OS=Arabidopsis thaliana OX=3702 GN=GLR3.5 PE=2 SV=2	Intracellular trafficking, secretion, and vesicular transport	PREDICTED: glutamate receptor 3.4 [Eucalyptus grandis]	biological process: cellular process (GO:0009987);; biological process: signaling (GO:0023052);; biological process: single-organism process (GO:0044699);; biological process: response to stimulus (GO:0050896);; biological process: localization (GO:0051179);; biological process: biological regulation (GO:0065007);; molecular function: signal transducer activity (GO:0004871);; molecular function: …
Gene007180	TPS1	0.999984	0.425475	normal	0.0156085	-1.00195	normal	0.875213	-0.145447	normal	1.87e-09	1.33432	up	Carbohydrate transport and metabolism	Glycosyltransferase family 20;; Glycosyltransferase family 20	Alpha,alpha-trehalose-phosphate synthase [UDP-forming] 1 OS=Arabidopsis thaliana OX=3702 GN=TPS1 PE=1 SV=1	Carbohydrate transport and metabolism	PREDICTED: alpha,alpha-trehalose-phosphate synthase [UDP-forming] 1 [Eucalyptus grandis]	molecular function: catalytic activity (GO:0003824);; biological process: metabolic process (GO:0008152);; biological process: cellular process (GO:0009987);; biological process: single-organism process (GO:0044699)
Gene008836	GLR3.7	0.981198	0.749674	normal	0.244421	-0.761296	normal	0.794391	-0.336386	normal	0.000423704	1.34079	up	Inorganic ion transport and metabolism;; Amino acid transport and metabolism;; Signal transduction mechanisms	Receptor family ligand binding region;; Periplasmic binding protein;; Ligated ion channel L-glutamate- and glycine-binding site;; Bacterial extracellular solute-binding proteins, family 3;; Ligand-gated ion channel	Glutamate receptor 3.7 OS=Arabidopsis thaliana OX=3702 GN=GLR3.7 PE=2 SV=2	Intracellular trafficking, secretion, and vesicular transport	PREDICTED: glutamate receptor 3.7 [Eucalyptus grandis]	biological process: cellular process (GO:0009987);; biological process: signaling (GO:0023052);; biological process: single-organism process (GO:0044699);; biological process: response to stimulus (GO:0050896);; biological process: biological regulation (GO:0065007);; molecular function: signal transducer activity (GO:0004871);; molecular function: molecular transducer activity (GO:0060089);; bio…
Gene012709	SAUR72	0.0342315	1.01118	normal	0.131326	-0.588612	normal	0.538371	-0.297316	normal	9.63e-08	1.34437	up	--	Auxin responsive protein	Auxin-responsive protein SAUR72 OS=Arabidopsis thaliana OX=3702 GN=SAUR72 PE=2 SV=1	Function unknown	PREDICTED: auxin-responsive protein SAUR71 [Eucalyptus grandis]	cellular component: cell (GO:0005623);; cellular component: cell part (GO:0044464);; biological process: multicellular organismal process (GO:0032501);; biological process: developmental process (GO:0032502);; biological process: single-organism process (GO:0044699);; biological process: cellular process (GO:0009987);; biological process: signaling (GO:0023052);; biological process: response to s…
Gene000153	--	0.999984	0.203092	normal	0.888079	0.141936	normal	0.0576959	1.20131	normal	0.0027909	1.34726	up	--	Shikimate kinase	Probable inactive shikimate kinase like 2, chloroplastic OS=Arabidopsis thaliana OX=3702 GN=SKL2 PE=2 SV=2	Function unknown	PREDICTED: probable inactive shikimate kinase like 2, chloroplastic isoform X1 [Eucalyptus grandis]	molecular function: binding (GO:0005488);; biological process: metabolic process (GO:0008152);; biological process: cellular process (GO:0009987);; molecular function: catalytic activity (GO:0003824);; biological process: single-organism process (GO:0044699)
Eucalyptus_camaldulensis_newGene_19774	--	0.999984	0.365992	normal	0.660241	-0.204794	normal	0.648118	0.585058	normal	5.92e-07	1.36035	up	Translation, ribosomal structure and biogenesis	Ubiquitin family;; Ubiquitin-2 like Rad60 SUMO-like;; Ubiquitin-like domain	Ubiquitin-60S ribosomal protein L40 OS=Brassica rapa subsp. pekinensis OX=51351 PE=2 SV=2	Translation, ribosomal structure and biogenesis	Ubiquitin supergroup,Ribosomal protein L40e [Theobroma cacao]	molecular function: structural molecule activity (GO:0005198);; cellular component: cell (GO:0005623);; cellular component: organelle (GO:0043226);; cellular component: cell part (GO:0044464);; cellular component: macromolecular complex (GO:0032991);; biological process: metabolic process (GO:0008152);; biological process: cellular process (GO:0009987);; cellular component: membrane (GO:0016020);…
Eucalyptus_camaldulensis_newGene_4366	--	0.999984	0.693959	normal	0.377222	-0.640301	normal	0.922563	-0.144855	normal	0.000825517	1.36132	up	Energy production and conversion	Mitochondrial glycoprotein	Uncharacterized protein At2g39795, mitochondrial OS=Arabidopsis thaliana OX=3702 GN=At2g39795 PE=1 SV=1	Function unknown	PREDICTED: uncharacterized protein At2g39795, mitochondrial [Eucalyptus grandis]	cellular component: cell (GO:0005623);; cellular component: membrane-enclosed lumen (GO:0031974);; cellular component: organelle (GO:0043226);; cellular component: organelle part (GO:0044422);; cellular component: cell part (GO:0044464)
Gene009884	--	0.834412	0.542856	normal	0.211406	-0.730785	normal	0.902742	0.100265	normal	0.000520205	1.36311	up	Translation, ribosomal structure and biogenesis	S25 ribosomal protein	40S ribosomal protein S25-2 OS=Arabidopsis thaliana OX=3702 GN=RPS25B PE=3 SV=1	Translation, ribosomal structure and biogenesis	hypothetical protein EUGRSUZ_I01282 [Eucalyptus grandis]	cellular component: cell (GO:0005623);; cellular component: macromolecular complex (GO:0032991);; cellular component: organelle (GO:0043226);; cellular component: cell part (GO:0044464)
Gene009250	IPP	0.999984	0.313447	normal	1.82e-05	-0.924894	normal	0.719062	0.152816	normal	9.15e-15	1.38539	up	Energy production and conversion	Inorganic pyrophosphatase	Soluble inorganic pyrophosphatase PPA1 OS=Solanum tuberosum OX=4113 GN=PPA1 PE=1 SV=1	Energy production and conversion	PREDICTED: soluble inorganic pyrophosphatase PPA1 [Eucalyptus grandis]	molecular function: binding (GO:0005488);; molecular function: catalytic activity (GO:0003824);; cellular component: cell (GO:0005623);; cellular component: cell part (GO:0044464);; biological process: metabolic process (GO:0008152);; biological process: cellular process (GO:0009987)
Gene003224	--	0.935853	0.58533	normal	0.0143242	-1.38871	normal	0.400094	-0.571589	normal	0.00214256	1.3929	up	Inorganic ion transport and metabolism	Catalase;; Catalase-related immune-responsive	Catalase isozyme 2 OS=Gossypium hirsutum OX=3635 GN=CAT2 PE=2 SV=1	Inorganic ion transport and metabolism	PREDICTED: catalase isozyme 3 isoform X3 [Eucalyptus grandis]	biological process: metabolic process (GO:0008152);; biological process: cellular process (GO:0009987);; biological process: single-organism process (GO:0044699);; biological process: response to stimulus (GO:0050896);; biological process: detoxification (GO:0098754);; molecular function: catalytic activity (GO:0003824);; molecular function: antioxidant activity (GO:0016209);; cellular component:…
Eucalyptus_camaldulensis_newGene_27707	--	0.85579	0.591949	normal	0.0240578	-0.739021	normal	0.962305	0.0781502	normal	0.00100719	1.39599	up	Translation, ribosomal structure and biogenesis	S25 ribosomal protein	40S ribosomal protein S25-2 OS=Arabidopsis thaliana OX=3702 GN=RPS25B PE=3 SV=1	--	ribosomal protein S25 [Zea mays]	cellular component: cell (GO:0005623);; cellular component: macromolecular complex (GO:0032991);; cellular component: organelle (GO:0043226);; cellular component: cell part (GO:0044464)
Gene011259	-	0.999984	0.463542	normal	0.0364303	-1.29308	normal	0.488833	-0.360409	normal	0.00105282	1.40489	up	--	--	--	Function unknown	PREDICTED: uncharacterized protein LOC104421059 isoform X1 [Eucalyptus grandis]	cellular component: membrane (GO:0016020);; cellular component: membrane part (GO:0044425)
Eucalyptus_camaldulensis_newGene_31763	--	0.999984	-0.710252	normal	0.0336891	-1.91411	normal	0.26054	0.489611	normal	0.00190512	1.40886	up	RNA processing and modification	AAA domain;; SPRY domain	--	Function unknown	hypothetical protein EUGRSUZ_E037982 [Eucalyptus grandis]	--
Gene007545	At3g19360	0.999984	0.26928	normal	0.00515264	-0.876141	normal	0.782093	0.258351	normal	1.28e-06	1.41129	up	General function prediction only	Zinc finger C-x8-C-x5-C-x3-H type (and similar);; Torus domain	Zinc finger CCCH domain-containing protein 39 OS=Arabidopsis thaliana OX=3702 GN=At3g19360 PE=2 SV=1	Function unknown	PREDICTED: zinc finger CCCH domain-containing protein 39 [Eucalyptus grandis]	molecular function: binding (GO:0005488)
Gene003636	-	0.209117	0.941068	normal	0.45771	-0.601209	normal	0.898741	-0.12648	normal	0.00573169	1.41874	up	Inorganic ion transport and metabolism	--	Heavy metal-associated isoprenylated plant protein 39 OS=Arabidopsis thaliana OX=3702 GN=HIPP39 PE=2 SV=1	Function unknown	PREDICTED: uncharacterized protein LOC104448775 [Eucalyptus grandis]	cellular component: cell (GO:0005623);; cellular component: cell part (GO:0044464);; cellular component: membrane (GO:0016020);; cellular component: membrane part (GO:0044425);; biological process: localization (GO:0051179);; molecular function: binding (GO:0005488);; biological process: cellular process (GO:0009987);; biological process: single-organism process (GO:0044699);; biological process:…
Eucalyptus_camaldulensis_newGene_399	--	0.999984	0.388712	normal	0.362898	-0.695746	normal	0.930562	0.173589	normal	0.00157279	1.42283	up	Inorganic ion transport and metabolism;; Amino acid transport and metabolism;; Signal transduction mechanisms	Receptor family ligand binding region;; Periplasmic binding protein	Glutamate receptor 3.4 OS=Arabidopsis thaliana OX=3702 GN=GLR3.4 PE=2 SV=2	Intracellular trafficking, secretion, and vesicular transport	PREDICTED: glutamate receptor 3.4 [Eucalyptus grandis]	biological process: cellular process (GO:0009987);; biological process: signaling (GO:0023052);; biological process: single-organism process (GO:0044699);; biological process: response to stimulus (GO:0050896);; biological process: localization (GO:0051179);; biological process: biological regulation (GO:0065007);; molecular function: signal transducer activity (GO:0004871);; molecular function: …
Gene004674	POPTRDRAFT_832064	0.999984	0.0547137	normal	0.130754	-0.705132	normal	4.21e-05	0.69245	normal	1.39e-06	1.42408	up	Translation, ribosomal structure and biogenesis	Initiation factor 2 subunit family	Methylthioribose-1-phosphate isomerase OS=Populus trichocarpa OX=3694 GN=POPTRDRAFT_832064 PE=3 SV=2	Translation, ribosomal structure and biogenesis	hypothetical protein EUGRSUZ_C00793 [Eucalyptus grandis]	cellular component: cell (GO:0005623);; cellular component: organelle (GO:0043226);; cellular component: cell part (GO:0044464);; cellular component: cell junction (GO:0030054);; molecular function: catalytic activity (GO:0003824);; biological process: metabolic process (GO:0008152);; biological process: cellular process (GO:0009987);; biological process: single-organism process (GO:0044699)
Eucalyptus_camaldulensis_newGene_15519	--	0.768827	0.497637	normal	0.0980735	-0.611468	normal	0.425325	0.311927	normal	4.81e-09	1.42424	up	Lipid transport and metabolism;; General function prediction only	short chain dehydrogenase;; Alcohol dehydrogenase GroES-like domain;; Enoyl-(Acyl carrier protein) reductase	Secoisolariciresinol dehydrogenase (Fragment) OS=Forsythia intermedia OX=55183 PE=1 SV=1	Function unknown	PREDICTED: zinc-binding alcohol dehydrogenase domain-containing protein 2 isoform X1 [Eucalyptus grandis]	molecular function: binding (GO:0005488);; molecular function: catalytic activity (GO:0003824);; biological process: metabolic process (GO:0008152);; biological process: single-organism process (GO:0044699)
Eucalyptus_camaldulensis_newGene_35060	--	0.999984	0.514439	normal	0.0397896	-1.20701	normal	0.799152	-0.414253	normal	0.00381186	1.42475	up	Function unknown	Gamma-glutamyl cyclotransferase, AIG2-like	Putative gamma-glutamylcyclotransferase At3g02910 OS=Arabidopsis thaliana OX=3702 GN=At3g02910 PE=2 SV=2	Function unknown	PREDICTED: putative gamma-glutamylcyclotransferase At3g02910 [Eucalyptus grandis]	--
Gene005786	PAP29	0.999984	0.467782	normal	0.0014615	-0.909296	normal	0.976963	0.0340873	normal	3.43e-09	1.43044	up	General function prediction only	Calcineurin-like phosphoesterase	Probable inactive purple acid phosphatase 29 OS=Arabidopsis thaliana OX=3702 GN=PAP29 PE=2 SV=1	Function unknown	PREDICTED: probable inactive purple acid phosphatase 29 isoform X1 [Eucalyptus grandis]	molecular function: catalytic activity (GO:0003824)
Gene008444	-	0.236863	0.676168	normal	0.520272	0.239083	normal	0.127393	0.982605	normal	0.000596507	1.4321	up	--	Remorin, C-terminal region;; Remorin, N-terminal region	Remorin OS=Solanum tuberosum OX=4113 PE=1 SV=1	Function unknown	PREDICTED: remorin [Eucalyptus grandis]	molecular function: binding (GO:0005488)
Gene001396	-	0.955285	0.904699	normal	0.522451	0.720042	normal	0.747631	0.482575	normal	0.000100385	1.44451	up	Posttranslational modification, protein turnover, chaperones	Glutathione S-transferase, N-terminal domain;; Glutathione S-transferase, N-terminal domain;; Glutathione S-transferase, N-terminal domain;; Glutathione S-transferase, C-terminal domain;; Glutathione S-transferase, C-terminal domain	Probable glutathione S-transferase OS=Nicotiana tabacum OX=4097 PE=2 SV=1	Posttranslational modification, protein turnover, chaperones	PREDICTED: probable glutathione S-transferase [Eucalyptus grandis]	molecular function: catalytic activity (GO:0003824);; cellular component: cell (GO:0005623);; cellular component: cell part (GO:0044464);; biological process: metabolic process (GO:0008152);; biological process: cellular process (GO:0009987);; biological process: single-organism process (GO:0044699);; biological process: response to stimulus (GO:0050896);; biological process: detoxification (GO:0…
Gene001406	-	0.91195	0.635905	normal	0.22299	-0.695367	normal	0.945986	0.0812176	normal	0.000144718	1.44919	up	Nucleotide transport and metabolism;; Secondary metabolites biosynthesis, transport and catabolism	Amidohydrolase family;; Amidohydrolase family	--	Nucleotide transport and metabolism	PREDICTED: uncharacterized protein LOC104415656 [Eucalyptus grandis]	molecular function: catalytic activity (GO:0003824)
Gene008380	NTPCR	0.999984	-0.153628	normal	0.0790314	-1.2089	normal	0.644509	0.497825	normal	0.00523371	1.46809	up	--	NTPase;; NTPase	--	Nucleotide transport and metabolism	PREDICTED: cancer-related nucleoside-triphosphatase [Eucalyptus grandis]	molecular function: binding (GO:0005488);; biological process: metabolic process (GO:0008152);; biological process: cellular process (GO:0009987);; molecular function: catalytic activity (GO:0003824)
Eucalyptus_camaldulensis_newGene_66629	--	0.999984	0.0481778	normal	0.0181374	-1.52119	normal	0.964877	-0.0830739	normal	0.000641999	1.46991	up	Signal transduction mechanisms;; Cytoskeleton	Zeta toxin	Uridine kinase-like protein 4 OS=Arabidopsis thaliana OX=3702 GN=UKL4 PE=2 SV=2	Nucleotide transport and metabolism	hypothetical protein EUGRSUZ_F03667 [Eucalyptus grandis]	biological process: metabolic process (GO:0008152);; biological process: cellular process (GO:0009987);; biological process: single-organism process (GO:0044699);; molecular function: catalytic activity (GO:0003824);; molecular function: binding (GO:0005488)
Gene004470	HMA2	0.216436	0.859165	normal	0.132684	-0.71985	normal	0.794777	-0.149793	normal	2.82e-07	1.471	up	Inorganic ion transport and metabolism	haloacid dehalogenase-like hydrolase;; E1-E2 ATPase;; E1-E2 ATPase	Cadmium/zinc-transporting ATPase HMA2 OS=Arabidopsis thaliana OX=3702 GN=HMA2 PE=2 SV=1	Inorganic ion transport and metabolism	PREDICTED: putative inactive cadmium/zinc-transporting ATPase HMA3 [Eucalyptus grandis]	molecular function: binding (GO:0005488);; cellular component: membrane (GO:0016020);; cellular component: membrane part (GO:0044425);; biological process: localization (GO:0051179);; molecular function: catalytic activity (GO:0003824);; molecular function: transporter activity (GO:0005215)
Eucalyptus_camaldulensis_newGene_10816	--	0.999984	-0.230869	normal	0.742448	-0.591552	normal	0.409902	1.19872	normal	0.000635602	1.48563	up	--	Protein kinase domain;; Protein tyrosine kinase	Receptor-like protein kinase HAIKU2 OS=Arabidopsis thaliana OX=3702 GN=IKU2 PE=1 SV=1	Function unknown	PREDICTED: receptor-like protein kinase HAIKU2 [Eucalyptus grandis]	biological process: metabolic process (GO:0008152);; biological process: cellular process (GO:0009987);; molecular function: catalytic activity (GO:0003824);; biological process: signaling (GO:0023052);; biological process: single-organism process (GO:0044699);; biological process: response to stimulus (GO:0050896);; biological process: biological regulation (GO:0065007);; molecular function: sig…
Gene008194	DTX45	0.999984	0.373674	normal	0.131326	-1.06275	normal	0.992049	-0.0182261	normal	0.000126824	1.49667	up	General function prediction only	MatE;; MatE	Protein DETOXIFICATION 45, chloroplastic OS=Arabidopsis thaliana OX=3702 GN=DTX45 PE=2 SV=2	Defense mechanisms	PREDICTED: protein DETOXIFICATION 45, chloroplastic [Eucalyptus grandis]	biological process: single-organism process (GO:0044699);; biological process: response to stimulus (GO:0050896);; biological process: localization (GO:0051179);; cellular component: cell (GO:0005623);; cellular component: organelle (GO:0043226);; cellular component: cell part (GO:0044464);; molecular function: transporter activity (GO:0005215);; cellular component: membrane (GO:0016020);; cellul…
Gene000595	--	0.897102	0.758871	normal	0.1636	-0.968462	normal	0.830901	-0.285821	normal	0.00301711	1.50338	up	--	GRAS domain family	Scarecrow-like protein 3 OS=Arabidopsis thaliana OX=3702 GN=SCL3 PE=1 SV=1	Transcription	hypothetical protein EUGRSUZ_G03258 [Eucalyptus grandis]	biological process: biological regulation (GO:0065007);; molecular function: transcription factor activity, protein binding (GO:0000988);; molecular function: nucleic acid binding transcription factor activity (GO:0001071);; cellular component: cell (GO:0005623);; cellular component: organelle (GO:0043226);; cellular component: cell part (GO:0044464);; molecular function: binding (GO:0005488)
Gene006150	MTACP2	0.999984	-0.225017	normal	0.409087	-0.808696	normal	0.515879	0.961265	normal	0.00348748	1.51014	up	Energy production and conversion;; Lipid transport and metabolism;; Secondary metabolites biosynthesis, transport and catabolism	Phosphopantetheine attachment site	Acyl carrier protein 3, mitochondrial OS=Arabidopsis thaliana OX=3702 GN=MTACP2 PE=1 SV=1	Lipid transport and metabolism	PREDICTED: acyl carrier protein 3, mitochondrial [Eucalyptus grandis]	biological process: metabolic process (GO:0008152);; biological process: cellular process (GO:0009987);; biological process: single-organism process (GO:0044699)
Gene009734	NRPE7	0.999984	0.562837	normal	0.433544	-0.820125	normal	0.977878	-0.0507147	normal	0.00854262	1.51133	up	Transcription	SHS2 domain found in N terminus of Rpb7p/Rpc25p/MJ0397	DNA-directed RNA polymerase V subunit 7 OS=Arabidopsis thaliana OX=3702 GN=NRPE7 PE=1 SV=1	Transcription	PREDICTED: DNA-directed RNA polymerase V subunit 7 [Eucalyptus grandis]	biological process: metabolic process (GO:0008152);; biological process: cellular process (GO:0009987);; biological process: biological regulation (GO:0065007);; cellular component: cell (GO:0005623);; cellular component: macromolecular complex (GO:0032991);; cellular component: organelle (GO:0043226);; cellular component: cell part (GO:0044464);; molecular function: binding (GO:0005488);; molecu…
Gene011698	HISN2	0.999984	0.293379	normal	0.33115	-0.81774	normal	0.670011	0.431513	normal	0.00487276	1.53092	up	Amino acid transport and metabolism	Phosphoribosyl-AMP cyclohydrolase;; Phosphoribosyl-ATP pyrophosphohydrolase;; MazG nucleotide pyrophosphohydrolase domain	Histidine biosynthesis bifunctional protein hisIE, chloroplastic OS=Arabidopsis thaliana OX=3702 GN=HISN2 PE=1 SV=1	Amino acid transport and metabolism	PREDICTED: histidine biosynthesis bifunctional protein hisIE, chloroplastic [Eucalyptus grandis]	biological process: metabolic process (GO:0008152);; biological process: cellular process (GO:0009987);; biological process: single-organism process (GO:0044699);; molecular function: catalytic activity (GO:0003824);; cellular component: cell (GO:0005623);; cellular component: organelle (GO:0043226);; cellular component: organelle part (GO:0044422);; cellular component: cell part (GO:0044464)
Eucalyptus_camaldulensis_newGene_30805	--	0.999984	0.47526	normal	0.123451	-1.31393	normal	0.791067	-0.409874	normal	0.00709012	1.53402	up	--	YGGT family	YlmG homolog protein 2, chloroplastic OS=Arabidopsis thaliana OX=3702 GN=YLMG2 PE=2 SV=1	Function unknown	PREDICTED: ylmG homolog protein 2, chloroplastic [Eucalyptus grandis]	cellular component: membrane (GO:0016020)
Eucalyptus_camaldulensis_newGene_28917	--	0.999984	0.20133	normal	0.169862	-0.911538	normal	0.602083	0.449584	normal	0.000824854	1.54243	up	Inorganic ion transport and metabolism	Voltage gated chloride channel;; CBS domain	Chloride channel protein CLC-c OS=Arabidopsis thaliana OX=3702 GN=CLC-C PE=1 SV=1	Inorganic ion transport and metabolism	PREDICTED: chloride channel protein CLC-c [Eucalyptus grandis]	biological process: localization (GO:0051179);; biological process: biological regulation (GO:0065007);; molecular function: transporter activity (GO:0005215);; cellular component: membrane (GO:0016020);; cellular component: membrane part (GO:0044425)
Eucalyptus_camaldulensis_newGene_27499	--	0.999984	-0.106946	normal	0.312329	-0.838287	normal	0.354086	0.843654	normal	0.000629635	1.5491	up	Lipid transport and metabolism;; General function prediction only	--	--	Function unknown	hypothetical protein EUGRSUZ_G014532, partial [Eucalyptus grandis]	molecular function: binding (GO:0005488);; molecular function: catalytic activity (GO:0003824);; biological process: metabolic process (GO:0008152);; biological process: single-organism process (GO:0044699)
Eucalyptus_camaldulensis_newGene_46325	--	0.999984	0.762091	normal	0.932042	0.0957168	normal	0.569907	0.555517	normal	0.000570563	1.55904	up	Amino acid transport and metabolism	GXGXG motif	Ferredoxin-dependent glutamate synthase, chloroplastic OS=Oryza sativa subsp. japonica OX=39947 GN=GLU PE=2 SV=2	Amino acid transport and metabolism	hypothetical protein EUGRSUZ_A02249 [Eucalyptus grandis]	biological process: metabolic process (GO:0008152);; biological process: cellular process (GO:0009987);; biological process: single-organism process (GO:0044699);; molecular function: catalytic activity (GO:0003824)
Eucalyptus_camaldulensis_newGene_73234	--	0.999984	-0.196682	normal	0.0612436	-1.29699	normal	0.233518	0.533078	normal	0.000239393	1.56732	up	--	EamA-like transporter family	Protein WALLS ARE THIN 1 OS=Arabidopsis thaliana OX=3702 GN=WAT1 PE=1 SV=1	Function unknown	PREDICTED: protein WALLS ARE THIN 1 isoform X1 [Eucalyptus grandis]	cellular component: cell (GO:0005623);; cellular component: membrane (GO:0016020);; cellular component: cell part (GO:0044464);; cellular component: membrane part (GO:0044425);; biological process: localization (GO:0051179);; molecular function: transporter activity (GO:0005215)
Gene004107	MTP5	0.999984	-0.135486	normal	0.033695	-1.12717	normal	0.639834	0.597889	normal	1.73e-05	1.56776	up	Inorganic ion transport and metabolism	Cation efflux family;; Dimerisation domain of Zinc Transporter	Metal tolerance protein 5 OS=Oryza sativa subsp. japonica OX=39947 GN=MTP5 PE=2 SV=1	Inorganic ion transport and metabolism	PREDICTED: metal tolerance protein 11 isoform X2 [Eucalyptus grandis]	biological process: localization (GO:0051179);; molecular function: transporter activity (GO:0005215);; cellular component: membrane (GO:0016020);; cellular component: membrane part (GO:0044425)
Gene004006	VTC2	0.999984	-0.132355	normal	0.1334	-0.879993	normal	0.0522871	0.872145	normal	5.85e-05	1.57167	up	--	--	--	--	PREDICTED: GDP-L-galactose phosphorylase 2 [Eucalyptus grandis]	molecular function: catalytic activity (GO:0003824)
Eucalyptus_camaldulensis_newGene_14356	--	0.923777	0.673904	normal	0.873276	-0.111494	normal	0.287922	0.709103	normal	1.19e-05	1.57924	up	Lipid transport and metabolism	alpha/beta hydrolase fold;; Serine aminopeptidase, S33;; Alpha/beta hydrolase family	--	Function unknown	PREDICTED: bifunctional epoxide hydrolase 2 [Eucalyptus grandis]	cellular component: membrane (GO:0016020);; cellular component: membrane part (GO:0044425);; molecular function: catalytic activity (GO:0003824)
Gene006434	--	0.999984	-0.34788	normal	0.0280405	-1.50774	normal	0.556027	0.514035	normal	2.03e-05	1.58157	up	--	--	Protein WALLS ARE THIN 1 OS=Arabidopsis thaliana OX=3702 GN=WAT1 PE=1 SV=1	Function unknown	PREDICTED: protein WALLS ARE THIN 1 isoform X2 [Eucalyptus grandis]	cellular component: cell (GO:0005623);; cellular component: membrane (GO:0016020);; cellular component: cell part (GO:0044464);; cellular component: organelle (GO:0043226);; cellular component: organelle part (GO:0044422);; biological process: cellular process (GO:0009987);; biological process: developmental process (GO:0032502);; biological process: growth (GO:0040007);; biological process: sing…
Eucalyptus_camaldulensis_newGene_5220	--	0.999984	-0.212081	normal	0.29462	-0.843373	normal	0.156231	1.02858	normal	0.000578575	1.58182	up	--	Pathogenesis-related protein Bet v I family	Major allergen Pru ar 1 OS=Prunus armeniaca OX=36596 PE=1 SV=1	Function unknown	PREDICTED: major allergen Pru ar 1 [Eucalyptus grandis]	biological process: response to stimulus (GO:0050896)
Gene011956	GL3	0.999984	0.577105	normal	0.634899	-0.394041	normal	0.765759	0.417902	normal	0.000413553	1.58403	up	--	Helix-loop-helix DNA-binding domain	Transcription factor GLABRA 3 OS=Arabidopsis thaliana OX=3702 GN=GL3 PE=1 SV=1	Transcription	PREDICTED: transcription factor EGL1 [Eucalyptus grandis]	molecular function: binding (GO:0005488)
Gene010270	ARF5	0.641469	0.919035	normal	0.337315	0.492297	normal	0.185663	0.942031	normal	4.31e-06	1.58456	up	--	Auxin response factor;; B3 DNA binding domain;; AUX/IAA family	Auxin response factor 5 OS=Arabidopsis thaliana OX=3702 GN=ARF5 PE=1 SV=3	Transcription	PREDICTED: auxin response factor 5 isoform X2 [Eucalyptus grandis]	molecular function: binding (GO:0005488);; cellular component: cell (GO:0005623);; cellular component: organelle (GO:0043226);; cellular component: cell part (GO:0044464);; biological process: biological regulation (GO:0065007);; biological process: cellular process (GO:0009987);; biological process: signaling (GO:0023052);; biological process: single-organism process (GO:0044699);; biological pr…
Eucalyptus_camaldulensis_newGene_63572	--	0.999984	0.216372	normal	0.529661	-0.513897	normal	0.69137	0.631369	normal	0.000287816	1.61105	up	--	--	Transcription factor MYC1 OS=Arabidopsis thaliana OX=3702 GN=BHLH12 PE=1 SV=1	Transcription	PREDICTED: transcription factor EGL1 [Eucalyptus grandis]	molecular function: binding (GO:0005488)
Eucalyptus_camaldulensis_newGene_1722	--	0.999984	0.325919	normal	0.0226798	-1.61777	normal	0.723297	-0.305523	normal	0.00172659	1.6129	up	RNA processing and modification	DEAD/DEAH box helicase	DEAD-box ATP-dependent RNA helicase 39 OS=Oryza sativa subsp. japonica OX=39947 GN=Os01g0184500 PE=2 SV=1	Replication, recombination and repair	PREDICTED: DEAD-box ATP-dependent RNA helicase 39 [Eucalyptus grandis]	molecular function: binding (GO:0005488)
Gene001167	MKK9	0.999984	0.264528	normal	0.0334523	-1.59591	normal	0.903609	-0.251118	normal	0.00399372	1.61925	up	Signal transduction mechanisms	Protein kinase domain;; Protein tyrosine kinase	Mitogen-activated protein kinase kinase 7 OS=Arabidopsis thaliana OX=3702 GN=MKK7 PE=1 SV=1	Signal transduction mechanisms	PREDICTED: mitogen-activated protein kinase kinase 9 [Eucalyptus grandis]	biological process: metabolic process (GO:0008152);; biological process: cellular process (GO:0009987);; molecular function: catalytic activity (GO:0003824);; molecular function: binding (GO:0005488)
Eucalyptus_camaldulensis_newGene_7281	--	0.999984	0.404956	normal	0.363397	-0.891205	normal	0.893629	0.245269	normal	0.00735301	1.63526	up	Intracellular trafficking, secretion, and vesicular transport	Endomembrane protein 70;; Endomembrane protein 70	Transmembrane 9 superfamily member 4 OS=Arabidopsis thaliana OX=3702 GN=TMN4 PE=2 SV=1	Function unknown	PREDICTED: transmembrane 9 superfamily member 3 isoform X2 [Eucalyptus grandis]	cellular component: membrane (GO:0016020);; cellular component: membrane part (GO:0044425)
Gene008760	--	0.999984	0.261419	normal	0.0226337	-1.05206	normal	0.914946	0.257401	normal	0.00548922	1.63994	up	General function prediction only	FAD dependent oxidoreductase;; Glucose inhibited division protein A;; FAD binding domain	Probable sarcosine oxidase OS=Arabidopsis thaliana OX=3702 GN=At2g24580 PE=2 SV=1	Amino acid transport and metabolism	PREDICTED: probable sarcosine oxidase [Eucalyptus grandis]	biological process: metabolic process (GO:0008152);; biological process: single-organism process (GO:0044699);; molecular function: catalytic activity (GO:0003824);; biological process: cellular process (GO:0009987)
Eucalyptus_camaldulensis_newGene_7720	--	0.999984	0.190736	normal	0.905329	0.269879	normal	0.845904	0.488642	normal	0.00502354	1.64019	up	--	--	--	Carbohydrate transport and metabolism	PREDICTED: uncharacterized protein LOC104444215 isoform X2 [Eucalyptus grandis]	molecular function: catalytic activity (GO:0003824);; biological process: metabolic process (GO:0008152);; molecular function: binding (GO:0005488)
Eucalyptus_camaldulensis_newGene_32148	--	0.999984	0.456358	normal	0.212636	-1.03678	normal	0.882392	0.23831	normal	0.00856282	1.66302	up	--	Caleosin related protein	Probable peroxygenase 4 OS=Arabidopsis thaliana OX=3702 GN=PXG4 PE=1 SV=1	Function unknown	PREDICTED: probable peroxygenase 4 [Eucalyptus grandis]	cellular component: membrane (GO:0016020);; cellular component: membrane part (GO:0044425)
Gene003271	-	0.999984	0.566885	normal	0.136302	-0.865879	normal	0.939275	0.125184	normal	1.2e-05	1.67015	up	--	Embryo-specific protein 3, (ATS3)	Embryo-specific protein ATS3B OS=Arabidopsis thaliana OX=3702 GN=ATS3B PE=1 SV=1	Function unknown	PREDICTED: uncharacterized protein LOC104449458 [Eucalyptus grandis]	cellular component: membrane (GO:0016020);; cellular component: membrane part (GO:0044425)
Gene001015	IKU2	0.999984	-0.264498	normal	0.526077	-1.02704	normal	0.356902	1.11822	normal	0.00252131	1.68124	up	--	Leucine rich repeat;; Leucine Rich repeats (2 copies);; Leucine Rich Repeat;; Leucine rich repeat N-terminal domain	Receptor-like protein kinase HAIKU2 OS=Arabidopsis thaliana OX=3702 GN=IKU2 PE=1 SV=1	Function unknown	PREDICTED: receptor-like protein kinase HAIKU2 [Eucalyptus grandis]	biological process: metabolic process (GO:0008152);; biological process: cellular process (GO:0009987);; molecular function: catalytic activity (GO:0003824);; molecular function: binding (GO:0005488);; cellular component: cell (GO:0005623);; cellular component: membrane (GO:0016020);; cellular component: cell part (GO:0044464);; biological process: response to stimulus (GO:0050896);; biological p…
Eucalyptus_camaldulensis_newGene_61664	--	0.999984	-0.19111	normal	0.0130656	-1.52828	normal	0.229411	0.382492	normal	1.51e-08	1.68483	up	--	EamA-like transporter family	Protein WALLS ARE THIN 1 OS=Arabidopsis thaliana OX=3702 GN=WAT1 PE=1 SV=1	Function unknown	hypothetical protein EUGRSUZ_F01611 [Eucalyptus grandis]	cellular component: membrane (GO:0016020);; cellular component: membrane part (GO:0044425);; biological process: localization (GO:0051179);; molecular function: transporter activity (GO:0005215)
Gene005857	PXG4	0.999984	0.238731	normal	0.0787499	-1.31087	normal	0.842874	0.235524	normal	0.00327904	1.68925	up	--	Caleosin related protein	Probable peroxygenase 4 OS=Arabidopsis thaliana OX=3702 GN=PXG4 PE=1 SV=1	Function unknown	hypothetical protein EUGRSUZ_G02111 [Eucalyptus grandis]	cellular component: membrane (GO:0016020);; cellular component: membrane part (GO:0044425)
Gene009242	SCPL33	0.206177	1.28249	normal	0.183329	-1.07489	normal	0.275895	-0.843454	normal	0.00127111	1.69033	up	Posttranslational modification, protein turnover, chaperones;; Amino acid transport and metabolism	Serine carboxypeptidase;; Serine carboxypeptidase;; Serine carboxypeptidase	Serine carboxypeptidase-like 26 OS=Oryza sativa subsp. japonica OX=39947 GN=SCP26 PE=2 SV=1	Amino acid transport and metabolism	hypothetical protein EUGRSUZ_H04079 [Eucalyptus grandis]	biological process: metabolic process (GO:0008152);; molecular function: catalytic activity (GO:0003824);; cellular component: cell (GO:0005623);; cellular component: organelle (GO:0043226);; cellular component: cell part (GO:0044464)
Gene002618	--	0.999984	-0.148852	normal	0.433373	-0.887077	normal	0.585866	0.845745	normal	6.23e-13	1.69546	up	--	--	--	--	--	--
Eucalyptus_camaldulensis_newGene_37943	--	0.999984	0.0441837	normal	0.455816	0.638455	normal	0.070699	1.82588	normal	8.26e-05	1.70567	up	--	WRKY DNA -binding domain	WRKY transcription factor WRKY24 OS=Oryza sativa subsp. indica OX=39946 GN=WRKY24 PE=2 SV=1	Transcription	PREDICTED: probable disease resistance protein At4g27220 isoform X5 [Eucalyptus grandis]	biological process: biological regulation (GO:0065007);; molecular function: nucleic acid binding transcription factor activity (GO:0001071);; molecular function: binding (GO:0005488)
Eucalyptus_camaldulensis_newGene_32773	--	0.999984	0.0119019	normal	0.37747	-0.859983	normal	0.183821	0.936184	normal	0.00528447	1.71431	up	--	K+ potassium transporter	Potassium transporter 6 OS=Arabidopsis thaliana OX=3702 GN=POT6 PE=2 SV=1	Inorganic ion transport and metabolism	PREDICTED: potassium transporter 6 [Eucalyptus grandis]	cellular component: cell (GO:0005623);; cellular component: membrane (GO:0016020);; cellular component: cell part (GO:0044464);; biological process: localization (GO:0051179);; molecular function: transporter activity (GO:0005215);; cellular component: membrane part (GO:0044425);; biological process: cellular process (GO:0009987);; biological process: single-organism process (GO:0044699)
Eucalyptus_camaldulensis_newGene_14355	--	0.418395	0.915365	normal	0.348075	-0.467279	normal	0.824861	0.263697	normal	3.97e-06	1.72099	up	Lipid transport and metabolism	alpha/beta hydrolase fold;; Alpha/beta hydrolase family;; Serine aminopeptidase, S33	--	Function unknown	PREDICTED: bifunctional epoxide hydrolase 2 [Eucalyptus grandis]	molecular function: catalytic activity (GO:0003824)
Gene002458	-	0.999984	0.0560431	normal	0.0187655	-1.73406	normal	0.983759	-0.056927	normal	0.000282249	1.72583	up	--	DVL family	--	Function unknown	hypothetical protein EUGRSUZ_G02862 [Eucalyptus grandis]	--
Gene005032	WNK1	0.426789	1.04375	normal	0.198252	-0.620663	normal	0.988208	-0.0354607	normal	0.000278372	1.73178	up	General function prediction only	Protein kinase domain;; Protein tyrosine kinase;; Oxidative-stress-responsive kinase 1 C-terminal domain;; Protein kinase domain;; Protein tyrosine kinase	Serine/threonine-protein kinase WNK1 OS=Arabidopsis thaliana OX=3702 GN=WNK1 PE=1 SV=1	Signal transduction mechanisms	hypothetical protein EUGRSUZ_H03484 [Eucalyptus grandis]	biological process: metabolic process (GO:0008152);; biological process: cellular process (GO:0009987);; molecular function: catalytic activity (GO:0003824);; molecular function: binding (GO:0005488)
Gene008537	-	0.999984	-0.709704	normal	0.0258482	-1.31544	normal	0.120297	1.31496	normal	1.14e-27	1.73325	up	--	Sulfite exporter TauE/SafE	Sulfite exporter TauE/SafE family protein 3 OS=Arabidopsis thaliana OX=3702 GN=At2g25737 PE=2 SV=1	Function unknown	PREDICTED: uncharacterized protein LOC104436943 [Eucalyptus grandis]	cellular component: membrane (GO:0016020);; cellular component: membrane part (GO:0044425)
Gene008206	VTC2	0.999984	-0.0707703	normal	0.179646	-0.88479	normal	0.113494	0.96173	normal	5.22e-05	1.73648	up	General function prediction only	--	GDP-L-galactose phosphorylase 1 OS=Arabidopsis thaliana OX=3702 GN=VTC2 PE=1 SV=1	Function unknown	PREDICTED: GDP-L-galactose phosphorylase 2 [Eucalyptus grandis]	molecular function: catalytic activity (GO:0003824)
Gene000332	DPE2	0.564119	0.908607	normal	0.0356175	-0.957556	normal	0.802699	-0.260323	normal	4.41e-10	1.73741	up	--	4-alpha-glucanotransferase	4-alpha-glucanotransferase DPE2 OS=Arabidopsis thaliana OX=3702 GN=DPE2 PE=1 SV=1	Carbohydrate transport and metabolism	PREDICTED: 4-alpha-glucanotransferase DPE2 isoform X2 [Eucalyptus grandis]	biological process: metabolic process (GO:0008152);; biological process: cellular process (GO:0009987);; biological process: single-organism process (GO:0044699);; molecular function: catalytic activity (GO:0003824);; cellular component: cell (GO:0005623);; cellular component: cell part (GO:0044464);; molecular function: binding (GO:0005488)
Eucalyptus_camaldulensis_newGene_13908	--	0.999984	0.644029	normal	0.346846	-0.919076	normal	0.882592	0.208555	normal	0.00601909	1.7396	up	Translation, ribosomal structure and biogenesis	60s Acidic ribosomal protein	60S acidic ribosomal protein P1 OS=Zea mays OX=4577 GN=RPP1A PE=1 SV=1	Translation, ribosomal structure and biogenesis	hypothetical protein EUGRSUZ_E00482 [Eucalyptus grandis]	molecular function: structural molecule activity (GO:0005198);; cellular component: cell (GO:0005623);; cellular component: macromolecular complex (GO:0032991);; cellular component: organelle (GO:0043226);; cellular component: cell part (GO:0044464);; biological process: metabolic process (GO:0008152);; biological process: cellular process (GO:0009987)
Gene003791	AAO1	0.999984	0.667002	normal	0.0146759	-1.85333	normal	0.423443	-0.752223	normal	0.00335066	1.74637	up	Nucleotide transport and metabolism	FAD binding domain in molybdopterin dehydrogenase;; Molybdopterin-binding domain of aldehyde dehydrogenase;; Aldehyde oxidase and xanthine dehydrogenase, a/b hammerhead domain;; CO dehydrogenase flavoprotein C-terminal domain;; Molybdopterin-binding domain of aldehyde dehydrogenase	Indole-3-acetaldehyde oxidase OS=Arabidopsis thaliana OX=3702 GN=AAO1 PE=1 SV=2	Nucleotide transport and metabolism	PREDICTED: abscisic-aldehyde oxidase [Eucalyptus grandis]	biological process: metabolic process (GO:0008152);; biological process: single-organism process (GO:0044699);; molecular function: catalytic activity (GO:0003824);; molecular function: binding (GO:0005488);; cellular component: cell (GO:0005623);; cellular component: cell part (GO:0044464);; molecular function: electron carrier activity (GO:0009055);; biological process: cellular process (GO:000…
Eucalyptus_camaldulensis_newGene_6119	--	0.999984	-0.220455	normal	0.169666	-1.43093	normal	0.44205	0.618151	normal	0.000186318	1.74687	up	Lipid transport and metabolism	Fatty acid hydroxylase superfamily	Methylsterol monooxygenase 1-1 OS=Arabidopsis thaliana OX=3702 GN=SMO1-1 PE=1 SV=1	Lipid transport and metabolism	PREDICTED: methylsterol monooxygenase 1-1 [Eucalyptus grandis]	biological process: metabolic process (GO:0008152);; biological process: single-organism process (GO:0044699);; molecular function: catalytic activity (GO:0003824);; molecular function: binding (GO:0005488);; biological process: cellular process (GO:0009987);; cellular component: membrane (GO:0016020);; cellular component: membrane part (GO:0044425)
Eucalyptus_camaldulensis_newGene_75173	--	0.693862	1.08506	normal	0.811886	-0.24207	normal	0.980948	0.0657624	normal	0.00960255	1.74906	up	--	--	--	Function unknown	PREDICTED: uncharacterized protein LOC104417158 [Eucalyptus grandis]	--
Eucalyptus_camaldulensis_newGene_40733	--	0.999984	0.018036	normal	0.0809524	-1.52546	normal	0.854296	0.290902	normal	0.00382404	1.756	up	--	--	--	Function unknown	PREDICTED: uncharacterized protein LOC104433845 [Eucalyptus grandis]	cellular component: membrane (GO:0016020);; cellular component: membrane part (GO:0044425)
Eucalyptus_camaldulensis_newGene_9388	--	0.999984	-0.755424	normal	0.151739	-1.49106	normal	0.131041	1.45648	normal	0.0087158	1.75736	up	--	Gibberellin regulated protein	Gibberellin-regulated protein 9 OS=Arabidopsis thaliana OX=3702 GN=GASA9 PE=3 SV=1	Function unknown	PREDICTED: gibberellin-regulated protein 9 [Eucalyptus grandis]	--
Gene007221	AKR4C9	0.999984	-0.150556	normal	0.246455	-0.876357	normal	0.012312	1.11243	normal	0.000117188	1.7584	up	General function prediction only	Aldo/keto reductase family;; Aldo/keto reductase family	NADPH-dependent aldo-keto reductase, chloroplastic OS=Arabidopsis thaliana OX=3702 GN=AKR4C9 PE=1 SV=1	Function unknown	PREDICTED: aldo-keto reductase family 4 member C9 [Eucalyptus grandis]	molecular function: catalytic activity (GO:0003824);; biological process: metabolic process (GO:0008152);; biological process: single-organism process (GO:0044699)
Gene005274	--	0.999984	-0.210082	normal	0.652681	0.511998	normal	0.0393283	2.16786	normal	0.00014746	1.76633	up	--	F-box domain	F-box protein SKIP23 OS=Arabidopsis thaliana OX=3702 GN=SKIP23 PE=1 SV=1	Function unknown	PREDICTED: putative F-box protein At1g65770 [Eucalyptus grandis]	--
Eucalyptus_camaldulensis_newGene_495	--	0.92259	0.934392	normal	--	--	--	0.28599	-0.994927	normal	0.00517235	1.76683	up	Carbohydrate transport and metabolism	Glycosyl hydrolases family 38 C-terminal domain	Alpha-mannosidase OS=Canavalia ensiformis OX=3823 PE=1 SV=1	Carbohydrate transport and metabolism	PREDICTED: alpha-mannosidase [Eucalyptus grandis]	molecular function: catalytic activity (GO:0003824);; biological process: metabolic process (GO:0008152);; biological process: single-organism process (GO:0044699);; molecular function: binding (GO:0005488)
Gene004925	ZHD6	0.999984	0.426662	normal	0.190645	-1.21315	normal	0.949354	0.123118	normal	0.00485703	1.77517	up	--	ZF-HD protein dimerisation region	Zinc-finger homeodomain protein 6 OS=Arabidopsis thaliana OX=3702 GN=ZHD6 PE=1 SV=1	Function unknown	PREDICTED: zinc-finger homeodomain protein 6 [Eucalyptus grandis]	molecular function: binding (GO:0005488)
Gene008860	YSL3	0.999984	0.282609	normal	0.0416422	-1.5519	normal	0.980397	-0.0542048	normal	0.00131108	1.77918	up	--	OPT oligopeptide transporter protein;; OPT oligopeptide transporter protein	Metal-nicotianamine transporter YSL3 OS=Arabidopsis thaliana OX=3702 GN=YSL3 PE=2 SV=1	Function unknown	PREDICTED: metal-nicotianamine transporter YSL3 [Eucalyptus grandis]	cellular component: membrane (GO:0016020);; cellular component: membrane part (GO:0044425);; biological process: localization (GO:0051179)
Gene005455	--	0.999984	0.648975	normal	0.336192	-0.878105	normal	0.968006	-0.0312002	normal	8.84e-10	1.78364	up	Translation, ribosomal structure and biogenesis	Elongation factor Tu GTP binding domain;; Elongation factor Tu C-terminal domain;; Elongation factor Tu domain 2	Elongation factor 1-alpha OS=Oryza sativa subsp. japonica OX=39947 GN=REFA1 PE=2 SV=2	Translation, ribosomal structure and biogenesis	elongation factor 1-alpha [Quercus suber]	biological process: metabolic process (GO:0008152);; biological process: cellular process (GO:0009987);; molecular function: binding (GO:0005488);; molecular function: catalytic activity (GO:0003824);; cellular component: cell (GO:0005623);; cellular component: cell part (GO:0044464)
Gene010747	--	0.0812924	0.937971	normal	0.369065	-0.336075	normal	0.252107	0.465775	normal	1.48e-15	1.78848	up	Amino acid transport and metabolism	Glutamate synthase central domain;; Conserved region in glutamate synthase;; Conserved region in glutamate synthase;; GXGXG motif;; Conserved region in glutamate synthase	Ferredoxin-dependent glutamate synthase, chloroplastic OS=Spinacia oleracea OX=3562 GN=FdGOGAT PE=1 SV=3	Amino acid transport and metabolism	PREDICTED: ferredoxin-dependent glutamate synthase, chloroplastic [Eucalyptus grandis]	cellular component: cell (GO:0005623);; cellular component: cell part (GO:0044464);; biological process: metabolic process (GO:0008152);; biological process: cellular process (GO:0009987);; biological process: single-organism process (GO:0044699);; molecular function: catalytic activity (GO:0003824)
Gene010181	-	0.999984	0.196878	normal	0.185622	-1.11032	normal	0.60311	0.53835	normal	0.00176904	1.7914	up	--	--	Maltose excess protein 1, chloroplastic OS=Arabidopsis thaliana OX=3702 GN=MEX1 PE=2 SV=2	Intracellular trafficking, secretion, and vesicular transport	PREDICTED: maltose excess protein 1-like, chloroplastic isoform X2 [Eucalyptus grandis]	cellular component: membrane (GO:0016020);; cellular component: membrane part (GO:0044425)
Eucalyptus_camaldulensis_newGene_26072	--	0.513713	0.693298	normal	0.0106462	-0.886603	normal	0.814332	0.189724	normal	9.89e-12	1.79565	up	--	Helix-loop-helix DNA-binding domain	Transcription factor bHLH66 OS=Arabidopsis thaliana OX=3702 GN=BHLH66 PE=1 SV=1	Transcription	PREDICTED: transcription factor bHLH66 [Eucalyptus grandis]	molecular function: binding (GO:0005488)
Eucalyptus_camaldulensis_newGene_39446	--	0.999984	0.132926	normal	0.132014	-1.46601	normal	0.907973	0.177481	normal	0.000941889	1.80596	up	Intracellular trafficking, secretion, and vesicular transport	Endomembrane protein 70	Transmembrane 9 superfamily member 3 OS=Arabidopsis thaliana OX=3702 GN=TMN3 PE=2 SV=1	Function unknown	PREDICTED: transmembrane 9 superfamily member 3 isoform X2 [Eucalyptus grandis]	cellular component: membrane (GO:0016020);; cellular component: membrane part (GO:0044425)
Eucalyptus_camaldulensis_newGene_51421	--	--	--	--	--	--	--	0.0301289	1.5032	normal	0.00378525	1.80776	up	--	--	--	Function unknown	PREDICTED: uncharacterized protein LOC104441152 [Eucalyptus grandis]	molecular function: catalytic activity (GO:0003824);; molecular function: binding (GO:0005488)
Eucalyptus_camaldulensis_newGene_53589	--	0.999984	0.800109	normal	0.203379	-1.10915	normal	0.799903	-0.396236	normal	0.000437364	1.81382	up	Inorganic ion transport and metabolism	Catalase	Catalase isozyme 1 (Fragment) OS=Nicotiana plumbaginifolia OX=4092 GN=CAT1 PE=2 SV=1	Inorganic ion transport and metabolism	PREDICTED: catalase isozyme 3 isoform X2 [Eucalyptus grandis]	biological process: metabolic process (GO:0008152);; biological process: cellular process (GO:0009987);; biological process: single-organism process (GO:0044699);; biological process: response to stimulus (GO:0050896);; biological process: detoxification (GO:0098754);; molecular function: catalytic activity (GO:0003824);; molecular function: antioxidant activity (GO:0016209);; molecular function:…
Gene003353	DPE2	0.608302	0.918781	normal	0.107537	-1.08318	normal	0.801272	-0.283642	normal	3.06e-05	1.81889	up	--	Starch binding domain;; 4-alpha-glucanotransferase;; 4-alpha-glucanotransferase	4-alpha-glucanotransferase DPE2 OS=Arabidopsis thaliana OX=3702 GN=DPE2 PE=1 SV=1	Carbohydrate transport and metabolism	PREDICTED: 4-alpha-glucanotransferase DPE2 isoform X1 [Eucalyptus grandis]	biological process: metabolic process (GO:0008152);; biological process: cellular process (GO:0009987);; biological process: single-organism process (GO:0044699);; molecular function: catalytic activity (GO:0003824);; molecular function: binding (GO:0005488)
Eucalyptus_camaldulensis_newGene_37292	--	0.999984	0.289379	normal	0.637423	-0.585894	normal	0.159595	1.03464	normal	0.00845615	1.82621	up	--	Lateral organ boundaries (LOB) domain	LOB domain-containing protein 38 OS=Arabidopsis thaliana OX=3702 GN=LBD38 PE=1 SV=1	Function unknown	PREDICTED: LOB domain-containing protein 37 [Eucalyptus grandis]	--
Eucalyptus_camaldulensis_newGene_433	--	0.999984	0.0922349	normal	0.20584	-0.586461	normal	0.236117	1.08596	normal	2.03e-05	1.82736	up	Carbohydrate transport and metabolism	Alpha-amylase C-terminal beta-sheet domain	Alpha-amylase 3, chloroplastic OS=Arabidopsis thaliana OX=3702 GN=AMY3 PE=1 SV=1	Carbohydrate transport and metabolism	PREDICTED: alpha-amylase 3, chloroplastic isoform X3 [Eucalyptus grandis]	molecular function: catalytic activity (GO:0003824);; molecular function: binding (GO:0005488);; biological process: metabolic process (GO:0008152)
Eucalyptus_camaldulensis_newGene_3900	--	0.999984	0.335571	normal	0.0747431	-1.7799	normal	0.83568	-0.469803	normal	0.00311423	1.83898	up	--	--	Probable WRKY transcription factor 26 OS=Arabidopsis thaliana OX=3702 GN=WRKY26 PE=1 SV=2	Transcription	PREDICTED: probable WRKY transcription factor 26 isoform X1 [Eucalyptus grandis]	biological process: biological regulation (GO:0065007);; molecular function: nucleic acid binding transcription factor activity (GO:0001071);; molecular function: binding (GO:0005488)
Eucalyptus_camaldulensis_newGene_41255	--	0.999984	0.490703	normal	0.613825	-0.731495	normal	0.981449	0.0592057	normal	0.000950462	1.84503	up	--	--	Probable WRKY transcription factor 40 OS=Arabidopsis thaliana OX=3702 GN=WRKY40 PE=1 SV=1	Transcription	hypothetical protein EUGRSUZ_F03955 [Eucalyptus grandis]	biological process: biological regulation (GO:0065007);; molecular function: nucleic acid binding transcription factor activity (GO:0001071);; cellular component: membrane (GO:0016020);; cellular component: membrane part (GO:0044425);; molecular function: binding (GO:0005488)
Gene012130	At3g47200	0.999984	0.523719	normal	0.550839	-0.738652	normal	0.724906	0.505717	normal	0.00888294	1.84756	up	--	Plant protein of unknown function	UPF0481 protein At3g47200 OS=Arabidopsis thaliana OX=3702 GN=At3g47200 PE=2 SV=1	--	PREDICTED: UPF0481 protein At3g47200 [Eucalyptus grandis]	--
Eucalyptus_camaldulensis_newGene_40796	--	0.999984	0.138772	normal	--	--	--	0.564451	0.962482	normal	0.00035034	1.86021	up	Secondary metabolites biosynthesis, transport and catabolism	Cytochrome P450;; Cytochrome P450	Cytochrome P450 71A6 (Fragment) OS=Nepeta racemosa OX=54731 GN=CYP71A6 PE=2 SV=1	Secondary metabolites biosynthesis, transport and catabolism	PREDICTED: cytochrome P450 71A22 [Eucalyptus grandis]	molecular function: binding (GO:0005488);; cellular component: membrane (GO:0016020);; cellular component: membrane part (GO:0044425);; biological process: metabolic process (GO:0008152);; biological process: single-organism process (GO:0044699);; molecular function: catalytic activity (GO:0003824)
Eucalyptus_camaldulensis_newGene_23608	--	0.999984	0.626284	normal	0.938451	-0.104186	normal	0.250536	1.00734	normal	0.00175291	1.87935	up	Carbohydrate transport and metabolism;; Energy production and conversion	UDP-glucoronosyl and UDP-glucosyl transferase	UDP-glycosyltransferase 87A2 OS=Arabidopsis thaliana OX=3702 GN=UGT87A2 PE=1 SV=1	Function unknown	PREDICTED: UDP-glycosyltransferase 87A1 [Eucalyptus grandis]	biological process: metabolic process (GO:0008152);; molecular function: catalytic activity (GO:0003824)
Eucalyptus_camaldulensis_newGene_64069	--	0.999984	0.167491	normal	0.586865	-0.855523	normal	0.945986	0.197044	normal	1.08e-05	1.88193	up	--	Di-glucose binding within endoplasmic reticulum	Probable LRR receptor-like serine/threonine-protein kinase At1g53430 OS=Arabidopsis thaliana OX=3702 GN=At1g53430 PE=1 SV=1	Function unknown	hypothetical protein EUGRSUZ_F01306 [Eucalyptus grandis]	biological process: metabolic process (GO:0008152);; biological process: cellular process (GO:0009987);; molecular function: catalytic activity (GO:0003824);; molecular function: binding (GO:0005488);; cellular component: membrane (GO:0016020);; cellular component: membrane part (GO:0044425)
Gene007241	--	0.999984	0.283817	normal	0.216962	-1.36761	normal	0.964918	0.10571	normal	0.00320271	1.88421	up	--	Protein kinase domain;; Protein tyrosine kinase	L-type lectin-domain containing receptor kinase S.4 OS=Arabidopsis thaliana OX=3702 GN=LECRKS4 PE=2 SV=1	Signal transduction mechanisms	PREDICTED: L-type lectin-domain containing receptor kinase S.4 [Eucalyptus grandis]	biological process: metabolic process (GO:0008152);; biological process: cellular process (GO:0009987);; molecular function: catalytic activity (GO:0003824);; biological process: signaling (GO:0023052);; biological process: single-organism process (GO:0044699);; biological process: response to stimulus (GO:0050896);; biological process: biological regulation (GO:0065007);; molecular function: sig…
Eucalyptus_camaldulensis_newGene_38706	--	0.999984	0.681947	normal	0.502313	-0.806518	normal	0.969777	-0.0640769	normal	2.71e-05	1.89127	up	Replication, recombination and repair	ParB-like nuclease domain	Sulfiredoxin, chloroplastic/mitochondrial OS=Arabidopsis thaliana OX=3702 GN=SRX PE=1 SV=1	Function unknown	PREDICTED: sulfiredoxin, chloroplastic/mitochondrial [Eucalyptus grandis]	biological process: metabolic process (GO:0008152);; biological process: cellular process (GO:0009987);; biological process: single-organism process (GO:0044699);; biological process: response to stimulus (GO:0050896);; biological process: detoxification (GO:0098754);; molecular function: catalytic activity (GO:0003824);; molecular function: antioxidant activity (GO:0016209)
Eucalyptus_camaldulensis_newGene_70288	--	0.57111	1.21015	normal	--	--	--	0.887719	0.32092	normal	0.00610602	1.89593	up	Posttranslational modification, protein turnover, chaperones;; Amino acid transport and metabolism	Serine carboxypeptidase	Serine carboxypeptidase-like 45 OS=Arabidopsis thaliana OX=3702 GN=SCPL45 PE=2 SV=1	Amino acid transport and metabolism	PREDICTED: serine carboxypeptidase-like 45 [Eucalyptus grandis]	biological process: metabolic process (GO:0008152);; molecular function: catalytic activity (GO:0003824);; biological process: single-organism process (GO:0044699)
Gene004889	--	0.0345528	1.07719	normal	0.430181	-0.902576	normal	0.888193	0.103555	normal	0.00730329	1.89632	up	Posttranslational modification, protein turnover, chaperones	ATPase family associated with various cellular activities (AAA);; Holliday junction DNA helicase ruvB N-terminus;; AAA domain (dynein-related subfamily)	ATPase family AAA domain-containing protein FIGL1 OS=Arabidopsis thaliana OX=3702 GN=FIGL1 PE=2 SV=2	Posttranslational modification, protein turnover, chaperones	PREDICTED: cell division control protein 48 homolog C isoform X1 [Eucalyptus grandis]	molecular function: binding (GO:0005488)
Eucalyptus_camaldulensis_newGene_14102	--	0.999984	0.640321	normal	0.636856	0.672601	normal	0.73603	0.681428	normal	0.00251425	1.90786	up	Lipid transport and metabolism	--	--	Function unknown	PREDICTED: bifunctional epoxide hydrolase 2 [Eucalyptus grandis]	cellular component: cell (GO:0005623);; cellular component: organelle (GO:0043226);; cellular component: cell part (GO:0044464);; molecular function: catalytic activity (GO:0003824)
Eucalyptus_camaldulensis_newGene_40119	--	0.999984	-0.132532	normal	0.135572	-1.86026	normal	0.867571	0.312402	normal	0.00545256	1.92565	up	Posttranslational modification, protein turnover, chaperones	Ring finger domain;; zinc-ribbon;; Zinc finger, C3HC4 type (RING finger);; RING-like zinc finger;; RING-type zinc-finger;; Zinc finger, C3HC4 type (RING finger)	Probable E3 ubiquitin-protein ligase RHC1A OS=Arabidopsis thaliana OX=3702 GN=RHC1A PE=2 SV=1	Posttranslational modification, protein turnover, chaperones	PREDICTED: probable E3 ubiquitin-protein ligase RHC1A [Eucalyptus grandis]	biological process: metabolic process (GO:0008152);; biological process: cellular process (GO:0009987);; molecular function: binding (GO:0005488)
Eucalyptus_camaldulensis_newGene_41757	--	0.999984	-0.577687	normal	0.197599	-1.38186	normal	0.0670925	1.48024	normal	0.0012154	1.95231	up	General function prediction only	Aldo/keto reductase family;; Aldo/keto reductase family	NADPH-dependent aldo-keto reductase, chloroplastic OS=Arabidopsis thaliana OX=3702 GN=AKR4C9 PE=1 SV=1	Function unknown	hypothetical protein EUGRSUZ_B02711 [Eucalyptus grandis]	molecular function: catalytic activity (GO:0003824);; biological process: metabolic process (GO:0008152);; biological process: single-organism process (GO:0044699)
Eucalyptus_camaldulensis_newGene_4373	--	0.999984	0.0813699	normal	0.0494238	-0.946962	normal	0.166457	0.949898	normal	2.5e-06	1.95408	up	--	--	Alpha-amylase 3, chloroplastic OS=Arabidopsis thaliana OX=3702 GN=AMY3 PE=1 SV=1	Carbohydrate transport and metabolism	PREDICTED: alpha-amylase 3, chloroplastic isoform X3 [Eucalyptus grandis]	molecular function: catalytic activity (GO:0003824);; molecular function: binding (GO:0005488);; biological process: metabolic process (GO:0008152)
Eucalyptus_camaldulensis_newGene_3901	--	0.999984	0.216719	normal	0.110849	-1.49873	normal	0.918194	0.227833	normal	0.00185825	1.97093	up	--	WRKY DNA -binding domain	WRKY transcription factor WRKY24 OS=Oryza sativa subsp. indica OX=39946 GN=WRKY24 PE=2 SV=1	Transcription	PREDICTED: probable WRKY transcription factor 26 isoform X3 [Eucalyptus grandis]	biological process: biological regulation (GO:0065007);; molecular function: nucleic acid binding transcription factor activity (GO:0001071);; molecular function: binding (GO:0005488)
Gene005103	-	0.999984	0.670766	normal	0.524428	-0.565052	normal	0.807592	0.387077	normal	7.93e-07	1.97189	up	Amino acid transport and metabolism	POT family	Protein NRT1/ PTR FAMILY 5.7 OS=Arabidopsis thaliana OX=3702 GN=NPF5.7 PE=2 SV=2	Amino acid transport and metabolism	PREDICTED: protein NRT1/ PTR FAMILY 5.6 isoform X1 [Eucalyptus grandis]	molecular function: transporter activity (GO:0005215);; biological process: localization (GO:0051179);; cellular component: membrane (GO:0016020);; cellular component: membrane part (GO:0044425)
Eucalyptus_camaldulensis_newGene_46916	--	0.999984	0.36567	normal	0.133228	1.64752	normal	0.0198101	2.33823	normal	0.00852063	1.9761	up	Secondary metabolites biosynthesis, transport and catabolism	Cytochrome P450;; Cytochrome P450	Cytochrome P450 71A9 OS=Glycine max OX=3847 GN=CYP71A9 PE=2 SV=1	Secondary metabolites biosynthesis, transport and catabolism	PREDICTED: cytochrome P450 71A9 [Eucalyptus grandis]	biological process: metabolic process (GO:0008152);; biological process: single-organism process (GO:0044699);; molecular function: catalytic activity (GO:0003824);; molecular function: binding (GO:0005488);; cellular component: membrane (GO:0016020);; cellular component: membrane part (GO:0044425)
Eucalyptus_camaldulensis_newGene_4372	--	0.999984	0.24795	normal	0.0488649	-0.752965	normal	0.271615	0.951885	normal	2.53e-06	1.98592	up	Carbohydrate transport and metabolism	Alpha amylase, catalytic domain	Alpha-amylase 3, chloroplastic OS=Arabidopsis thaliana OX=3702 GN=AMY3 PE=1 SV=1	Carbohydrate transport and metabolism	hypothetical protein EUGRSUZ_G02543 [Eucalyptus grandis]	molecular function: catalytic activity (GO:0003824);; molecular function: binding (GO:0005488);; biological process: metabolic process (GO:0008152)
Eucalyptus_camaldulensis_newGene_18013	--	0.999984	0.81195	normal	0.110769	-1.54156	normal	0.761121	-0.552616	normal	0.00309286	2.00367	up	Function unknown	PCO_ADO	Plant cysteine oxidase 2 OS=Arabidopsis thaliana OX=3702 GN=PCO2 PE=1 SV=1	Function unknown	PREDICTED: plant cysteine oxidase 2 [Eucalyptus grandis]	biological process: response to stimulus (GO:0050896);; cellular component: membrane (GO:0016020);; cellular component: membrane part (GO:0044425);; biological process: metabolic process (GO:0008152);; biological process: single-organism process (GO:0044699);; molecular function: catalytic activity (GO:0003824);; cellular component: cell (GO:0005623);; cellular component: cell part (GO:0044464)
Gene012219	Ephx2	0.999984	0.585569	normal	0.046996	-1.15875	normal	0.763918	0.214086	normal	2.68e-09	2.00626	up	Lipid transport and metabolism	--	--	Function unknown	PREDICTED: bifunctional epoxide hydrolase 2 [Eucalyptus grandis]	cellular component: cell (GO:0005623);; cellular component: organelle (GO:0043226);; cellular component: cell part (GO:0044464);; molecular function: catalytic activity (GO:0003824)
Eucalyptus_camaldulensis_newGene_2660	--	--	--	--	--	--	--	0.93638	0.232342	normal	0.000588733	2.01358	up	--	AP2 domain	Ethylene-responsive transcription factor WRI1 OS=Arabidopsis thaliana OX=3702 GN=WRI1 PE=2 SV=1	Transcription	PREDICTED: ethylene-responsive transcription factor WRI1 isoform X1 [Eucalyptus grandis]	molecular function: binding (GO:0005488);; biological process: biological regulation (GO:0065007);; molecular function: nucleic acid binding transcription factor activity (GO:0001071);; cellular component: cell (GO:0005623);; cellular component: organelle (GO:0043226);; cellular component: cell part (GO:0044464);; biological process: multicellular organismal process (GO:0032501);; biological proc…
Gene001673	--	0.999984	0.317537	normal	0.193312	-1.4586	normal	0.434172	0.461871	normal	0.00563043	2.02242	up	Translation, ribosomal structure and biogenesis	Amidase	Probable amidase At4g34880 OS=Arabidopsis thaliana OX=3702 GN=At4g34880 PE=2 SV=1	Translation, ribosomal structure and biogenesis	PREDICTED: putative amidase C869.01 [Eucalyptus grandis]	molecular function: catalytic activity (GO:0003824)
Eucalyptus_camaldulensis_newGene_25458	--	0.999984	0.436853	normal	0.140111	-1.86262	normal	0.695731	-0.6544	normal	0.00242521	2.04089	up	--	Phloem protein 2;; F-box-like;; F-box domain	F-box protein PP2-B15 OS=Arabidopsis thaliana OX=3702 GN=PP2B15 PE=2 SV=2	Function unknown	PREDICTED: F-box protein PP2-B15-like [Eucalyptus grandis]	--
Eucalyptus_camaldulensis_newGene_36100	--	0.32333	1.00447	normal	0.0294379	-2.18884	normal	0.308036	-0.938398	normal	0.00705251	2.05147	up	Posttranslational modification, protein turnover, chaperones	Ring finger domain;; RING-like zinc finger;; RING-H2 zinc finger domain;; Zinc finger, C3HC4 type (RING finger);; Zinc finger, C3HC4 type (RING finger)	Probable E3 ubiquitin-protein ligase RHA4A OS=Arabidopsis thaliana OX=3702 GN=RHA4A PE=2 SV=1	Posttranslational modification, protein turnover, chaperones	PREDICTED: probable E3 ubiquitin-protein ligase RHA4A [Eucalyptus grandis]	molecular function: binding (GO:0005488);; cellular component: membrane (GO:0016020);; cellular component: membrane part (GO:0044425)
Eucalyptus_camaldulensis_newGene_19737	--	0.999984	-0.176619	normal	0.229238	-1.04254	normal	0.250523	1.10839	normal	1.67e-37	2.05556	up	Posttranslational modification, protein turnover, chaperones	Glutathione S-transferase, N-terminal domain;; Glutathione S-transferase, N-terminal domain;; Glutathione S-transferase, C-terminal domain;; Glutathione S-transferase, C-terminal domain;; Glutathione S-transferase, N-terminal domain	Glutathione S-transferase L3 OS=Arabidopsis thaliana OX=3702 GN=GSTL3 PE=2 SV=1	Posttranslational modification, protein turnover, chaperones	PREDICTED: glutathione S-transferase L3 isoform X1 [Eucalyptus grandis]	molecular function: catalytic activity (GO:0003824);; cellular component: cell (GO:0005623);; cellular component: cell part (GO:0044464);; biological process: metabolic process (GO:0008152)
Gene007295	-	0.999984	0.0619895	normal	0.0936494	-1.49234	normal	0.78236	0.392617	normal	1.71e-09	2.06521	up	Amino acid transport and metabolism	Transmembrane amino acid transporter protein	Auxin transporter-like protein 2 OS=Medicago truncatula OX=3880 GN=LAX2 PE=2 SV=1	Amino acid transport and metabolism	PREDICTED: auxin transporter-like protein 4 [Eucalyptus grandis]	biological process: single-organism process (GO:0044699);; biological process: localization (GO:0051179);; cellular component: cell (GO:0005623);; cellular component: membrane (GO:0016020);; cellular component: cell part (GO:0044464);; molecular function: transporter activity (GO:0005215);; cellular component: membrane part (GO:0044425)
Eucalyptus_camaldulensis_newGene_25841	--	0.043489	1.57604	normal	0.0672797	0.843469	normal	0.259492	0.976895	normal	5.57e-08	2.11405	up	Secondary metabolites biosynthesis, transport and catabolism	Cytochrome P450	Flavonoid 3&apos;-monooxygenase OS=Petunia hybrida OX=4102 GN=CYP75B2 PE=2 SV=1	Secondary metabolites biosynthesis, transport and catabolism	PREDICTED: flavonoid 3&apos;-monooxygenase [Eucalyptus grandis]	molecular function: binding (GO:0005488);; cellular component: membrane (GO:0016020);; cellular component: membrane part (GO:0044425);; biological process: metabolic process (GO:0008152);; biological process: single-organism process (GO:0044699);; molecular function: catalytic activity (GO:0003824)
Gene007448	-	0.999984	0.00133301	normal	0.0114371	-2.79034	normal	0.694713	-0.417817	normal	0.00933908	2.1221	up	Amino acid transport and metabolism	Transmembrane amino acid transporter protein	Amino acid permease 6 OS=Arabidopsis thaliana OX=3702 GN=AAP6 PE=1 SV=1	Amino acid transport and metabolism	PREDICTED: amino acid permease 6 [Eucalyptus grandis]	cellular component: cell (GO:0005623);; cellular component: membrane (GO:0016020);; cellular component: cell part (GO:0044464);; biological process: single-organism process (GO:0044699);; biological process: localization (GO:0051179);; molecular function: transporter activity (GO:0005215);; cellular component: membrane part (GO:0044425)
Gene010565	MIOX1	0.999984	0.374646	normal	0.67943	-0.515786	normal	0.479088	0.905476	normal	8.21e-05	2.12408	up	General function prediction only	Myo-inositol oxygenase	Inositol oxygenase 1 OS=Arabidopsis thaliana OX=3702 GN=MIOX1 PE=2 SV=1	Function unknown	PREDICTED: inositol oxygenase 1 isoform X1 [Eucalyptus grandis]	molecular function: binding (GO:0005488);; cellular component: cell (GO:0005623);; cellular component: cell part (GO:0044464);; biological process: metabolic process (GO:0008152);; biological process: cellular process (GO:0009987);; biological process: single-organism process (GO:0044699);; molecular function: catalytic activity (GO:0003824)
Eucalyptus_camaldulensis_newGene_58271	--	0.999984	0.138204	normal	0.106719	-1.45115	normal	0.813339	0.455372	normal	0.000245636	2.12467	up	Intracellular trafficking, secretion, and vesicular transport	--	Transmembrane 9 superfamily member 2 OS=Arabidopsis thaliana OX=3702 GN=TMN2 PE=2 SV=1	Function unknown	PREDICTED: transmembrane 9 superfamily member 3 isoform X1 [Eucalyptus grandis]	cellular component: membrane (GO:0016020);; cellular component: membrane part (GO:0044425)
Gene010447	-	0.340631	1.30103	normal	0.454792	-0.62794	normal	0.948477	-0.142946	normal	0.000129471	2.12547	up	Secondary metabolites biosynthesis, transport and catabolism	Flavin containing amine oxidoreductase;; Flavin containing amine oxidoreductase;; NAD(P)-binding Rossmann-like domain;; FAD binding domain;; FAD dependent oxidoreductase;; FAD dependent oxidoreductase;; HI0933-like protein;; Pyridine nucleotide-disulphide oxidoreductase	Probable polyamine oxidase 4 OS=Arabidopsis thaliana OX=3702 GN=PAO4 PE=1 SV=1	Function unknown	PREDICTED: probable polyamine oxidase 4 isoform X1 [Eucalyptus grandis]	molecular function: catalytic activity (GO:0003824);; biological process: metabolic process (GO:0008152);; biological process: single-organism process (GO:0044699)
Eucalyptus_camaldulensis_newGene_48589	--	0.999984	0.546642	normal	0.0109519	-2.31033	normal	0.507563	-0.684163	normal	0.00112978	2.13141	up	Nucleotide transport and metabolism	Molybdopterin-binding domain of aldehyde dehydrogenase	Indole-3-acetaldehyde oxidase OS=Arabidopsis thaliana OX=3702 GN=AAO1 PE=1 SV=2	Nucleotide transport and metabolism	PREDICTED: abscisic-aldehyde oxidase [Eucalyptus grandis]	biological process: metabolic process (GO:0008152);; biological process: single-organism process (GO:0044699);; molecular function: catalytic activity (GO:0003824);; molecular function: binding (GO:0005488);; molecular function: electron carrier activity (GO:0009055)
Eucalyptus_camaldulensis_newGene_39349	--	0.999984	-0.274046	normal	0.110769	-1.73119	normal	0.257303	0.898949	normal	0.00121719	2.13174	up	--	--	--	Function unknown	PREDICTED: uncharacterized protein LOC104415222 [Eucalyptus grandis]	cellular component: membrane (GO:0016020);; cellular component: membrane part (GO:0044425)
Gene008015	GLO5	0.0272875	1.31877	normal	0.152526	-1.49513	normal	0.0349805	-0.60388	normal	0.00158443	2.13936	up	Energy production and conversion	FMN-dependent dehydrogenase;; IMP dehydrogenase / GMP reductase domain;; Nitronate monooxygenase;; Thiazole biosynthesis protein ThiG;; Conserved region in glutamate synthase;; FMN-dependent dehydrogenase	(S)-2-hydroxy-acid oxidase GLO1 OS=Arabidopsis thaliana OX=3702 GN=GLO1 PE=1 SV=1	Energy production and conversion	PREDICTED: peroxisomal (S)-2-hydroxy-acid oxidase GLO1 [Eucalyptus grandis]	molecular function: binding (GO:0005488);; molecular function: catalytic activity (GO:0003824);; biological process: metabolic process (GO:0008152);; biological process: single-organism process (GO:0044699)
Gene003891	WUN1	0.999984	0.192464	normal	0.0154081	-1.21683	normal	0.790194	0.572733	normal	0.000358343	2.14381	up	--	Wound-induced protein WI12	Wound-induced protein 1 OS=Solanum tuberosum OX=4113 GN=WUN1 PE=2 SV=1	Function unknown	hypothetical protein EUGRSUZ_J00155, partial [Eucalyptus grandis]	--
Eucalyptus_camaldulensis_newGene_1033	--	0.810818	0.995128	normal	--	--	--	0.652876	-0.616887	normal	0.00808654	2.14632	up	General function prediction only	Sugar (and other) transporter;; Sugar (and other) transporter	Sugar transporter ERD6-like 17 OS=Arabidopsis thaliana OX=3702 GN=SFP1 PE=2 SV=2	Carbohydrate transport and metabolism	PREDICTED: sugar transporter ERD6-like 5 [Eucalyptus grandis]	biological process: single-organism process (GO:0044699);; biological process: localization (GO:0051179);; molecular function: transporter activity (GO:0005215);; cellular component: cell (GO:0005623);; cellular component: membrane (GO:0016020);; cellular component: membrane part (GO:0044425);; cellular component: cell part (GO:0044464)
Eucalyptus_camaldulensis_newGene_66630	--	0.999984	-0.212533	normal	--	--	--	0.472293	0.783931	normal	0.000926373	2.15541	up	--	--	--	--	--	--
Gene006851	-	0.0249621	1.12047	normal	0.0180234	-1.06376	normal	0.954431	-0.0586255	normal	7.3e-12	2.1603	up	--	Domain of unknown function (DUF3511)	--	Function unknown	PREDICTED: uncharacterized protein LOC104449583 [Eucalyptus grandis]	--
Eucalyptus_camaldulensis_newGene_27929	--	0.999984	0.696604	normal	--	--	--	0.850701	-0.413045	normal	0.00344196	2.16645	up	Signal transduction mechanisms	--	Probable ADP-ribosylation factor GTPase-activating protein AGD15 OS=Arabidopsis thaliana OX=3702 GN=AGD15 PE=2 SV=1	Intracellular trafficking, secretion, and vesicular transport	hypothetical protein CRG98_035974 [Punica granatum]	biological process: biological regulation (GO:0065007);; molecular function: molecular function regulator (GO:0098772)
Eucalyptus_camaldulensis_newGene_27931	--	0.999984	0.552015	normal	0.0534298	-1.70253	normal	0.766885	-0.441016	normal	1.63e-10	2.20444	up	Signal transduction mechanisms	--	Probable ADP-ribosylation factor GTPase-activating protein AGD5 OS=Arabidopsis thaliana OX=3702 GN=AGD5 PE=1 SV=1	Intracellular trafficking, secretion, and vesicular transport	PREDICTED: probable ADP-ribosylation factor GTPase-activating protein AGD5 isoform X2 [Eucalyptus grandis]	--
Gene001747	At1g06620	0.879423	0.908509	normal	0.387475	-0.729826	normal	0.839901	0.349229	normal	8.94e-05	2.20583	up	Secondary metabolites biosynthesis, transport and catabolism;; General function prediction only	non-haem dioxygenase in morphine synthesis N-terminal;; 2OG-Fe(II) oxygenase superfamily	1-aminocyclopropane-1-carboxylate oxidase homolog 1 OS=Arabidopsis thaliana OX=3702 GN=At1g06620 PE=2 SV=1	Function unknown	PREDICTED: 1-aminocyclopropane-1-carboxylate oxidase homolog 1 [Eucalyptus grandis]	molecular function: catalytic activity (GO:0003824);; molecular function: binding (GO:0005488);; biological process: metabolic process (GO:0008152);; biological process: single-organism process (GO:0044699)
Eucalyptus_camaldulensis_newGene_26243	--	0.999984	0.291943	normal	0.30393	-1.44357	normal	0.26886	0.775517	normal	0.00806006	2.21447	up	--	AP2 domain	Ethylene-responsive transcription factor ERF113 OS=Arabidopsis thaliana OX=3702 GN=ERF113 PE=2 SV=1	Transcription	PREDICTED: ethylene-responsive transcription factor ERF113 [Eucalyptus grandis]	molecular function: binding (GO:0005488);; biological process: biological regulation (GO:0065007);; molecular function: nucleic acid binding transcription factor activity (GO:0001071);; cellular component: cell (GO:0005623);; cellular component: organelle (GO:0043226);; cellular component: cell part (GO:0044464)
Gene009851	CKX6	0.999984	0.18104	normal	0.632154	-0.555877	normal	0.210617	1.29972	normal	2.92e-05	2.25207	up	Energy production and conversion	FAD binding domain	Cytokinin dehydrogenase 4 OS=Oryza sativa subsp. japonica OX=39947 GN=CKX4 PE=2 SV=1	Energy production and conversion	PREDICTED: cytokinin dehydrogenase 6 [Eucalyptus grandis]	biological process: metabolic process (GO:0008152);; biological process: cellular process (GO:0009987);; biological process: biological regulation (GO:0065007);; cellular component: membrane (GO:0016020);; cellular component: membrane part (GO:0044425);; biological process: single-organism process (GO:0044699);; molecular function: catalytic activity (GO:0003824);; molecular function: binding (GO…
Gene009642	-	0.999984	0.615458	normal	0.150203	-0.9409	normal	0.289813	0.534301	normal	3.68e-15	2.25376	up	--	CENP-S protein;; Centromere kinetochore component CENP-T histone fold	Protein MHF1 homolog OS=Arabidopsis thaliana OX=3702 GN=MHF1 PE=3 SV=1	Function unknown	PREDICTED: MHF histone-fold complex subunit 1 isoform X2 [Eucalyptus grandis]	biological process: reproduction (GO:0000003);; biological process: cellular process (GO:0009987);; biological process: reproductive process (GO:0022414);; biological process: single-organism process (GO:0044699);; biological process: cellular component organization or biogenesis (GO:0071840);; molecular function: binding (GO:0005488);; cellular component: cell (GO:0005623);; cellular component: …
Eucalyptus_camaldulensis_newGene_8962	--	--	--	--	--	--	--	0.843163	0.490932	normal	0.00493336	2.26065	up	Translation, ribosomal structure and biogenesis;; Intracellular trafficking, secretion, and vesicular transport	--	--	Translation, ribosomal structure and biogenesis;; Intracellular trafficking, secretion, and vesicular transport	PREDICTED: nucleolar complex protein 3 homolog isoform X1 [Eucalyptus grandis]	molecular function: binding (GO:0005488);; cellular component: cell (GO:0005623);; cellular component: organelle (GO:0043226);; cellular component: cell part (GO:0044464)
Gene001346	NRAMP6	0.968994	0.884601	normal	0.0443202	-2.51298	normal	0.214776	-1.31229	normal	0.00545256	2.27883	up	Inorganic ion transport and metabolism	Natural resistance-associated macrophage protein;; Natural resistance-associated macrophage protein	Metal transporter Nramp6 OS=Arabidopsis thaliana OX=3702 GN=NRAMP6 PE=2 SV=2	Inorganic ion transport and metabolism	PREDICTED: metal transporter Nramp6 isoform X3 [Eucalyptus grandis]	molecular function: transporter activity (GO:0005215);; biological process: localization (GO:0051179);; cellular component: membrane (GO:0016020);; cellular component: membrane part (GO:0044425)
Eucalyptus_camaldulensis_newGene_30819	--	0.408501	0.978231	normal	0.291197	-0.598	normal	0.188614	0.581426	normal	1e-17	2.29971	up	Amino acid transport and metabolism	Glutamine amidotransferases class-II	Ferredoxin-dependent glutamate synthase 1, chloroplastic/mitochondrial OS=Arabidopsis thaliana OX=3702 GN=GLU1 PE=1 SV=3	Amino acid transport and metabolism	hypothetical protein EUGRSUZ_A02249 [Eucalyptus grandis]	biological process: metabolic process (GO:0008152);; biological process: cellular process (GO:0009987);; biological process: single-organism process (GO:0044699);; molecular function: catalytic activity (GO:0003824)
Eucalyptus_camaldulensis_newGene_60121	--	0.999984	0.437378	normal	0.020641	-1.73056	normal	0.989696	0.0432392	normal	0.00015614	2.30226	up	--	--	--	Function unknown	PREDICTED: uncharacterized protein LOC104454032 [Eucalyptus grandis]	--
Eucalyptus_camaldulensis_newGene_29394	--	0.999984	0.369064	normal	0.217036	-1.41118	normal	0.849157	0.327981	normal	0.000106963	2.31777	up	Inorganic ion transport and metabolism	--	Chloride channel protein CLC-c OS=Arabidopsis thaliana OX=3702 GN=CLC-C PE=1 SV=1	Inorganic ion transport and metabolism	PREDICTED: chloride channel protein CLC-c [Eucalyptus grandis]	biological process: localization (GO:0051179);; biological process: biological regulation (GO:0065007);; molecular function: transporter activity (GO:0005215);; cellular component: membrane (GO:0016020);; cellular component: membrane part (GO:0044425)
Eucalyptus_camaldulensis_newGene_39714	--	0.999984	0.0757371	normal	0.0327434	-2.37854	normal	0.954407	0.165322	normal	0.00470153	2.32315	up	--	--	--	Function unknown	PREDICTED: uncharacterized protein LOC104439587 [Eucalyptus grandis]	biological process: metabolic process (GO:0008152);; molecular function: catalytic activity (GO:0003824);; cellular component: membrane (GO:0016020);; cellular component: membrane part (GO:0044425)
Gene005359	--	0.999984	0.366848	normal	0.260604	-0.837627	normal	0.283115	1.03653	normal	4.67e-06	2.34211	up	Chromatin structure and dynamics	Core histone H2A/H2B/H3/H4;; Histone-like transcription factor (CBF/NF-Y) and archaeal histone	Probable histone H2B.3 OS=Medicago truncatula OX=3880 PE=3 SV=3	Chromatin structure and dynamics	PREDICTED: probable histone H2B.1 [Eucalyptus grandis]	cellular component: cell (GO:0005623);; cellular component: membrane-enclosed lumen (GO:0031974);; cellular component: macromolecular complex (GO:0032991);; cellular component: organelle (GO:0043226);; cellular component: organelle part (GO:0044422);; cellular component: cell part (GO:0044464);; molecular function: binding (GO:0005488);; biological process: cellular process (GO:0009987);; biologi…
Gene000556	ALDH2B4	0.985061	0.867908	normal	0.252977	-1.23014	normal	0.714291	-0.531651	normal	1.15e-13	2.36085	up	Energy production and conversion	Aldehyde dehydrogenase family;; Aldehyde dehydrogenase family;; Aldehyde dehydrogenase family	Aldehyde dehydrogenase family 2 member B4, mitochondrial OS=Arabidopsis thaliana OX=3702 GN=ALDH2B4 PE=1 SV=1	Energy production and conversion	hypothetical protein EUGRSUZ_I01821 [Eucalyptus grandis]	biological process: metabolic process (GO:0008152);; biological process: single-organism process (GO:0044699);; molecular function: catalytic activity (GO:0003824)
Eucalyptus_camaldulensis_newGene_4332	--	0.999984	0.766497	normal	0.916089	-0.211497	normal	0.631765	0.741447	normal	0.00244132	2.36743	up	General function prediction only	Kelch motif;; Kelch motif;; Galactose oxidase, central domain;; Galactose oxidase, central domain;; Kelch motif	F-box/kelch-repeat protein At3g27150 OS=Arabidopsis thaliana OX=3702 GN=At3g27150 PE=2 SV=1	Function unknown	PREDICTED: F-box/kelch-repeat protein At3g27150 [Eucalyptus grandis]	--
Eucalyptus_camaldulensis_newGene_67785	--	0.999984	0.399605	normal	0.176742	-1.72056	normal	0.966541	0.10742	normal	0.00128648	2.37016	up	Transcription	Myb-like DNA-binding domain;; Myb-like DNA-binding domain;; Myb-like DNA-binding domain	Transcription factor MYB2 OS=Oryza sativa subsp. japonica OX=39947 GN=MYB2 PE=2 SV=1	Transcription	PREDICTED: transcription factor MYB108 [Eucalyptus grandis]	molecular function: binding (GO:0005488)
Eucalyptus_camaldulensis_newGene_25530	--	0.357163	1.38397	normal	0.686907	0.58242	normal	0.678166	0.780417	normal	0.0031916	2.41349	up	--	BURP domain	Polygalacturonase-1 non-catalytic subunit beta OS=Solanum lycopersicum OX=4081 GN=GP1 PE=1 SV=1	Function unknown	PREDICTED: polygalacturonase non-catalytic subunit AroGP2-like isoform X1 [Eucalyptus grandis]	--
Eucalyptus_camaldulensis_newGene_7990	--	0.59394	1.03393	normal	0.282915	-0.903607	normal	0.81602	0.356959	normal	1.03e-05	2.42558	up	--	--	Probable membrane-associated kinase regulator 2 OS=Arabidopsis thaliana OX=3702 GN=MAKR2 PE=2 SV=1	Function unknown	PREDICTED: probable membrane-associated kinase regulator 2 isoform X2 [Eucalyptus grandis]	--
Eucalyptus_camaldulensis_newGene_31234	--	--	--	--	--	--	--	0.868519	-0.415563	normal	0.00230341	2.42693	up	--	--	--	--	hypothetical protein EUGRSUZ_B02086 [Eucalyptus grandis]	--
Gene010166	rnf144ab	0.123008	1.22794	normal	0.0606482	-2.03737	normal	0.355643	-0.692828	normal	0.000846424	2.42817	up	Posttranslational modification, protein turnover, chaperones	IBR domain, a half RING-finger domain;; Zinc finger, C3HC4 type (RING finger)	ATP-dependent RNA helicase DEAH12, chloroplastic OS=Arabidopsis thaliana OX=3702 GN=At5g10370 PE=3 SV=1	Function unknown	PREDICTED: probable E3 ubiquitin-protein ligase RNF144A-B isoform X1 [Eucalyptus grandis]	cellular component: cell (GO:0005623);; cellular component: macromolecular complex (GO:0032991);; cellular component: cell part (GO:0044464);; biological process: metabolic process (GO:0008152);; biological process: cellular process (GO:0009987);; molecular function: binding (GO:0005488);; biological process: biological regulation (GO:0065007);; molecular function: catalytic activity (GO:0003824)
Gene007676	DIVARICATA	0.999984	-0.496503	normal	0.253049	-1.19476	normal	0.015141	1.87955	normal	5.35e-16	2.43938	up	Posttranslational modification, protein turnover, chaperones	--	Transcription factor DIVARICATA OS=Antirrhinum majus OX=4151 GN=DIVARICATA PE=2 SV=1	Transcription	PREDICTED: transcription factor DIVARICATA [Eucalyptus grandis]	molecular function: binding (GO:0005488);; cellular component: cell (GO:0005623);; cellular component: organelle (GO:0043226);; cellular component: cell part (GO:0044464);; biological process: biological regulation (GO:0065007)
Gene004854	--	--	--	--	--	--	--	0.0985909	1.80603	normal	0.000378693	2.44704	up	--	Lateral organ boundaries (LOB) domain	Protein LATERAL ORGAN BOUNDARIES OS=Arabidopsis thaliana OX=3702 GN=LOB PE=1 SV=1	Function unknown	PREDICTED: LOB domain-containing protein 25 isoform X1 [Eucalyptus grandis]	--
Eucalyptus_camaldulensis_newGene_39459	--	--	--	--	--	--	--	0.183047	1.61491	normal	5.02e-06	2.45508	up	General function prediction only	--	Methionine aminopeptidase 2B OS=Arabidopsis thaliana OX=3702 GN=MAP2B PE=2 SV=2	Translation, ribosomal structure and biogenesis	hypothetical protein EUGRSUZ_H00238 [Eucalyptus grandis]	cellular component: cell (GO:0005623);; cellular component: cell part (GO:0044464);; biological process: metabolic process (GO:0008152);; molecular function: binding (GO:0005488);; molecular function: catalytic activity (GO:0003824);; biological process: cellular process (GO:0009987)
Eucalyptus_camaldulensis_newGene_27203	--	0.999984	-0.498197	normal	0.0625512	-2.8272	normal	0.456022	1.03489	normal	0.00866632	2.45697	up	Secondary metabolites biosynthesis, transport and catabolism	ABC transporter transmembrane region;; ABC transporter	ABC transporter C family member 3 OS=Arabidopsis thaliana OX=3702 GN=ABCC3 PE=1 SV=1	Defense mechanisms	PREDICTED: putative ABC transporter C family member 15 [Eucalyptus grandis]	molecular function: binding (GO:0005488);; cellular component: membrane (GO:0016020);; cellular component: membrane part (GO:0044425);; biological process: localization (GO:0051179);; molecular function: catalytic activity (GO:0003824);; molecular function: transporter activity (GO:0005215)
Eucalyptus_camaldulensis_newGene_35997	--	0.502883	1.20513	normal	0.0484003	-1.39939	normal	0.791067	-0.479851	normal	4.14e-06	2.45884	up	--	Myb-like DNA-binding domain	Transcription factor MYBS3 OS=Oryza sativa subsp. japonica OX=39947 GN=MYBS3 PE=2 SV=1	Transcription	PREDICTED: uncharacterized protein LOC104423075 [Eucalyptus grandis]	molecular function: binding (GO:0005488);; cellular component: cell (GO:0005623);; cellular component: organelle (GO:0043226);; cellular component: cell part (GO:0044464);; biological process: biological regulation (GO:0065007)
Eucalyptus_camaldulensis_newGene_65639	--	0.846672	0.90878	normal	0.340508	-0.591144	normal	0.569699	0.690841	normal	6.95e-08	2.4602	up	Carbohydrate transport and metabolism	Galactose binding lectin domain	Beta-galactosidase 8 OS=Arabidopsis thaliana OX=3702 GN=BGAL8 PE=2 SV=2	Carbohydrate transport and metabolism	PREDICTED: beta-galactosidase 8 [Eucalyptus grandis]	molecular function: catalytic activity (GO:0003824);; cellular component: cell (GO:0005623);; cellular component: cell part (GO:0044464);; cellular component: organelle (GO:0043226);; biological process: metabolic process (GO:0008152);; cellular component: membrane (GO:0016020);; cellular component: membrane part (GO:0044425);; molecular function: binding (GO:0005488)
Gene006189	--	0.119008	1.52303	normal	0.0844848	-2.59581	normal	0.139234	-1.12513	normal	0.00806649	2.47306	up	--	--	--	--	hypothetical protein EUGRSUZ_B01742 [Eucalyptus grandis]	--
Eucalyptus_camaldulensis_newGene_21464	--	0.808318	0.926581	normal	0.844796	0.435595	normal	0.959229	0.136697	normal	0.00515258	2.47669	up	--	Protein kinase domain;; Protein tyrosine kinase;; D-mannose binding lectin;; S-locus glycoprotein domain;; PAN-like domain	Putative receptor protein kinase ZmPK1 OS=Zea mays OX=4577 GN=PK1 PE=2 SV=2	Signal transduction mechanisms	PREDICTED: putative receptor protein kinase ZmPK1 [Eucalyptus grandis]	biological process: metabolic process (GO:0008152);; biological process: cellular process (GO:0009987);; molecular function: catalytic activity (GO:0003824);; molecular function: binding (GO:0005488);; cellular component: membrane (GO:0016020);; cellular component: membrane part (GO:0044425);; biological process: reproduction (GO:0000003);; biological process: reproductive process (GO:0022414);; …
Eucalyptus_camaldulensis_newGene_35056	--	0.724724	1.07028	normal	0.114247	-1.71123	normal	0.757641	-0.513812	normal	0.000305899	2.48543	up	--	Cysteine-rich TM module stress tolerance	--	--	--	--
Gene008282	-	0.886841	0.58661	normal	0.104243	-2.37461	normal	0.801277	0.214621	normal	0.0059182	2.49003	up	Function unknown	Membrane transport protein	Protein PIN-LIKES 1 OS=Arabidopsis thaliana OX=3702 GN=PILS1 PE=2 SV=1	Function unknown	PREDICTED: protein PIN-LIKES 3 [Eucalyptus grandis]	cellular component: membrane (GO:0016020);; cellular component: membrane part (GO:0044425);; biological process: localization (GO:0051179)
Gene009168	--	0.999984	0.333122	normal	--	--	--	0.672412	0.851729	normal	0.00802391	2.50127	up	Secondary metabolites biosynthesis, transport and catabolism	ABC-2 type transporter;; ABC transporter	ABC transporter G family member 11 OS=Arabidopsis thaliana OX=3702 GN=ABCG11 PE=1 SV=1	Defense mechanisms	PREDICTED: ABC transporter G family member 11 isoform X2 [Eucalyptus grandis]	molecular function: binding (GO:0005488);; cellular component: cell (GO:0005623);; cellular component: membrane (GO:0016020);; cellular component: cell part (GO:0044464);; cellular component: membrane part (GO:0044425);; biological process: localization (GO:0051179);; molecular function: catalytic activity (GO:0003824);; molecular function: transporter activity (GO:0005215);; biological process: …
Eucalyptus_camaldulensis_newGene_40285	--	0.999984	-0.579246	normal	0.0115886	-3.01469	normal	0.581136	0.590784	normal	0.0018249	2.52952	up	Signal transduction mechanisms	Protein phosphatase 2C	Probable protein phosphatase 2C 51 OS=Oryza sativa subsp. japonica OX=39947 GN=Os05g0572700 PE=2 SV=1	Signal transduction mechanisms	PREDICTED: probable protein phosphatase 2C 8 isoform X1 [Eucalyptus grandis]	biological process: metabolic process (GO:0008152);; biological process: cellular process (GO:0009987);; molecular function: catalytic activity (GO:0003824);; molecular function: binding (GO:0005488)
Eucalyptus_camaldulensis_newGene_38172	--	0.999984	-0.0420818	normal	--	--	--	0.959883	-0.143851	normal	0.00584293	2.54992	up	--	--	--	--	--	--
Gene008823	BGAL8	0.215035	1.16022	normal	0.114306	-0.520108	normal	0.485524	0.707621	normal	1.7e-11	2.55053	up	Carbohydrate transport and metabolism	Glycosyl hydrolases family 35;; Galactose binding lectin domain;; Beta-galactosidase	Beta-galactosidase 8 OS=Arabidopsis thaliana OX=3702 GN=BGAL8 PE=2 SV=2	Carbohydrate transport and metabolism	PREDICTED: beta-galactosidase 8 [Eucalyptus grandis]	molecular function: catalytic activity (GO:0003824);; cellular component: cell (GO:0005623);; cellular component: cell part (GO:0044464);; cellular component: organelle (GO:0043226);; biological process: metabolic process (GO:0008152);; molecular function: binding (GO:0005488)
Eucalyptus_camaldulensis_newGene_27149	--	0.640842	1.15811	normal	0.142912	-2.13496	normal	0.0795217	-1.5568	normal	0.00164414	2.57334	up	--	C1 domain;; Phorbol esters/diacylglycerol binding domain (C1 domain)	--	Function unknown	PREDICTED: uncharacterized protein LOC104450360 isoform X2 [Eucalyptus grandis]	cellular component: cell (GO:0005623);; cellular component: cell part (GO:0044464);; biological process: cellular process (GO:0009987);; biological process: signaling (GO:0023052);; biological process: single-organism process (GO:0044699);; biological process: response to stimulus (GO:0050896);; biological process: biological regulation (GO:0065007)
Eucalyptus_camaldulensis_newGene_9578	--	0.999984	0.13521	normal	--	--	--	0.0932696	1.85209	normal	0.00506965	2.57891	up	Lipid transport and metabolism	Lipase (class 3);; Protein of unknown function (DUF2974)	--	Function unknown	PREDICTED: uncharacterized protein LOC104416642 isoform X2 [Eucalyptus grandis]	biological process: metabolic process (GO:0008152);; biological process: single-organism process (GO:0044699);; molecular function: catalytic activity (GO:0003824)
Gene006521	-	0.999984	-0.209837	normal	0.0162936	-3.16729	normal	0.763537	0.61643	normal	0.00491887	2.57945	up	--	Gibberellin regulated protein	Snakin-2 OS=Solanum tuberosum OX=4113 GN=SN2 PE=1 SV=1	Posttranslational modification, protein turnover, chaperones	PREDICTED: snakin-2 isoform X1 [Eucalyptus grandis]	--
Gene013166	PAT1	0.783858	0.870793	normal	0.275379	-0.927713	normal	0.470025	0.780977	normal	4.97e-06	2.60337	up	--	GRAS domain family	Scarecrow-like transcription factor PAT1 OS=Arabidopsis thaliana OX=3702 GN=PAT1 PE=2 SV=1	Transcription	PREDICTED: scarecrow-like transcription factor PAT1 [Eucalyptus grandis]	biological process: biological regulation (GO:0065007);; molecular function: nucleic acid binding transcription factor activity (GO:0001071);; molecular function: signal transducer activity (GO:0004871);; cellular component: cell (GO:0005623);; cellular component: organelle (GO:0043226);; cellular component: cell part (GO:0044464);; biological process: cellular process (GO:0009987);; biological p…
Eucalyptus_camaldulensis_newGene_12826	--	0.629451	1.14344	normal	--	--	--	0.15715	-1.69608	normal	0.00517235	2.60541	up	Cell cycle control, cell division, chromosome partitioning	Organ specific protein	--	Function unknown	PREDICTED: organ-specific protein P4 [Eucalyptus grandis]	--
Eucalyptus_camaldulensis_newGene_55707	--	0.999984	0.164874	normal	0.0344853	-1.84137	normal	0.590893	0.587516	normal	3.68e-07	2.60654	up	--	--	--	--	PREDICTED: chloride channel protein CLC-c [Eucalyptus grandis]	biological process: localization (GO:0051179);; biological process: biological regulation (GO:0065007);; molecular function: transporter activity (GO:0005215);; cellular component: membrane (GO:0016020);; cellular component: membrane part (GO:0044425)
Gene009766	-	0.999984	-0.0394131	normal	0.153857	-2.22096	normal	0.516617	0.952994	normal	0.00347139	2.61607	up	--	Plant protein of unknown function (DUF825)	Protein Ycf2 OS=Vitis vinifera OX=29760 GN=ycf2-A PE=3 SV=1	Function unknown	hypothetical chloroplast RF21 (chloroplast) [Psidium guajava]	molecular function: binding (GO:0005488);; cellular component: cell (GO:0005623);; cellular component: organelle (GO:0043226);; cellular component: organelle part (GO:0044422);; cellular component: cell part (GO:0044464);; cellular component: membrane (GO:0016020);; cellular component: membrane part (GO:0044425)
Eucalyptus_camaldulensis_newGene_15640	--	0.999984	0.395693	normal	0.197435	-1.96183	normal	0.775555	0.654022	normal	0.004377	2.62763	up	--	--	--	--	PREDICTED: uncharacterized protein LOC108957708 [Eucalyptus grandis]	--
Eucalyptus_camaldulensis_newGene_13932	--	0.805457	1.01332	normal	0.889787	-0.198664	normal	0.271452	0.981807	normal	1.67e-06	2.63492	up	--	Peroxidase	Peroxidase 73 OS=Arabidopsis thaliana OX=3702 GN=PER73 PE=1 SV=1	Carbohydrate transport and metabolism	PREDICTED: peroxidase 73 [Eucalyptus grandis]	biological process: metabolic process (GO:0008152);; biological process: cellular process (GO:0009987);; biological process: single-organism process (GO:0044699);; biological process: response to stimulus (GO:0050896);; biological process: detoxification (GO:0098754);; molecular function: catalytic activity (GO:0003824);; molecular function: antioxidant activity (GO:0016209);; cellular component:…
Eucalyptus_camaldulensis_newGene_12358	--	0.999984	0.494377	normal	0.95887	-0.126019	normal	0.76636	0.584616	normal	0.00125373	2.63743	up	Amino acid transport and metabolism	Transmembrane amino acid transporter protein	Amino acid permease 3 OS=Arabidopsis thaliana OX=3702 GN=AAP3 PE=1 SV=2	Amino acid transport and metabolism	PREDICTED: amino acid permease 3 [Eucalyptus grandis]	cellular component: membrane (GO:0016020);; cellular component: membrane part (GO:0044425)
Eucalyptus_camaldulensis_newGene_42392	--	0.999984	0.40167	normal	0.0339018	-2.92175	normal	0.781248	-0.400978	normal	0.00206073	2.63867	up	Signal transduction mechanisms	Protein kinase domain;; Protein tyrosine kinase	Mitogen-activated protein kinase kinase kinase 17 OS=Arabidopsis thaliana OX=3702 GN=MAPKKK17 PE=1 SV=1	Signal transduction mechanisms	PREDICTED: mitogen-activated protein kinase kinase kinase 3 [Eucalyptus grandis]	biological process: metabolic process (GO:0008152);; biological process: cellular process (GO:0009987);; molecular function: catalytic activity (GO:0003824);; molecular function: binding (GO:0005488)
Eucalyptus_camaldulensis_newGene_11198	--	0.061735	1.83245	normal	--	--	--	0.54417	-0.772806	normal	0.00182157	2.63991	up	Secondary metabolites biosynthesis, transport and catabolism;; General function prediction only	non-haem dioxygenase in morphine synthesis N-terminal	Protein SRG1 OS=Arabidopsis thaliana OX=3702 GN=SRG1 PE=2 SV=1	Function unknown	PREDICTED: protein SRG1 isoform X2 [Eucalyptus grandis]	molecular function: catalytic activity (GO:0003824);; molecular function: binding (GO:0005488);; biological process: metabolic process (GO:0008152);; biological process: single-organism process (GO:0044699)
Eucalyptus_camaldulensis_newGene_56684	--	0.999984	0.045258	normal	0.507808	-1.10539	normal	0.98156	0.075556	normal	0.0042326	2.64207	up	Lipid transport and metabolism	AMP-binding enzyme	Acetate/butyrate--CoA ligase AAE7, peroxisomal OS=Arabidopsis thaliana OX=3702 GN=AAE7 PE=1 SV=1	Lipid transport and metabolism;; Secondary metabolites biosynthesis, transport and catabolism	PREDICTED: acetate/butyrate--CoA ligase AAE7, peroxisomal [Eucalyptus grandis]	biological process: metabolic process (GO:0008152);; molecular function: catalytic activity (GO:0003824)
Eucalyptus_camaldulensis_newGene_10867	--	0.190914	1.30234	normal	0.0914094	-1.75862	normal	0.900233	-0.246684	normal	0.000152654	2.6781	up	Posttranslational modification, protein turnover, chaperones;; General function prediction only	Ubiquitin family;; Ubiquitin-2 like Rad60 SUMO-like	Polyubiquitin 10 OS=Arabidopsis thaliana OX=3702 GN=UBQ10 PE=2 SV=2	Posttranslational modification, protein turnover, chaperones	hypothetical protein EUGRSUZ_E03706 [Eucalyptus grandis]	cellular component: cell (GO:0005623);; cellular component: cell part (GO:0044464)
Eucalyptus_camaldulensis_newGene_33366	--	0.999984	0.616342	normal	0.329953	-1.50959	normal	0.892868	-0.353043	normal	0.000506154	2.68198	up	--	NADH-ubiquinone reductase complex 1 MLRQ subunit	--	Function unknown	hypothetical protein EUGRSUZ_I02053 [Eucalyptus grandis]	cellular component: membrane (GO:0016020);; cellular component: membrane part (GO:0044425)
Eucalyptus_camaldulensis_newGene_47242	--	0.999984	0.420366	normal	0.0114127	-3.33235	normal	0.703291	-0.690736	normal	0.00202461	2.68504	up	--	Di-glucose binding within endoplasmic reticulum	Probable LRR receptor-like serine/threonine-protein kinase At1g53430 OS=Arabidopsis thaliana OX=3702 GN=At1g53430 PE=1 SV=1	--	hypothetical protein EUGRSUZ_F013051, partial [Eucalyptus grandis]	biological process: metabolic process (GO:0008152);; biological process: cellular process (GO:0009987);; molecular function: catalytic activity (GO:0003824);; molecular function: binding (GO:0005488);; cellular component: membrane (GO:0016020);; cellular component: membrane part (GO:0044425)
Eucalyptus_camaldulensis_newGene_20485	--	0.999984	0.633979	normal	0.400893	-0.848423	normal	0.775464	0.518634	normal	2.73e-15	2.70001	up	--	AP2 domain	Ethylene-responsive transcription factor ERF110 OS=Arabidopsis thaliana OX=3702 GN=ERF110 PE=2 SV=2	Transcription	PREDICTED: ethylene-responsive transcription factor ABR1 [Eucalyptus grandis]	molecular function: binding (GO:0005488);; biological process: biological regulation (GO:0065007);; molecular function: nucleic acid binding transcription factor activity (GO:0001071);; cellular component: cell (GO:0005623);; cellular component: organelle (GO:0043226);; cellular component: cell part (GO:0044464)
Eucalyptus_camaldulensis_newGene_820	--	0.999984	0.506647	normal	--	--	--	0.898906	0.235955	normal	0.00215763	2.70067	up	Posttranslational modification, protein turnover, chaperones	Domain associated at C-terminal with AAA;; ATPase family associated with various cellular activities (AAA)	AAA-ATPase ASD, mitochondrial OS=Arabidopsis thaliana OX=3702 GN=AATP1 PE=1 SV=1	Posttranslational modification, protein turnover, chaperones	PREDICTED: AAA-ATPase At3g28510 [Eucalyptus grandis]	molecular function: binding (GO:0005488);; cellular component: membrane (GO:0016020);; cellular component: membrane part (GO:0044425)
Gene010412	-	0.968994	0.873562	normal	0.916089	0.154973	normal	0.0517008	1.59292	normal	6.51e-06	2.70587	up	--	tify domain;; Divergent CCT motif	Protein TIFY 6B OS=Arabidopsis thaliana OX=3702 GN=TIFY6B PE=1 SV=1	Function unknown	PREDICTED: protein TIFY 6B isoform X1 [Eucalyptus grandis]	--
Eucalyptus_camaldulensis_newGene_5234	--	0.999984	0.781124	normal	0.872475	-0.276613	normal	0.0249786	1.68423	normal	0.000246068	2.71309	up	--	--	--	--	--	--
Gene003140	ERF1B	0.999984	-0.302182	normal	0.0908707	-2.17563	normal	0.285861	1.34369	normal	0.000837423	2.7318	up	--	AP2 domain	Ethylene-responsive transcription factor 1B OS=Arabidopsis thaliana OX=3702 GN=ERF1B PE=1 SV=2	Transcription	PREDICTED: ethylene-responsive transcription factor 1B [Eucalyptus grandis]	molecular function: binding (GO:0005488);; biological process: biological regulation (GO:0065007);; molecular function: nucleic acid binding transcription factor activity (GO:0001071);; cellular component: cell (GO:0005623);; cellular component: organelle (GO:0043226);; cellular component: cell part (GO:0044464)
Eucalyptus_camaldulensis_newGene_12941	--	0.999984	0.812071	normal	0.160166	-2.25394	normal	0.80083	-0.425014	normal	0.00161368	2.77131	up	Secondary metabolites biosynthesis, transport and catabolism;; General function prediction only	2OG-Fe(II) oxygenase superfamily;; non-haem dioxygenase in morphine synthesis N-terminal	Protein SRG1 OS=Arabidopsis thaliana OX=3702 GN=SRG1 PE=2 SV=1	Function unknown	PREDICTED: protein SRG1-like [Eucalyptus grandis]	molecular function: catalytic activity (GO:0003824);; molecular function: binding (GO:0005488);; biological process: metabolic process (GO:0008152);; biological process: single-organism process (GO:0044699)
Eucalyptus_camaldulensis_newGene_18002	--	0.904952	0.951792	normal	--	--	--	0.959647	-0.0712878	normal	3.24e-06	2.7998	up	Secondary metabolites biosynthesis, transport and catabolism;; Lipid transport and metabolism	Cytochrome P450	Cytochrome P450 90B1 OS=Arabidopsis thaliana OX=3702 GN=CYP90B1 PE=1 SV=2	Secondary metabolites biosynthesis, transport and catabolism	PREDICTED: cytochrome P450 90B1 [Eucalyptus grandis]	biological process: metabolic process (GO:0008152);; biological process: single-organism process (GO:0044699);; molecular function: catalytic activity (GO:0003824);; molecular function: binding (GO:0005488);; cellular component: cell (GO:0005623);; cellular component: organelle (GO:0043226);; cellular component: cell part (GO:0044464);; biological process: multicellular organismal process (GO:003…
Gene000561	--	0.999984	0.14503	normal	0.203184	-1.91136	normal	0.864569	0.429218	normal	0.000253851	2.8038	up	--	Domain of unknown function (DUF3403)	G-type lectin S-receptor-like serine/threonine-protein kinase At4g03230 OS=Arabidopsis thaliana OX=3702 GN=At4g03230 PE=3 SV=3	Signal transduction mechanisms	hypothetical protein EUGRSUZ_F01031 [Eucalyptus grandis]	biological process: metabolic process (GO:0008152);; biological process: cellular process (GO:0009987);; molecular function: catalytic activity (GO:0003824);; molecular function: binding (GO:0005488);; cellular component: membrane (GO:0016020);; cellular component: membrane part (GO:0044425);; biological process: reproduction (GO:0000003);; biological process: reproductive process (GO:0022414);; …
Eucalyptus_camaldulensis_newGene_37553	--	0.949239	0.912032	normal	0.642278	-0.688444	normal	0.402391	0.53223	normal	3.82e-08	2.83038	up	--	Protein kinase domain;; Leucine rich repeat;; Protein tyrosine kinase;; Leucine Rich repeats (2 copies);; Leucine rich repeat N-terminal domain;; Leucine Rich Repeat	Receptor-like protein kinase HSL1 OS=Arabidopsis thaliana OX=3702 GN=HSL1 PE=2 SV=1	Function unknown	hypothetical protein EUGRSUZ_K01060 [Eucalyptus grandis]	biological process: metabolic process (GO:0008152);; biological process: cellular process (GO:0009987);; molecular function: catalytic activity (GO:0003824);; molecular function: binding (GO:0005488);; biological process: multicellular organismal process (GO:0032501);; biological process: single-organism process (GO:0044699);; cellular component: membrane (GO:0016020);; cellular component: membra…
Eucalyptus_camaldulensis_newGene_22064	--	0.999984	0.803244	normal	0.062413	-2.48806	normal	0.580951	-0.744242	normal	0.000140556	2.90032	up	--	--	--	--	hypothetical protein EUGRSUZ_B03194 [Eucalyptus grandis]	cellular component: membrane (GO:0016020);; cellular component: membrane part (GO:0044425)
Eucalyptus_camaldulensis_newGene_50234	--	--	--	--	--	--	--	0.120992	1.50644	normal	0.000789491	2.9397	up	Defense mechanisms	NmrA-like family;; NAD(P)H-binding;; GDP-mannose 4,6 dehydratase;; NAD dependent epimerase/dehydratase family;; 3-beta hydroxysteroid dehydrogenase/isomerase family;; M42 glutamyl aminopeptidase	Vestitone reductase OS=Medicago sativa OX=3879 PE=1 SV=1	Cell wall/membrane/envelope biogenesis	PREDICTED: vestitone reductase [Eucalyptus grandis]	biological process: metabolic process (GO:0008152);; biological process: single-organism process (GO:0044699);; molecular function: catalytic activity (GO:0003824);; molecular function: binding (GO:0005488)
Gene002851	XTH32	0.0653424	1.77744	normal	--	--	--	0.971554	-0.0983167	normal	6.45e-05	2.95148	up	--	Glycosyl hydrolases family 16;; Xyloglucan endo-transglycosylase (XET) C-terminus	Probable xyloglucan endotransglucosylase/hydrolase protein 32 OS=Arabidopsis thaliana OX=3702 GN=XTH32 PE=2 SV=1	Carbohydrate transport and metabolism	PREDICTED: xyloglucan endotransglucosylase/hydrolase protein 31 [Eucalyptus grandis]	cellular component: cell (GO:0005623);; cellular component: cell part (GO:0044464);; biological process: metabolic process (GO:0008152);; biological process: cellular process (GO:0009987);; molecular function: catalytic activity (GO:0003824);; biological process: cellular component organization or biogenesis (GO:0071840);; cellular component: extracellular region (GO:0005576)
Eucalyptus_camaldulensis_newGene_17166	--	--	--	--	0.274069	1.84576	normal	0.0174865	2.59347	normal	0.000139796	2.95618	up	--	Salt stress response/antifungal;; Protein tyrosine kinase;; Protein kinase domain	Cysteine-rich receptor-like protein kinase 10 OS=Arabidopsis thaliana OX=3702 GN=CRK10 PE=1 SV=3	Signal transduction mechanisms	PREDICTED: putative receptor-like protein kinase At4g00960 isoform X2 [Eucalyptus grandis]	biological process: metabolic process (GO:0008152);; biological process: cellular process (GO:0009987);; molecular function: catalytic activity (GO:0003824);; molecular function: binding (GO:0005488);; cellular component: membrane (GO:0016020);; cellular component: membrane part (GO:0044425)
Eucalyptus_camaldulensis_newGene_3481	--	--	--	--	--	--	--	0.600666	0.947552	normal	4.95e-06	2.95961	up	Energy production and conversion	Glycerophosphoryl diester phosphodiesterase family	Glycerophosphodiester phosphodiesterase GDPDL6 OS=Arabidopsis thaliana OX=3702 GN=GDPDL6 PE=2 SV=1	Energy production and conversion	PREDICTED: glycerophosphodiester phosphodiesterase GDPDL6 [Eucalyptus grandis]	biological process: metabolic process (GO:0008152);; biological process: single-organism process (GO:0044699);; molecular function: catalytic activity (GO:0003824)
Eucalyptus_camaldulensis_newGene_45480	--	0.999984	0.715467	normal	0.0363743	-3.2694	normal	0.514151	-0.766095	normal	0.000961944	2.97612	up	--	No apical meristem (NAM) protein	NAC transcription factor 29 OS=Arabidopsis thaliana OX=3702 GN=NAC029 PE=2 SV=1	Transcription	PREDICTED: NAC transcription factor 29 [Eucalyptus grandis]	molecular function: binding (GO:0005488);; cellular component: cell (GO:0005623);; cellular component: organelle (GO:0043226);; cellular component: cell part (GO:0044464);; biological process: biological regulation (GO:0065007)
Eucalyptus_camaldulensis_newGene_26581	--	0.999984	0.063119	normal	--	--	--	0.667025	0.834427	normal	2.3e-06	2.9962	up	--	Protein kinase domain;; Protein tyrosine kinase;; Leucine rich repeat;; Leucine Rich repeats (2 copies);; Leucine Rich Repeat;; Leucine Rich repeat;; Leucine rich repeat N-terminal domain	Probable LRR receptor-like serine/threonine-protein kinase At1g74360 OS=Arabidopsis thaliana OX=3702 GN=At1g74360 PE=1 SV=1	Function unknown	PREDICTED: probable LRR receptor-like serine/threonine-protein kinase At1g74360 [Eucalyptus grandis]	biological process: metabolic process (GO:0008152);; biological process: cellular process (GO:0009987);; molecular function: catalytic activity (GO:0003824);; molecular function: binding (GO:0005488);; cellular component: membrane (GO:0016020);; cellular component: membrane part (GO:0044425)
Gene010761	ZIFL1	0.999984	0.260993	normal	0.5487	-0.782697	normal	0.0133353	2.00341	normal	9.72e-06	3.01501	up	General function prediction only	Major Facilitator Superfamily;; Sugar (and other) transporter	Protein ZINC INDUCED FACILITATOR-LIKE 1 OS=Arabidopsis thaliana OX=3702 GN=ZIFL1 PE=2 SV=1	Carbohydrate transport and metabolism	PREDICTED: protein ZINC INDUCED FACILITATOR-LIKE 1 [Eucalyptus grandis]	molecular function: transporter activity (GO:0005215);; cellular component: membrane (GO:0016020);; cellular component: membrane part (GO:0044425);; biological process: localization (GO:0051179)
Eucalyptus_camaldulensis_newGene_17569	--	0.123008	1.67984	normal	0.900889	-0.161473	normal	0.998458	0.00876706	normal	1.67e-08	3.03959	up	--	Phytosulfokine precursor protein (PSK)	--	--	PREDICTED: putative phytosulfokines 6 [Eucalyptus grandis]	cellular component: extracellular region (GO:0005576);; molecular function: binding (GO:0005488);; biological process: single-organism process (GO:0044699)
Gene011503	--	0.999984	-0.035524	normal	--	--	--	0.15678	1.15745	normal	1.19e-07	3.06106	up	--	Subtilase family;; PA domain	Subtilisin-like protease SBT1.7 OS=Arabidopsis thaliana OX=3702 GN=SBT1.7 PE=1 SV=1	Posttranslational modification, protein turnover, chaperones	PREDICTED: subtilisin-like protease SBT1.7 [Eucalyptus grandis]	biological process: metabolic process (GO:0008152);; molecular function: catalytic activity (GO:0003824);; cellular component: cell (GO:0005623);; cellular component: cell part (GO:0044464)
Gene008646	GP1	0.124675	1.62397	normal	0.170616	1.39011	normal	0.0472891	2.20366	normal	0.0001421	3.11078	up	--	BURP domain	Polygalacturonase-1 non-catalytic subunit beta OS=Solanum lycopersicum OX=4081 GN=GP1 PE=1 SV=1	Function unknown	PREDICTED: polygalacturonase non-catalytic subunit AroGP2-like isoform X1 [Eucalyptus grandis]	--
Gene010100	At3g30340	0.0100893	2.03891	normal	0.164929	-2.32058	normal	0.612918	-0.819565	normal	0.000277076	3.18974	up	--	EamA-like transporter family	WAT1-related protein At3g30340 OS=Arabidopsis thaliana OX=3702 GN=At3g30340 PE=2 SV=1	Function unknown	PREDICTED: WAT1-related protein At3g30340 isoform X2 [Eucalyptus grandis]	cellular component: cell (GO:0005623);; cellular component: membrane (GO:0016020);; cellular component: cell part (GO:0044464);; cellular component: membrane part (GO:0044425);; biological process: localization (GO:0051179);; molecular function: transporter activity (GO:0005215)
Eucalyptus_camaldulensis_newGene_11514	--	0.808318	1.01231	normal	0.494242	-0.892191	normal	0.298228	0.933054	normal	7.61e-08	3.19729	up	--	Peroxidase	Peroxidase 73 OS=Arabidopsis thaliana OX=3702 GN=PER73 PE=1 SV=1	Carbohydrate transport and metabolism	PREDICTED: peroxidase 73 [Eucalyptus grandis]	biological process: metabolic process (GO:0008152);; biological process: cellular process (GO:0009987);; biological process: single-organism process (GO:0044699);; biological process: response to stimulus (GO:0050896);; biological process: detoxification (GO:0098754);; molecular function: catalytic activity (GO:0003824);; molecular function: antioxidant activity (GO:0016209);; cellular component:…
Eucalyptus_camaldulensis_newGene_25070	--	0.999984	-0.136576	normal	--	--	--	0.894897	-0.362035	normal	0.000278199	3.21795	up	Amino acid transport and metabolism	POT family	Protein NRT1/ PTR FAMILY 6.2 OS=Arabidopsis thaliana OX=3702 GN=NPF6.2 PE=1 SV=1	Amino acid transport and metabolism	PREDICTED: protein NRT1/ PTR FAMILY 6.2 isoform X1 [Eucalyptus grandis]	molecular function: transporter activity (GO:0005215);; biological process: localization (GO:0051179);; cellular component: membrane (GO:0016020);; cellular component: membrane part (GO:0044425)
Eucalyptus_camaldulensis_newGene_19419	--	0.999984	0.0993485	normal	--	--	--	0.470025	1.21557	normal	0.000240115	3.22352	up	Amino acid transport and metabolism	Transmembrane amino acid transporter protein;; Transmembrane amino acid transporter protein	Amino acid transporter AVT1A OS=Arabidopsis thaliana OX=3702 GN=AVT1A PE=2 SV=2	Amino acid transport and metabolism	PREDICTED: vacuolar amino acid transporter 1 [Eucalyptus grandis]	cellular component: membrane (GO:0016020);; cellular component: membrane part (GO:0044425)
Eucalyptus_camaldulensis_newGene_70780	--	0.999984	-0.625965	normal	0.026485	-2.85444	normal	0.0574961	1.74181	normal	4.31e-06	3.29165	up	General function prediction only	Chitinase class I	Endochitinase A2 OS=Pisum sativum OX=3888 GN=CHI2 PE=1 SV=2	Carbohydrate transport and metabolism	PREDICTED: endochitinase [Eucalyptus grandis]	molecular function: catalytic activity (GO:0003824);; biological process: metabolic process (GO:0008152);; molecular function: binding (GO:0005488);; biological process: cellular process (GO:0009987)
Eucalyptus_camaldulensis_newGene_44965	--	0.437781	1.27045	normal	0.184547	-1.68269	normal	0.974118	0.0641931	normal	1.04e-06	3.29209	up	--	No apical meristem (NAM) protein	NAC domain-containing protein 2 OS=Arabidopsis thaliana OX=3702 GN=NAC002 PE=2 SV=2	Function unknown	hypothetical protein EUGRSUZ_F043412, partial [Eucalyptus grandis]	molecular function: binding (GO:0005488);; cellular component: cell (GO:0005623);; cellular component: organelle (GO:0043226);; cellular component: cell part (GO:0044464);; biological process: biological regulation (GO:0065007)
Gene007489	TPM-1	0.999984	0.371861	normal	0.0548755	-2.37462	normal	0.139254	1.71388	normal	4.31e-05	3.43519	up	--	Thaumatin family	Osmotin-like protein TPM-1 (Fragment) OS=Solanum lycopersicum OX=4081 GN=TPM-1 PE=2 SV=1	Function unknown	PREDICTED: osmotin-like protein TPM-1 [Eucalyptus grandis]	--
Eucalyptus_camaldulensis_newGene_13430	--	0.431364	1.32516	normal	0.182858	-2.1618	normal	0.801777	0.506083	normal	5.95e-05	3.46089	up	Secondary metabolites biosynthesis, transport and catabolism;; General function prediction only	2OG-Fe(II) oxygenase superfamily;; non-haem dioxygenase in morphine synthesis N-terminal	Gibberellin 2-beta-dioxygenase 1 OS=Pisum sativum OX=3888 GN=GA2OX1 PE=1 SV=1	Function unknown	PREDICTED: gibberellin 2-beta-dioxygenase 1 isoform X2 [Eucalyptus grandis]	molecular function: binding (GO:0005488);; biological process: response to stimulus (GO:0050896);; biological process: metabolic process (GO:0008152);; biological process: cellular process (GO:0009987);; biological process: single-organism process (GO:0044699);; molecular function: catalytic activity (GO:0003824)
[truncated: 46 more rows]
